# Supplementary material for: Integrins mediate symbiont-specific uptake in cnidarian larvae
Source: EMBO Rep. 2025 Dec 16;27(2):291–310. doi: 10.1038/s44319-025-00645-9 (PMC12852126; doi:10.1038/s44319-025-00645-9)
Supplement: Supplementary file 4 — Dataset EV1 [file 44319_2025_645_MOESM4_ESM.xlsx]

## Sheet: Legend
Each tab corresponds to a different comparison:
1. DGE_Sym_vs_Apo_whole_larvae
- dataset previously published (SRR1648373-76) in Wolfowicz I, Baumgarten S, Voss PA, Hambleton EA, Voolstra CR, Hatta M & Guse A (2016) Aiptasia sp. larvae as a model to reveal mechanisms of symbiont selection in cnidarians. Sci Rep 6: 32366 under NCBI BioProject https://www.ncbi.nlm.nih.gov/bioproject/PRJNA261862
- compares gene transcription of Aiptasia whole larvae with symbionts SSB01 (Sym) to larvae without symbionts (Apo)
2. DGE_SymSym_vs_ApoApo_larvae
- compares gene transcription from gastrodermal cells picked from Aiptasia that contained SSB01 symbionts (SymSym) to gastrodermal cells picked from Aiptasia never exposed to symbionts (ApoApo)
3. DGE_SymSym_vs_Mgad_larvae
- compares gene transcription from gastrodermal cells picked from Aiptasia that contained SSB01 symbionts (SymSym) to gastrodermal cells picked from Aiptasia that contained the non-symbiont M. Gaditana (Mad)
4. DGE_SymSym_vs_SymApo_larvae
- compares gene transcription from gastrodermal cells picked from Aiptasia that contained SSB01 symbionts (SymSym) to gastrodermal cells that did not contain SSB01 butter picked from Aiptasia that contained SSB01 in neighbouring gastrodermal cells (SymApo)
For comparisons 2-4, datasets (SymSym: SRR10423689-94, ApoApo: SRR10423679-83, Mgad: SRR10546813-15, SymApo: SRR10423684-88) were previously published in Jacobovitz MR, Rupp S, Voss PA, Maegele I, Gornik SG & Guse A (2021) Dinoflagellate symbionts escape vomocytosis by host cell immune suppression. Nat Microbiol 6: 769–782 under NCBI BioProject https://www.ncbi.nlm.nih.gov/bioproject/PRJNA261862
For all comparisons an updated gene model was used (see methods for details) with curated integrin alpha genes. Differential expression analysis was performed in R using DESeq2.

## Sheet: DGE_Sym_vs_Apo_whole_larvae
	baseMean	log2FoldChange	lfcSE	stat	pvalue	padj
LOC110245770	802.657	-0.614119	0.444746	-1.38083	0.16733	0.578823
LOC110246769	149.104	0.424659	0.529303	0.802298	0.422381	0.797535
LOC110247762	173.313	0.47726	0.498839	0.956742	0.338697	0.745685
LOC110243653	24.3	0.543989	0.702098	0.774806	0.438454	NA
LOC110243916	9.60906	-1.22589	1.02485	-1.19616	0.231632	NA
LOC110236854	170.512	-0.00347529	0.529731	-0.00656049	0.994766	0.999359
LOC110242529	10.113	2.08486	1.08029	1.92992	0.053617	NA
LOC110242700	26.5038	0.365681	0.684943	0.533885	0.593421	0.877361
LOC110238316	24.7077	-1.04938	0.75164	-1.39612	0.162677	NA
LOC110232164	14.3129	-0.063963	0.858906	-0.0744703	0.940636	NA
LOC110237153	13.4054	-0.825389	0.885231	-0.932399	0.35113	NA
LOC110239241	12.1992	0.736059	0.887694	0.829182	0.407002	NA
LOC110235951	723.272	1.04744	0.477598	2.19314	0.0282975	0.250983
LOC110234504	7.00595	0.0493762	1.10732	0.0445909	0.964433	NA
LOC110236345	17.7207	-0.498151	0.793395	-0.627873	0.530087	NA
LOC110233090	27.875	-0.83409	0.692733	-1.20406	0.228567	0.650988
LOC110236449	66.6827	-0.0423698	0.602019	-0.0703795	0.943892	0.987732
LOC110236548	298.523	0.187238	0.460259	0.40681	0.684148	0.913948
LOC110237054	458.191	-0.141006	0.54779	-0.257408	0.796864	0.951416
LOC110233387	154.214	1.23417	0.584709	2.11074	0.0347945	0.281044
LOC110233291	77.3352	0.311834	0.552698	0.564203	0.572616	0.867958
LOC110235674	18.1728	-1.37762	0.838722	-1.64253	0.100481	NA
LOC110235573	12.1219	-1.14808	0.930551	-1.23376	0.217292	NA
LOC110234705	71.2419	-0.52971	0.593407	-0.892658	0.37204	0.768904
LOC110243190	706.951	0.706442	0.518597	1.36222	0.173129	0.586494
LOC110254716	163.564	0.755405	0.482905	1.56429	0.117748	0.50626
LOC110231220	79.9575	1.93302	0.584656	3.30625	0.000945536	0.0305493
LOC110231977	22.5885	0.37478	0.73199	0.512002	0.60865	NA
LOC110239642	10.5785	1.34444	1.00293	1.34051	0.180079	NA
LOC110231381	438.763	0.414197	0.509461	0.81301	0.416212	0.795581
LOC110244769	573.659	0.899588	0.504313	1.78379	0.0744581	0.406254
LOC110239746	167.35	0.373334	0.479813	0.778083	0.43652	0.806967
LOC110232069	20.7368	-0.978294	0.765114	-1.27862	0.201029	NA
LOC110236251	202.011	-0.310065	0.510289	-0.607626	0.543435	0.855033
LOC110242990	28.1026	-0.852631	0.694214	-1.2282	0.219373	0.640033
LOC110234062	88.5389	-0.368786	0.550835	-0.669503	0.503174	0.837574
LOC110234165	27.3174	0.0647592	0.672222	0.096336	0.923254	0.984176
LOC110236450	10.8045	0.226148	0.978342	0.231154	0.817195	NA
LOC110239836	600.756	-0.32661	0.500527	-0.652532	0.514058	0.843359
LOC110239935	137.291	0.743812	0.50726	1.46633	0.142558	0.551559
LOC110233967	99.7726	0.583806	0.651909	0.895533	0.370502	0.767652
LOC110243722	20.033	1.53695	0.796201	1.93035	0.0535638	NA
LOC110249766	235.994	-0.359031	0.477346	-0.752141	0.451966	0.815174
LOC110237450	113.738	-0.649199	0.507214	-1.27993	0.200569	0.622889
LOC110244018	172.661	-0.248928	0.545243	-0.456545	0.647998	0.898737
LOC110244234	17.5918	1.78689	0.791646	2.25718	0.0239969	NA
LOC110235367	12.2037	0.94495	1.02322	0.92351	0.355741	NA
LOC110234398	14.4611	1.74325	0.935305	1.86383	0.0623455	NA
LOC110235768	30.1322	0.733037	0.665086	1.10217	0.270388	0.691412
LOC110243454	204.376	2.54533	0.531808	4.78617	1.69992e-06	0.000247153
LOC110255128	85.3668	-0.489161	0.560435	-0.872824	0.382759	0.775894
LOC110243127	228.777	-0.0334512	0.482679	-0.0693032	0.944748	0.987839
LOC110240134	126.593	-0.260635	0.52586	-0.495635	0.620152	0.889002
LOC110240240	59.7796	0.246042	0.627401	0.392161	0.694939	0.918394
LOC110250771	143.59	0.610626	0.538241	1.13448	0.256591	0.677146
LOC110251757	55.8105	0.0387899	0.562489	0.0689611	0.945021	0.987871
LOC110254552	297.877	0.939156	0.473064	1.98526	0.0471155	0.322835
LOC110252740	11.6369	0.284437	0.907304	0.313497	0.753903	NA
LOC110254954	760.662	0.359402	0.469962	0.764746	0.444423	0.81149
LOC110255055	11.9407	1.39935	0.955289	1.46484	0.142963	NA
LOC110231487	19.0163	-0.668027	0.774476	-0.862553	0.388383	NA
LOC110231589	59.4345	-0.0256231	0.57516	-0.0445496	0.964466	0.992269
LOC110234868	144.991	-0.0329628	0.538445	-0.0612185	0.951185	0.989024
LOC110235163	113.976	0.145912	0.566739	0.257458	0.796825	0.951416
LOC110232338	76.8652	-0.0775232	0.538688	-0.143911	0.885571	0.973903
LOC110240752	196.264	0.976193	0.473175	2.06307	0.0391061	0.296804
LOC110236758	21.5691	0.69021	0.725238	0.951701	0.341249	NA
LOC110235470	230.359	1.52191	0.543057	2.80248	0.00507112	0.0925231
LOC110240860	683.522	-0.0164967	0.506274	-0.0325845	0.974006	0.994352
LOC110242885	6.81417	-0.0407502	1.15185	-0.0353781	0.971778	NA
LOC110240963	6.78656	-1.66159	1.23152	-1.34923	0.177264	NA
LOC110232773	2372.1	2.12473	0.57274	3.70977	0.000207447	0.0103945
LOC110233495	579.734	0.0158817	0.532207	0.0298412	0.976194	0.994578
LOC110232247	60.9661	-0.171413	0.562102	-0.304951	0.760404	0.939484
LOC110241163	17.8649	-0.298905	0.791982	-0.377415	0.705866	NA
LOC110233594	8.36691	0.284273	1.03893	0.273622	0.784375	NA
LOC110233694	11.497	0.623766	0.996112	0.626201	0.531183	NA
LOC110241254	110.206	2.07502	0.5594	3.70937	0.000207777	0.0103945
LOC110241461	128.514	1.23121	0.543309	2.26613	0.0234435	0.226113
LOC110241753	17.4686	-0.590588	0.794526	-0.743321	0.457287	NA
LOC110231150	330.777	-0.893893	0.460843	-1.93969	0.0524171	0.343351
LOC110241162	52.33	0.140287	0.577898	0.242753	0.808196	0.953006
LOC110237250	202.404	0.667171	0.525079	1.27061	0.203867	0.624988
LOC110237351	15.5549	0.596766	0.824378	0.723899	0.469128	NA
LOC114574281	6.64003	-0.395245	1.14505	-0.345177	0.729962	NA
LOC110237720	11.1452	-0.393913	0.936546	-0.420602	0.674046	NA
LOC110237552	10.6047	0.767458	0.925651	0.829101	0.407047	NA
LOC110232433	12.5533	0.248407	0.869148	0.285805	0.775027	NA
LOC110232667	396.52	-0.789758	0.466352	-1.69348	0.0903637	0.446138
LOC110242795	26.2561	0.769217	0.698425	1.10136	0.27074	0.691412
LOC110242246	344.713	0.173597	0.465844	0.37265	0.709409	0.925424
LOC114574507	11.4144	-0.351628	0.914325	-0.384577	0.700551	NA
LOC110242333	122.501	0.170881	0.514254	0.332288	0.739672	0.934019
LOC110231880	35.5956	0.363553	0.659321	0.551405	0.581356	0.871103
LOC110234969	705.249	-1.35541	0.478532	-2.83243	0.00461963	0.0873692
LOC110240473	7.83	-0.793951	1.09642	-0.724127	0.468988	NA
LOC110232937	71.0568	-0.426598	0.543715	-0.784598	0.43269	0.804885
LOC110236149	26.2449	0.108416	0.681736	0.159029	0.873646	0.970879
LOC110237925	9.78286	-0.455243	0.999544	-0.455451	0.648785	NA
LOC110246537	9.14925	0.600749	1.04807	0.573194	0.566513	NA
LOC110250741	104.894	0.194284	0.515065	0.377203	0.706022	0.923884
LOC110251103	10.306	-0.163553	0.965145	-0.16946	0.865435	NA
LOC110251034	16.401	0.496647	0.860154	0.577393	0.563674	NA
LOC110246934	90.9744	0.27114	0.52122	0.520203	0.602922	0.882106
LOC110246142	80.1422	0.438471	0.528864	0.829082	0.407058	0.791083
LOC110245501	27.3433	-0.415929	0.692652	-0.600487	0.548182	0.856788
LOC110245602	9.75625	0.957379	1.01122	0.946755	0.343764	NA
LOC110246338	30.9145	0.91974	0.653882	1.40658	0.159551	0.57105
LOC114576422	34.0242	1.69536	0.791493	2.14198	0.0321952	0.270132
LOC110245302	204.972	0.416543	0.471935	0.882628	0.377437	0.77222
LOC110249211	10.8857	-1.2356	0.983246	-1.25665	0.20888	NA
LOC110251290	38.9086	1.16668	0.629871	1.85225	0.0639893	0.381925
LOC110251204	665.114	-0.424467	0.504447	-0.841449	0.400096	0.786467
LOC110253360	142.167	-0.589647	0.519027	-1.13606	0.25593	0.676542
LOC110253589	87.5968	0.333025	0.541525	0.614977	0.53857	0.8527
LOC110246043	87.9236	0.0643055	0.526563	0.122123	0.902802	0.978691
LOC110245105	19.6708	-0.41891	0.753484	-0.555964	0.578235	NA
LOC110245202	55.8095	-0.572817	0.579982	-0.987647	0.323326	0.733231
LOC110249832	19.514	-0.251118	0.761052	-0.329961	0.741429	NA
LOC110251652	11.2396	-0.334947	0.954305	-0.350985	0.725599	NA
LOC110252155	96.4337	0.116892	0.545262	0.214377	0.830253	0.959304
LOC110252966	11.3558	-0.526405	0.924064	-0.569663	0.568906	NA
LOC110245876	246.519	0.221003	0.491519	0.449632	0.652976	0.900673
LOC110250928	78.0317	-0.226774	0.594554	-0.381419	0.702892	0.921964
LOC110250238	17.9467	-0.691572	0.852162	-0.81155	0.41705	NA
LOC110250834	50.4376	1.65854	0.58941	2.8139	0.00489443	0.0907225
LOC110245004	155.118	-0.852498	0.490518	-1.73795	0.082219	0.42932
LOC110244702	34.9641	-0.0546685	0.732032	-0.0746805	0.940469	0.987097
LOC110244906	17.0799	-0.209694	0.876824	-0.239152	0.810988	NA
LOC110244803	8.38178	-0.284057	1.06318	-0.267175	0.789334	NA
LOC110245398	32.2368	0.503816	0.704611	0.715027	0.474592	0.824981
LOC110255037	21.9691	-0.142208	0.754435	-0.188496	0.850488	NA
LOC110254938	83.4093	-0.437269	0.596068	-0.733589	0.4632	0.820861
LOC110255001	82.9085	0.260937	0.52232	0.499573	0.617376	0.887621
LOC110255160	21.0758	1.11231	0.752464	1.47822	0.139348	NA
LOC110255149	12.7287	0.236624	0.894771	0.264452	0.791432	NA
LOC110255118	16.0896	0.927682	0.806506	1.15025	0.250042	NA
LOC110254980	9.58737	-0.104616	1.00105	-0.104506	0.916768	NA
LOC110255107	30.2633	0.612528	0.660741	0.927032	0.35391	0.755148
LOC110255096	44.7733	-0.248978	0.692372	-0.359602	0.719145	0.928813
LOC110255011	36.5726	-0.833941	0.655237	-1.27273	0.203113	0.624581
LOC110254656	19.4296	0.141808	0.830123	0.170828	0.864359	NA
LOC110231370	6.64462	-0.0945741	1.1294	-0.0837381	0.933265	NA
LOC110231382	20.3253	-0.272692	0.779553	-0.349806	0.726484	NA
LOC110231398	11.5767	-0.0959314	0.930588	-0.103087	0.917894	NA
LOC114576731	8.22049	-0.359958	1.06821	-0.336972	0.736138	NA
LOC110254958	61.3218	-0.702116	0.562861	-1.24741	0.212248	0.631991
LOC110254672	4.40843	-1.08285	1.43768	-0.753192	0.451335	NA
LOC110231217	128.381	0.0202378	0.643164	0.0314661	0.974898	0.994352
LOC110231202	7.52856	-0.988143	1.19172	-0.829175	0.407006	NA
LOC110254690	166.848	-0.118789	0.60021	-0.197913	0.843113	0.963468
LOC110254709	4.30651	-1.52198	1.51457	-1.00489	0.31495	NA
LOC110254720	40.6799	-1.34897	0.642419	-2.09983	0.0357438	0.284522
LOC110254501	132.518	-1.01597	0.498415	-2.0384	0.0415101	0.303896
LOC110254596	13.9737	0.834971	0.844194	0.989075	0.322627	NA
LOC110254524	171.962	-0.397009	0.517015	-0.767887	0.442554	0.810464
LOC110254440	34.1633	-0.25636	0.670596	-0.382287	0.702248	0.921249
LOC110254543	386.323	-0.366846	0.452753	-0.810255	0.417793	0.795844
LOC110254556	19.3625	0.287188	0.752625	0.381582	0.702772	NA
LOC110254614	1236.73	1.97755	0.704188	2.80828	0.00498076	0.0915928
LOC110254335	115.129	-0.420658	0.518331	-0.811562	0.417043	0.795581
LOC110254749	118.246	-1.30113	0.52816	-2.46352	0.013758	0.171148
LOC110231158	23.9492	0.572683	0.696852	0.821813	0.411183	NA
LOC110254760	141.334	0.697454	0.577538	1.20763	0.227188	0.648661
LOC110231191	427.017	0.159277	0.452132	0.352279	0.724629	0.92967
LOC110254928	56.7087	-0.327359	0.570868	-0.57344	0.566347	0.864569
LOC110254910	228.218	-9.32831e-05	0.494684	-0.000188571	0.99985	0.999957
LOC110254769	22.512	-0.846888	0.74375	-1.13867	0.25484	NA
LOC110254778	898.164	0.173156	0.450569	0.384306	0.700752	0.920879
LOC110254625	362.705	0.259606	0.489332	0.530533	0.595743	0.877546
LOC110254787	311.284	-0.0223529	0.539636	-0.0414222	0.966959	0.992889
LOC110255072	103.272	-0.898489	0.518682	-1.73225	0.0832285	0.429793
LOC110231317	66.8777	0.674744	0.556265	1.21299	0.225133	0.647259
LOC110254808	83.395	-0.524501	0.546984	-0.958896	0.337611	0.744487
LOC110254862	116.422	0.244263	0.575293	0.424588	0.671137	0.910716
LOC110231278	107.582	0.909731	0.680762	1.33634	0.181437	0.599741
LOC110231267	18.2127	0.833749	0.788719	1.05709	0.290469	NA
LOC110254890	50.3857	0.59196	0.621081	0.953112	0.340533	0.747678
LOC110254873	19.9744	-0.242583	0.774342	-0.313276	0.754071	NA
LOC110254901	22.5196	-0.440169	0.73934	-0.595353	0.551607	NA
LOC110255048	15.7723	0.769893	0.868155	0.886815	0.375179	NA
LOC110255026	77.6713	0.696992	0.547411	1.27325	0.202929	0.624488
LOC110254819	7.09493	-1.05422	1.18553	-0.88924	0.373874	NA
LOC110231522	147.126	1.39548	0.512951	2.7205	0.00651836	0.107351
LOC110231530	14.1582	-0.311886	0.890833	-0.350106	0.726259	NA
LOC110231590	11.2573	0.352196	0.923975	0.381175	0.703074	NA
LOC110231580	11.4775	-1.04956	0.980455	-1.07049	0.284401	NA
LOC110231618	13.0818	-0.38085	0.9118	-0.41769	0.676174	NA
LOC110231639	51.5042	0.295098	0.593911	0.496872	0.61928	0.888436
LOC110231953	1275.44	0.0455206	0.521926	0.0872166	0.930499	0.985802
LOC110231667	136.421	-0.676095	0.505668	-1.33703	0.181212	0.599209
LOC110231942	14.274	0.272881	0.949118	0.28751	0.773722	NA
LOC110231964	42.3859	0.2283	0.624282	0.365701	0.714588	0.926881
LOC110231712	76.4485	-0.182249	0.538188	-0.338634	0.734886	0.93336
LOC110231901	22.6476	-0.906275	0.734878	-1.23323	0.217489	NA
LOC110231973	106.643	-0.862004	0.520551	-1.65595	0.0977329	0.466122
LOC110231984	99.1786	0.624597	0.527968	1.18302	0.236801	0.659541
LOC110231689	4540.09	0.379136	0.489595	0.774386	0.438702	0.808342
LOC110231705	233.774	0.308696	0.473236	0.652309	0.514202	0.843407
LOC110231672	267.545	-0.249341	0.511999	-0.486995	0.626262	0.889379
LOC110231881	14.5693	1.38844	0.843005	1.64701	0.0995561	NA
LOC110231728	23.3745	0.830892	0.707345	1.17466	0.24013	NA
LOC110232040	227.517	0.621802	0.565909	1.09877	0.27187	0.692513
LOC110232045	35.159	-1.00824	0.663531	-1.51951	0.128634	0.526357
LOC114574431	5.18129	-1.64372	1.38563	-1.18626	0.235518	NA
LOC110232065	30.3482	0.339871	0.657033	0.517281	0.60496	0.883482
LOC110231824	37.4749	0.334282	0.617887	0.541007	0.588503	0.87597
LOC110231776	138.868	1.23677	0.590987	2.09272	0.036374	0.286428
LOC114574408	167.631	0.690563	1.87436	0.368425	0.712556	0.926641
LOC110231737	3182.97	0.318174	0.453253	0.701979	0.482692	0.828093
LOC110232073	11.8978	0.622037	0.92582	0.671877	0.501662	NA
LOC110232169	15.8804	0.659334	0.855474	0.770724	0.440871	NA
LOC110232269	27.0802	0.124902	0.692396	0.18039	0.856846	0.966319
LOC110232375	22.6979	0.120048	0.711261	0.168782	0.865968	NA
LOC110232535	28.3094	0.509316	0.796864	0.63915	0.522726	0.846748
LOC110232434	24.7092	0.346089	0.692601	0.499694	0.61729	NA
LOC110232679	16.1468	-0.114363	0.826204	-0.138419	0.889909	NA
LOC110232545	14.3696	0.266873	0.831792	0.320841	0.748331	NA
LOC110232455	50.9802	-0.237786	0.599687	-0.396518	0.691723	0.916748
LOC110232463	7.60277	-0.3208	1.11089	-0.288778	0.772751	NA
LOC110232566	36.8113	1.24971	0.641063	1.94944	0.0512435	0.340023
LOC110232585	15.0913	0.00224405	0.86407	0.00259707	0.997928	NA
LOC110232691	36.2889	-0.321442	0.65435	-0.491239	0.623257	0.889379
LOC110232445	75.6124	-0.687421	0.548804	-1.25258	0.210359	0.630601
LOC110232474	14.6876	0.0838712	0.83891	0.0999765	0.920363	NA
LOC110232425	89.152	-0.0181355	0.519222	-0.0349281	0.972137	0.994352
LOC110232556	303.583	0.785355	0.45741	1.71696	0.0859865	0.436262
LOC110232575	16.6142	0.112514	0.808295	0.1392	0.889292	NA
LOC110232731	14.8896	-0.0885404	0.837446	-0.105727	0.915799	NA
LOC110232484	286.384	-0.00945061	0.498323	-0.0189648	0.984869	0.99741
LOC110232493	8.30477	0.10483	1.02176	0.102597	0.918283	NA
LOC110232517	29.8752	0.347903	0.732113	0.475204	0.634641	0.892997
LOC110232383	117.97	-0.102594	0.499338	-0.205459	0.837213	0.961618
LOC110232808	35.5464	0.116312	0.698567	0.166501	0.867763	0.968941
LOC110232833	11.5582	-0.646727	1.01495	-0.637203	0.523993	NA
LOC110232875	53.6471	1.28676	0.741305	1.73581	0.0825982	0.429612
LOC110232902	12.7957	-1.68744	0.950084	-1.7761	0.0757169	NA
LOC114574537	7.05022	-0.707102	1.14703	-0.616466	0.537587	NA
LOC110232951	102.567	-0.308833	0.534656	-0.57763	0.563514	0.863468
LOC110232966	455.317	-0.31112	0.548862	-0.566845	0.570819	0.866755
LOC110232978	274.052	-0.544592	0.480366	-1.1337	0.25692	0.677146
LOC110232990	157.169	-0.246284	0.512723	-0.480345	0.630982	0.891487
LOC110233105	25.903	-0.0229096	0.719004	-0.0318629	0.974581	0.994352
LOC110233096	15.1322	-0.382793	0.858757	-0.445753	0.655776	NA
LOC110233128	127.294	-0.173082	0.530232	-0.326426	0.744102	0.936271
LOC110232932	8.27157	0.874361	1.01813	0.858794	0.390454	NA
LOC110233330	8.12729	-0.477626	1.06399	-0.448901	0.653503	NA
LOC110233380	7.16958	0.135626	1.08423	0.12509	0.900452	NA
LOC110233149	9.94088	0.31037	0.969496	0.320135	0.748866	NA
LOC110233263	21.5161	-1.17166	0.774542	-1.51272	0.130352	NA
LOC110233254	78.3057	1.20449	0.578241	2.08302	0.0372496	0.288974
LOC110232916	485.628	-0.355176	0.453012	-0.784033	0.433021	0.804885
LOC110233082	1258.25	0.779337	0.496257	1.57043	0.116315	0.503867
LOC110233007	53.9581	-0.036094	0.586655	-0.0615251	0.950941	0.989024
LOC110233226	44.5076	2.27973	0.631896	3.60776	0.000308853	0.0138344
LOC110233086	52.9763	-0.717612	0.615354	-1.16618	0.243543	0.664022
LOC110233138	40.6039	0.395552	0.603938	0.654954	0.512497	0.84322
LOC110233160	32.1004	0.0867088	0.657477	0.131881	0.895078	0.975895
LOC110233071	115.394	-0.392628	0.56508	-0.694819	0.487169	0.82959
LOC110233018	175.466	-0.728156	0.57472	-1.26697	0.205164	0.62536
LOC110233037	16297.6	2.1252	0.478233	4.44386	8.83571e-06	0.000822163
LOC110233028	67.6461	1.26509	0.65218	1.93979	0.0524055	0.343351
LOC110233397	56.4924	0.888346	0.567071	1.56655	0.11722	0.505904
LOC110233208	68.3056	1.15939	0.556966	2.08161	0.0373778	0.288974
LOC110233409	10.1558	0.869008	0.966954	0.898707	0.368809	NA
LOC110233438	13.6097	0.416677	0.860754	0.484084	0.628326	NA
LOC110233448	24.7991	-0.553412	0.708861	-0.780706	0.434975	NA
LOC110233458	16.7749	-1.08316	0.821548	-1.31844	0.187358	NA
LOC114574562	8.02088	-0.0411055	1.04224	-0.0394394	0.96854	NA
LOC110233469	7.13649	-0.896348	1.19712	-0.748751	0.454007	NA
LOC110233517	204.964	0.845801	0.619552	1.36518	0.172197	0.58499
LOC110233595	12.4888	2.08897	0.88972	2.34789	0.0188801	NA
LOC110234077	24.8382	0.455904	0.713576	0.638899	0.522888	NA
LOC110234025	20.4815	-0.892297	0.763018	-1.16943	0.24223	NA
LOC110234098	46.8369	0.0471918	0.605658	0.0779183	0.937893	0.986651
LOC110233887	60.6206	0.197714	0.560663	0.352643	0.724356	0.92967
LOC110233736	112.728	1.09553	0.523146	2.09411	0.03625	0.286095
LOC110234105	15.9531	0.715857	0.806022	0.888136	0.374468	NA
LOC110234014	262.201	-0.708169	0.520745	-1.35991	0.173857	0.587989
LOC110233971	16.6154	-0.480092	0.838002	-0.5729	0.566712	NA
LOC110233655	67.9028	-0.431017	0.549439	-0.784469	0.432765	0.804885
LOC110233845	52.4397	-0.463626	0.5926	-0.782359	0.434004	0.806069
LOC110234033	33.6224	0.548938	0.632526	0.867851	0.385476	0.777322
LOC110233673	31.477	0.936279	0.646703	1.44777	0.147681	0.557009
LOC110234136	3.9521	-1.36075	1.55548	-0.87481	0.381677	NA
LOC110234327	17.7765	-1.78738	0.857739	-2.08383	0.037176	NA
LOC110233992	222.521	0.263407	0.470693	0.559615	0.575742	0.868413
LOC110233817	91.6538	1.53188	0.633768	2.41709	0.015645	0.185324
LOC110233863	32.6304	0.169857	0.823669	0.20622	0.836619	0.961618
LOC110233746	8.59881	-0.122607	1.02198	-0.119971	0.904506	NA
LOC110234239	34.6869	0.420091	0.6539	0.64244	0.520588	0.846126
LOC110233982	46.8067	-0.122732	0.59959	-0.204694	0.837811	0.961618
LOC110234249	31.2129	-0.0196936	0.654933	-0.0300696	0.976012	0.994578
LOC110234269	90.1934	0.606945	0.610511	0.994159	0.320146	0.731483
LOC110234279	459.163	0.704634	0.640213	1.10062	0.27106	0.691484
LOC110233904	13.5548	0.0998223	0.848065	0.117706	0.906301	NA
LOC110233949	27.8281	-0.545464	0.682275	-0.799478	0.424013	0.798593
LOC114574607	9.97364	1.59651	0.95066	1.67937	0.0930801	NA
LOC110233834	47.504	1.0953	0.765546	1.43074	0.152506	0.563438
LOC110233725	119.142	0.256438	0.500328	0.51254	0.608273	0.884053
LOC110234492	17.8852	1.71793	0.793334	2.16546	0.0303525	NA
LOC110234560	21.5137	-0.958108	0.79273	-1.20862	0.226809	NA
LOC110234619	9.58793	-0.177673	0.981403	-0.18104	0.856336	NA
LOC110234640	205.801	0.168114	0.482527	0.348403	0.727537	0.930385
LOC110235479	6.90503	0.0932776	1.12078	0.0832253	0.933672	NA
LOC110235058	29.2902	0.146637	0.687464	0.213301	0.831092	0.959652
LOC110235279	48.5865	-0.0778769	0.703726	-0.110664	0.911883	0.980865
LOC110234829	275.31	-0.768329	0.466523	-1.64693	0.0995733	0.467717
LOC114574694	13.8174	-0.350022	0.857313	-0.408278	0.68307	NA
LOC110234847	68.3907	-0.387618	0.587195	-0.660117	0.509179	0.841947
LOC110234660	38.532	-1.33855	0.652033	-2.05289	0.0400837	0.299582
LOC110234892	18.6002	-0.0246634	0.791539	-0.0311588	0.975143	NA
LOC110234902	58.6696	2.20895	0.676673	3.26442	0.00109687	0.0342825
LOC110235103	15.5886	1.02553	0.812764	1.26178	0.207027	NA
LOC110235049	53.811	-0.675916	0.579501	-1.16637	0.243463	0.664022
LOC110235182	134.814	0.911399	0.565441	1.61184	0.106998	0.482371
LOC110235191	156.846	1.91055	0.492677	3.8779	0.000105362	0.00624013
LOC110234788	52.4183	1.11326	1.99172	0.558947	0.576198	0.868413
LOC110234768	109.618	-0.320738	0.544492	-0.589058	0.555822	0.860322
LOC110235379	81.0271	0.636605	0.540574	1.17765	0.238937	0.661127
LOC110235415	129.92	-0.105933	0.538884	-0.196579	0.844157	0.963523
LOC110234931	14.0782	1.47808	1.01977	1.44942	0.147219	NA
LOC110235332	68.877	0.362448	0.569447	0.636492	0.524456	0.848117
LOC110235406	103.388	1.11156	0.62966	1.76533	0.0775082	0.414729
LOC110235299	12.5077	-0.0469019	0.921111	-0.0509188	0.95939	NA
LOC110235290	642.06	-0.939447	0.566091	-1.65953	0.0970081	0.463755
LOC110235356	31.7526	-0.308843	0.656015	-0.470787	0.637793	0.894112
LOC110235368	51.8423	-0.595229	0.587477	-1.0132	0.310967	0.72411
LOC110234941	289.76	0.200085	0.461041	0.433985	0.664299	0.906616
LOC110235395	14.9572	-0.198076	0.824704	-0.240178	0.810192	NA
LOC110234973	55.3032	0.141087	0.59698	0.236335	0.813173	0.95441
LOC110235316	37.0568	-0.330876	0.628828	-0.526178	0.598765	0.878925
LOC110235124	40.0835	-0.343881	0.61973	-0.55489	0.57897	0.869624
LOC110235134	9.64315	-0.214827	0.974258	-0.220503	0.825479	NA
LOC110235231	9.0394	-0.143086	1.0087	-0.141852	0.887197	NA
LOC110234984	10.4872	-0.0740825	1.0273	-0.0721141	0.942511	NA
LOC110235271	28.9777	1.56697	0.741787	2.11243	0.0346496	0.280608
LOC110235042	406.931	-0.337992	0.4815	-0.701957	0.482706	0.828093
LOC110235434	60.5762	-0.0378734	0.568462	-0.0666243	0.946881	0.988193
LOC110235444	44.5349	0.271653	0.650019	0.417916	0.676009	0.911236
LOC110235455	822.256	0.0801563	0.445475	0.179934	0.857204	0.966319
LOC110234993	9.7026	-0.550908	0.995441	-0.553431	0.579968	NA
LOC110234742	482.625	1.08879	0.513894	2.11871	0.0341149	0.277967
LOC110234722	37.7305	0.13338	0.667682	0.199766	0.841663	0.963468
LOC110234734	81.0075	-0.40521	0.590343	-0.686398	0.492462	0.83189
LOC110234799	63.4429	0.538222	0.550874	0.977033	0.328553	0.737382
LOC110235093	18.2969	1.93951	0.79178	2.44956	0.014303	NA
LOC110234778	428.037	0.0820047	0.49945	0.16419	0.869581	0.96985
LOC110235222	24.9522	0.302051	0.736374	0.410187	0.681669	NA
LOC110235211	87.346	-0.643644	0.593408	-1.08466	0.278074	0.697814
LOC110234682	78.1342	0.157474	0.532635	0.295651	0.767497	0.943193
LOC110234699	292.558	0.174548	0.484374	0.360359	0.718579	0.928663
LOC110234690	68.6661	-1.24554	0.584816	-2.1298	0.0331882	0.274124
LOC110235160	108.832	-0.152277	0.507126	-0.300275	0.763967	0.941315
LOC110235145	98.7749	0.518701	0.531382	0.976136	0.328997	0.73808
LOC110235014	168.251	-0.40717	0.482839	-0.843282	0.399071	0.786467
LOC110235023	87.0247	0.015802	0.552683	0.0285914	0.97719	0.994831
LOC110235069	29.5484	-0.564026	0.685172	-0.823189	0.410401	0.793513
LOC110235521	8.04626	-0.437681	1.10566	-0.395855	0.692212	NA
LOC114574713	4.96703	-1.34085	1.39134	-0.963707	0.335193	NA
LOC110235512	11.3859	-0.818851	0.953336	-0.858933	0.390377	NA
LOC110235550	48.4357	-0.485341	0.634298	-0.765162	0.444175	0.81149
LOC110235562	7.99228	-1.81814	1.17081	-1.5529	0.120448	NA
LOC110235585	36.8675	-0.442758	0.627521	-0.705567	0.480457	0.828093
LOC110235809	70.0838	0.658661	0.564445	1.16692	0.243243	0.664022
LOC110235754	268.629	-0.248603	0.512968	-0.484636	0.627934	0.889995
LOC110235764	78.7491	0.134329	0.530103	0.253402	0.799957	0.951761
LOC110235745	10.4174	-0.0237592	0.9502	-0.0250045	0.980051	NA
LOC110235642	80.5205	-0.40421	0.531359	-0.760711	0.44683	0.812696
LOC110235670	25.0967	-1.03676	0.740183	-1.40068	0.161311	0.573025
LOC110235699	37.8102	-0.352562	0.663554	-0.531324	0.595194	0.877546
LOC110235735	31.13	0.0929966	0.656783	0.141594	0.887401	0.974245
LOC110235827	33.22	-1.06165	0.664253	-1.59826	0.109984	0.489563
LOC110235690	276.1	-0.140592	0.469876	-0.299211	0.764779	0.941804
LOC114574741	212.106	-0.290881	0.544807	-0.533916	0.593399	0.877361
LOC110235718	120.63	-0.0223559	0.517552	-0.0431954	0.965546	0.992632
LOC110235709	22.2481	-0.465494	0.742338	-0.627065	0.530617	NA
LOC110235679	50.0315	0.180865	0.621629	0.290953	0.771087	0.944323
LOC110235849	114.47	0.668414	0.546729	1.22257	0.221493	0.644614
LOC114574749	61.459	0.87713	0.75476	1.16213	0.245182	0.666303
LOC110235900	12.9851	-0.74684	0.954377	-0.782542	0.433896	NA
LOC114574292	189.323	0.591269	0.760115	0.777868	0.436647	0.806967
LOC110235922	141.729	0.507118	0.490079	1.03477	0.300778	0.71566
LOC110236146	4159.47	1.09094	0.439389	2.48285	0.0130336	0.165924
LOC110236232	190.296	1.92752	0.597551	3.2257	0.00125663	0.0372387
LOC110236207	113.312	1.99619	0.553354	3.60743	0.000309249	0.0138344
LOC110236318	134.607	0.244577	0.495502	0.493595	0.621592	0.889379
LOC110236100	131.729	-0.673092	0.496667	-1.35522	0.175348	0.589456
LOC110236328	5.87914	-0.611436	1.22945	-0.497327	0.618959	NA
LOC110236188	315.262	0.262735	0.47684	0.550992	0.581639	0.871282
LOC110236042	16.3343	0.304135	0.809103	0.375891	0.706998	NA
LOC110236064	8.51578	-0.593856	1.07032	-0.554839	0.579005	NA
LOC110236387	67.4007	-0.323775	0.561218	-0.576915	0.563997	0.863468
LOC110236084	151.981	-0.431966	0.499586	-0.864648	0.387232	0.778448
LOC110236110	35.4801	0.129328	0.631109	0.204921	0.837634	0.961618
LOC110236491	7.10833	-0.891927	1.20487	-0.740271	0.459136	NA
LOC110236512	8.33282	-0.791278	1.08231	-0.731102	0.464717	NA
LOC110236552	10.4653	-0.536007	0.997359	-0.537427	0.590973	NA
LOC110236913	31.205	0.148169	0.679691	0.217994	0.827434	0.958346
LOC110237123	8.12829	-0.198822	1.0703	-0.185763	0.852631	NA
LOC110236924	17.4317	1.11026	0.788834	1.40747	0.159289	NA
LOC110236617	101.424	-0.292287	0.560846	-0.521154	0.602259	0.881461
LOC110236942	246.68	-0.4325	0.485192	-0.891401	0.372714	0.769322
LOC110236953	10.2755	-0.166352	0.968708	-0.171726	0.863653	NA
LOC110236964	20.0586	0.147723	0.91	0.162333	0.871044	NA
LOC110236975	17.4747	-1.61652	0.851906	-1.89754	0.0577572	NA
LOC110236794	538.064	0.981116	0.462667	2.12057	0.0339584	0.277669
LOC110236649	670.747	2.30974	0.581704	3.97065	7.16763e-05	0.00473013
LOC110236639	31.2226	-1.1933	0.708204	-1.68497	0.0919943	0.449347
LOC110236811	205.433	0.976305	0.504509	1.93516	0.0529707	0.343932
LOC110236838	37.628	0.608387	0.614385	0.990238	0.322058	0.733087
LOC110236847	71.7512	1.45318	0.571223	2.54398	0.0109596	0.149919
LOC110236994	11.7065	0.543286	0.89156	0.609365	0.542282	NA
LOC110236665	11.7563	-0.983601	0.947846	-1.03772	0.299399	NA
LOC110237004	27.3646	0.656278	0.764784	0.858122	0.390825	0.780392
LOC110236677	26.4977	0.0864936	0.716446	0.120726	0.903908	0.978691
LOC110236783	11.2439	0.077471	0.936365	0.0827359	0.934062	NA
LOC110237042	10.6041	-0.252982	0.984521	-0.256959	0.79721	NA
LOC110236866	13.0297	0.122721	0.91461	0.134179	0.893261	NA
LOC110236856	19.5725	0.328856	0.754135	0.436071	0.662785	NA
LOC110236822	11.2415	-0.599037	0.935652	-0.640235	0.52202	NA
LOC110236688	436.569	-0.738689	0.452327	-1.63309	0.102451	0.472556
LOC110236697	10.4102	0.228565	0.955891	0.239111	0.811019	NA
LOC110236740	15.7278	1.48417	0.802013	1.85056	0.0642328	NA
LOC110236709	19.9275	0.252895	0.782469	0.323201	0.746543	NA
LOC110236749	19.7122	0.794551	0.738539	1.07584	0.281997	NA
LOC110236883	9.50982	1.26261	1.0698	1.18023	0.23791	NA
LOC110237154	41.7659	1.01053	0.684457	1.4764	0.139836	0.546022
LOC110236656	33.5033	-0.618484	0.654695	-0.944691	0.344817	0.750004
LOC110237115	110.872	-0.0146167	0.555242	-0.0263249	0.978998	0.995328
LOC110236606	44.5961	-1.07042	0.628779	-1.70238	0.0886833	0.443271
LOC110237187	168.624	-0.310826	0.593702	-0.523538	0.6006	0.88023
LOC110237213	19.0182	-0.841165	0.793712	-1.05979	0.289242	NA
LOC110237221	12.4394	-1.29117	0.938507	-1.37577	0.168894	NA
LOC110237230	29.5969	-0.84892	0.674069	-1.2594	0.207887	0.628373
LOC110237254	13.7277	0.304491	0.858604	0.354635	0.722863	NA
LOC110237300	7.88219	-0.955638	1.24512	-0.767509	0.442779	NA
LOC110237337	10.4685	0.91616	0.957865	0.95646	0.33884	NA
LOC110237320	19.3026	-0.190042	0.765768	-0.248172	0.804001	NA
LOC110237363	12.3121	1.30392	0.907233	1.43725	0.150646	NA
LOC110237355	14.1018	0.615892	0.835318	0.737315	0.460931	NA
LOC110237586	220.557	0.602495	0.488537	1.23326	0.217477	0.638501
LOC110237564	146.327	-0.398506	0.489701	-0.813775	0.415774	0.795557
LOC110237441	38.0596	0.446792	0.751249	0.594731	0.552023	0.858726
LOC110237400	33.6163	-0.188979	0.639466	-0.295526	0.767592	0.943193
LOC110237493	39.6743	0.527211	0.626467	0.841563	0.400033	0.786467
LOC110237472	28.1982	-0.815611	0.683811	-1.19274	0.23297	0.655117
LOC110237483	27.001	1.01484	0.711885	1.42556	0.153994	0.564588
LOC110237575	39.006	-0.202531	0.614858	-0.329394	0.741858	0.935107
LOC110237648	367.481	0.712058	0.499239	1.42629	0.153786	0.564487
LOC110237530	13.663	-0.113823	0.874857	-0.130104	0.896484	NA
LOC110237509	351.361	0.520467	0.464695	1.12002	0.262706	0.682054
LOC110237452	54.3915	-0.815835	0.607988	-1.34186	0.179641	0.595497
LOC110237461	18.2834	-1.19914	0.80565	-1.48842	0.136641	NA
LOC110237658	29.7375	-0.0553958	0.679306	-0.0815477	0.935006	0.986309
LOC110237709	27.7592	0.428443	0.695926	0.615644	0.538129	0.8527
LOC110237422	40.9233	-0.229664	0.606316	-0.378786	0.704847	0.923436
LOC110237817	53.042	-0.554117	0.590077	-0.939058	0.347701	0.750758
LOC110237839	18.8277	-0.381057	0.795179	-0.47921	0.631789	NA
LOC110237829	154.561	0.0282763	0.489054	0.0578184	0.953893	0.989525
LOC110237857	33.8642	-1.71829	0.685125	-2.508	0.0121418	0.160438
LOC110237894	16.7156	-0.404219	0.806	-0.501513	0.61601	NA
LOC110237953	16.9866	0.828383	0.789733	1.04894	0.294205	NA
LOC110237997	151.379	1.39767	0.52464	2.66405	0.00772054	0.119067
LOC110238360	41.1495	-0.856728	0.627408	-1.3655	0.172095	0.584859
LOC110238530	15.1834	-1.24625	0.909866	-1.36971	0.170777	NA
LOC110238540	144.011	-0.718	0.51505	-1.39404	0.163305	0.575371
LOC110239453	438.309	0.208246	0.608073	0.342468	0.731999	0.932536
LOC110239026	14.2496	-0.0924986	0.872983	-0.105957	0.915617	NA
LOC110239036	3.7051	-1.67445	1.61566	-1.03639	0.30002	NA
LOC110238820	13.7113	0.441475	1.05827	0.417168	0.676555	NA
LOC110238070	133.574	-0.429033	0.509078	-0.842764	0.39936	0.786467
LOC110238080	356.877	1.30778	0.458403	2.8529	0.00433217	0.0832868
LOC110238090	70.9206	0.463714	0.615815	0.753009	0.451445	0.815064
LOC110238105	87.3881	0.524872	0.522639	1.00427	0.315247	0.727885
LOC110238603	46.4647	0.140678	0.615603	0.228521	0.819242	0.956353
LOC110238612	114.788	0.153155	0.552017	0.277445	0.781438	0.948304
LOC110238831	15.7359	1.64635	0.843192	1.95252	0.050877	NA
LOC110238843	31.4483	0.940655	0.643732	1.46125	0.143946	0.552793
LOC110239264	45.7056	1.80989	0.65498	2.76327	0.00572245	0.0997143
LOC110238655	61.6125	-0.252804	0.563722	-0.448455	0.653825	0.901037
LOC110239446	34.8224	1.0378	0.657215	1.57909	0.114316	0.499866
LOC110238757	41.4618	-0.203491	0.619842	-0.328295	0.742688	0.935349
LOC110239505	126.002	0.966616	0.622504	1.55279	0.120474	0.513519
LOC110238199	13230.7	0.631911	0.525348	1.20284	0.229037	0.651274
LOC110239047	7.01646	0.257326	1.21818	0.211237	0.832702	NA
LOC110238242	44.3368	-0.284912	0.626864	-0.454504	0.649466	0.899277
LOC110238250	33.0368	0.705523	0.707066	0.997818	0.318367	0.730557
LOC110239065	37.9884	-0.0337747	0.625888	-0.0539628	0.956965	0.990055
LOC110238665	92.9116	0.0328726	0.536081	0.0613203	0.951104	0.989024
LOC110238885	62.266	0.233851	0.633307	0.369254	0.711938	0.926641
LOC110238321	265.308	0.158116	0.470564	0.336014	0.73686	0.933605
LOC110238333	159.796	0.201531	0.496473	0.405924	0.684798	0.913948
LOC110239566	29.8578	1.43312	0.657955	2.17814	0.0293958	0.255251
LOC110239086	13.6037	-0.277304	0.891556	-0.311034	0.755775	NA
LOC110238925	57.4357	0.135966	0.563494	0.241291	0.809329	0.953341
LOC110238917	371.088	-0.107636	0.510386	-0.210891	0.832972	0.960923
LOC110239098	74.1461	-0.400503	0.560375	-0.714705	0.474791	0.824981
LOC110239555	72.7048	0.132615	0.5405	0.245356	0.80618	0.952952
LOC110239515	38.0633	0.896844	0.626916	1.43056	0.152555	0.563438
LOC110238778	175.303	0.451037	0.480737	0.938221	0.348131	0.750758
LOC110238896	173.499	-0.932275	0.500752	-1.86175	0.0626381	0.37736
LOC110238698	324.489	-0.846772	0.461646	-1.83424	0.066618	0.387053
LOC110238946	27.5712	1.31789	0.851817	1.54715	0.121827	0.515975
LOC110239110	64.4356	-0.124743	0.569098	-0.219195	0.826499	0.958346
LOC110238595	37.9045	1.76662	0.617933	2.85892	0.00425086	0.0822333
LOC110238799	8.01306	0.365081	1.03962	0.351169	0.725462	NA
LOC110238789	10.0201	0.192176	0.970214	0.198075	0.842986	NA
LOC110239464	12.6145	-0.858707	0.902964	-0.950986	0.341611	NA
LOC110238872	304.471	0.322635	0.508102	0.634981	0.525441	0.848677
LOC110238977	82.4928	0.0909975	0.540904	0.168232	0.866401	0.968941
LOC110239120	20.1431	0.58003	0.742151	0.781552	0.434478	NA
LOC110238579	13.11	0.330851	0.858601	0.385337	0.699988	NA
LOC110239617	12.5875	-0.0605153	0.907741	-0.0666659	0.946848	NA
LOC110239606	20.0547	0.944114	0.744529	1.26807	0.204773	NA
LOC110239595	25.9911	-0.090283	0.772152	-0.116924	0.90692	0.978781
LOC110238634	45.5693	-0.91019	0.628085	-1.44915	0.147296	0.556978
LOC110238623	205.833	0.453343	0.515108	0.880093	0.378809	0.773835
LOC110239017	70.7183	0.608176	0.56317	1.07992	0.280179	0.699508
LOC110238050	242.563	-0.457406	0.473909	-0.965177	0.334456	0.741389
LOC110238989	19.9008	-0.446921	0.755848	-0.591284	0.55433	NA
LOC110238401	271.957	-0.0996703	0.597976	-0.166679	0.867622	0.968941
LOC110238391	21.3769	-0.430542	0.75224	-0.572347	0.567087	NA
LOC110238371	11.1977	-0.879615	0.961211	-0.915112	0.360133	NA
LOC110238423	21.2831	-0.0554287	0.751886	-0.0737195	0.941234	NA
LOC110238411	151.895	2.20891	0.557218	3.96417	7.36507e-05	0.00481251
LOC110238382	54.1335	0.506331	0.57358	0.882756	0.377368	0.77222
LOC110238550	43.1087	0.748484	0.603499	1.24024	0.214886	0.6354
LOC110238560	24.0962	-0.0360078	0.734828	-0.0490017	0.960918	NA
LOC110239575	8.70612	1.26346	1.01995	1.23875	0.215439	NA
LOC110239009	324.867	-0.0333216	0.483773	-0.0688786	0.945086	0.987871
LOC110239210	57.0985	0.659081	0.573759	1.14871	0.250677	0.672657
LOC110238177	205.059	0.478998	0.523353	0.915248	0.360062	0.760038
LOC110238166	15.2992	-0.811305	0.858765	-0.944734	0.344795	NA
LOC110239242	10.1037	-0.414245	1.00614	-0.411715	0.680548	NA
LOC110238459	36.8935	0.577782	0.693014	0.833723	0.404437	0.789909
LOC110238434	31.3127	-0.00498558	0.660721	-0.00754566	0.993979	0.999241
LOC110238127	8.14573	0.270535	1.02854	0.263028	0.792529	NA
LOC110238115	144.924	-0.349911	0.490767	-0.712989	0.475852	0.825395
LOC110238481	140.172	-0.249523	0.490861	-0.508338	0.611217	0.884053
LOC110238644	63.3672	-0.0663491	0.599846	-0.11061	0.911925	0.980865
LOC110238309	34.9983	0.786929	0.753234	1.04473	0.296146	0.712789
LOC110239284	29.3919	1.06698	0.675653	1.57919	0.114294	0.499866
LOC110238292	21.2461	-1.03046	0.757267	-1.36076	0.173588	NA
LOC110238734	61.5006	0.0150702	0.554798	0.0271633	0.978329	0.995229
LOC110239663	26.6203	-2.65483	0.825617	-3.21556	0.00130188	0.0383354
LOC110239629	21.0696	-0.586103	0.749166	-0.782341	0.434014	NA
LOC110239674	7.04653	-2.03501	1.2857	-1.58281	0.113466	NA
LOC110239646	82.3924	-0.154431	0.561269	-0.275147	0.783203	0.948367
LOC110238470	175.235	-0.792367	0.489469	-1.61883	0.105484	0.478925
LOC110238745	149.986	0.356613	0.490611	0.726875	0.467303	0.822131
LOC110238136	86.244	0.316106	0.537425	0.588186	0.556408	0.860527
LOC110238146	270.74	0.0448551	0.464029	0.0966645	0.922993	0.984048
LOC110238511	727.079	0.256702	0.462164	0.555434	0.578598	0.869274
LOC110238519	248.415	-0.592385	0.510261	-1.16095	0.245664	0.667237
LOC110238937	11.8591	0.499073	0.886357	0.563061	0.573393	NA
LOC110239345	4.44755	-3.27945	1.8024	-1.81949	0.0688364	NA
LOC110239486	1007.88	-0.0799212	0.539754	-0.14807	0.882288	0.972969
LOC110239376	75.8527	-1.26613	0.55201	-2.29368	0.0218091	0.218199
LOC110238282	143.73	-0.495348	0.52369	-0.94588	0.34421	0.749729
LOC110238708	28.763	-0.304989	0.730857	-0.417303	0.676457	0.911312
LOC110238717	88.9762	-0.259519	0.571137	-0.45439	0.649548	0.899277
LOC110238271	71.5329	-0.470004	0.584095	-0.80467	0.42101	0.796929
LOC110239497	13.5988	0.917773	0.89833	1.02164	0.306949	NA
LOC110239426	30.1849	0.83499	0.715415	1.16714	0.243153	0.664022
LOC110238999	39.6469	1.2951	0.629197	2.05835	0.039557	0.297658
LOC110239385	160.721	0.230196	0.480115	0.479461	0.631611	0.891791
LOC110238854	398.456	-0.323946	0.467073	-0.693567	0.487954	0.82959
LOC110238503	46.4427	0.0277582	0.598357	0.0463906	0.962999	0.991338
LOC110238492	8.39463	-0.058829	1.02194	-0.057566	0.954094	NA
LOC110239396	46.2396	0.053266	0.59269	0.0898716	0.928389	0.985361
LOC110238016	802.036	-0.0635376	0.442865	-0.14347	0.885919	0.973903
LOC110239415	65.5607	1.19445	0.585535	2.03993	0.0413572	0.303492
LOC114575062	18.0458	0.469274	0.865542	0.542174	0.587699	NA
LOC110239858	13.2022	-0.62431	0.876234	-0.712493	0.476159	NA
LOC110239795	34.8825	-0.21755	0.714534	-0.304464	0.760775	0.939484
LOC110239801	21.9412	2.42712	0.876349	2.76958	0.00561291	NA
LOC110239965	41.5044	-1.14452	0.647249	-1.76829	0.0770126	0.413504
LOC110239788	72.2123	0.628992	0.595846	1.05563	0.291138	0.708866
LOC110239753	47.7333	-0.168861	0.640195	-0.263765	0.791961	0.950082
LOC110239690	15.2029	-0.0351871	0.81414	-0.04322	0.965526	NA
LOC110239700	48.1799	0.866503	0.583633	1.48467	0.137631	0.541781
LOC110239732	254.719	0.310638	0.626422	0.495892	0.619971	0.889002
LOC110239722	157.831	-0.014434	0.683294	-0.0211242	0.983147	0.996766
LOC110239782	13.6221	2.15797	0.860248	2.50855	0.0121229	NA
LOC110240028	115.567	0.316061	0.516804	0.611569	0.540823	0.853525
LOC110240040	35.3882	0.607109	0.655378	0.92635	0.354264	0.755369
LOC110239741	102.354	1.50531	0.510024	2.95144	0.00316293	0.0670412
LOC110240064	11.4765	-0.209724	0.944289	-0.222097	0.824238	NA
LOC110240074	16.3271	0.293637	0.917909	0.319898	0.749046	NA
LOC110240115	21.4401	-0.886802	0.757516	-1.17067	0.241731	NA
LOC110240180	248.252	0.410948	0.484016	0.849037	0.395861	0.784889
LOC110240203	66.145	-1.83079	0.587411	-3.11671	0.00182879	0.0463462
LOC110240232	226.386	0.299135	0.513102	0.582993	0.559898	0.862186
LOC110240264	28.1526	-0.194867	0.67268	-0.289687	0.772056	0.944323
LOC110240255	1071.49	-0.746848	0.513751	-1.45372	0.146025	0.555729
LOC110240449	25.0683	-0.138188	0.72055	-0.191781	0.847914	NA
LOC110240283	10.4977	-0.836558	0.969951	-0.862474	0.388427	NA
LOC110240290	33.6253	0.8564	0.658529	1.30047	0.193438	0.616389
LOC110240469	37.5276	-0.146269	0.664613	-0.220081	0.825808	0.958346
LOC110240170	462.141	-0.504444	0.461252	-1.09364	0.274112	0.695076
LOC110240299	11.3756	-0.186069	0.950843	-0.195689	0.844854	NA
LOC110240481	55.3779	-0.815563	0.619894	-1.31565	0.188292	0.610869
LOC110240362	16.0916	-0.0785585	0.862634	-0.0910682	0.927438	NA
LOC110240506	18.987	-0.233022	0.815334	-0.2858	0.775032	NA
LOC110240137	124.416	-0.594627	0.524929	-1.13278	0.257308	0.677146
LOC110240148	56.1126	-0.283129	0.591446	-0.478706	0.632148	0.891976
LOC110240544	11.466	-0.361822	0.918038	-0.394125	0.693489	NA
LOC110240159	55.8448	0.115189	0.569259	0.202349	0.839644	0.962748
LOC110240126	104.232	-0.0504768	0.509515	-0.0990682	0.921084	0.983925
LOC110240553	13.9268	0.0413567	0.891263	0.0464023	0.96299	NA
LOC110240330	147.963	-0.485625	0.573375	-0.846959	0.397018	0.785582
LOC110240563	32.8818	-0.228906	0.652039	-0.351062	0.725542	0.92967
LOC114575190	6.37404	-1.3129	1.27691	-1.02818	0.303864	NA
LOC110240213	17767.3	2.52792	0.480384	5.26229	1.42275e-07	3.39453e-05
LOC110240574	8.00748	-0.178348	1.04414	-0.170809	0.864374	NA
LOC110240584	10.1179	-3.54804	1.36846	-2.59272	0.00952195	NA
LOC110240697	15.8628	0.0279281	0.811484	0.034416	0.972545	NA
LOC110240707	16.891	-1.62956	0.891301	-1.82829	0.0675053	NA
LOC110240788	210.89	0.409841	0.524789	0.780964	0.434824	0.806543
LOC110241365	57.2149	-0.327646	0.601155	-0.545028	0.585734	0.873439
LOC110241394	71.7447	-0.374838	0.650195	-0.576502	0.564276	0.863468
LOC110241204	36.4522	-0.202551	0.653319	-0.310034	0.756535	0.93907
LOC110241220	4.59921	-1.40823	1.42291	-0.98968	0.322331	NA
LOC110241311	81.9471	0.587773	0.556289	1.0566	0.290695	0.708866
LOC110241283	15.1682	0.0229928	0.833084	0.0275997	0.977981	NA
LOC110241181	7.58209	-1.48099	1.16844	-1.26749	0.204979	NA
LOC110241197	36.9031	-0.400472	0.64708	-0.618891	0.535988	0.8527
LOC110241630	972.178	-0.0762249	0.471347	-0.161717	0.871529	0.970372
LOC110241619	257.684	-1.02095	0.479743	-2.12811	0.0333281	0.274927
LOC110240886	71.8994	-0.90089	0.561075	-1.60565	0.108351	0.485924
LOC110240934	7.92499	-2.40075	1.25101	-1.91904	0.0549791	NA
LOC110241354	361.707	-0.37445	0.462454	-0.809702	0.418112	0.795844
LOC110240944	10.3083	0.0273013	0.941345	0.0290024	0.976863	NA
LOC110240955	13.0436	0.433687	0.863797	0.50207	0.615618	NA
LOC110241578	45.2438	-0.581773	0.63709	-0.913173	0.361152	0.760356
LOC114574311	49.759	1.58489	0.621374	2.55062	0.0107531	0.148454
LOC110240967	355.091	-0.209921	0.458671	-0.457673	0.647187	0.898679
LOC110240868	204.534	0.033967	0.515348	0.0659108	0.947449	0.988564
LOC110240876	21.6435	0.176018	0.772391	0.227888	0.819734	NA
LOC110241157	33752.4	1.66343	0.504669	3.29608	0.000980454	0.0314114
LOC110241171	39.0556	0.120397	0.680406	0.176949	0.859549	0.967712
LOC110241476	79.4169	-0.980376	0.593966	-1.65056	0.0988284	0.467475
LOC110240976	200.079	0.171219	0.494593	0.346182	0.729206	0.931272
LOC110240984	405.139	1.22605	0.494407	2.47984	0.013144	0.166176
LOC110241486	41.1188	0.972163	0.610238	1.59309	0.11114	0.491989
LOC110241570	38.1621	0.754566	0.610176	1.23664	0.216222	0.636867
LOC110240992	329.205	0.744222	0.52993	1.40438	0.160206	0.572254
LOC110241383	265.5	0.613567	0.666573	0.920481	0.357322	0.757375
LOC110241002	13.472	0.135229	1.03965	0.130072	0.89651	NA
LOC110241372	100.083	-0.0115841	0.512238	-0.0226147	0.981958	0.996498
LOC110240798	7.46956	-1.84255	1.22605	-1.50283	0.132883	NA
LOC110240820	652.007	2.1695	0.547493	3.96261	7.41347e-05	0.00481251
LOC110240809	322.668	-0.0960423	0.457535	-0.209913	0.833736	0.961256
LOC110241255	7.47	-1.27592	1.20675	-1.05732	0.290367	NA
LOC110241264	11.96	0.468226	0.887499	0.527579	0.597792	NA
LOC110241294	96.4202	-0.127455	0.601769	-0.2118	0.832263	0.960249
LOC110241325	66.5259	0.369133	0.590845	0.624755	0.532132	0.851697
LOC110241011	58.1427	0.485908	0.574336	0.846034	0.397534	0.785695
LOC110241022	87.1376	-0.648649	0.563633	-1.15083	0.2498	0.671983
LOC110240842	59.5685	0.407244	0.553828	0.735326	0.462141	0.820675
LOC110240861	16.5772	1.51201	0.792993	1.90671	0.0565579	NA
LOC110240831	39.196	0.335615	0.61939	0.541848	0.587924	0.875685
LOC110241525	13.7651	2.4505	1.05856	2.31495	0.0206159	NA
LOC110240900	569.411	0.410747	0.562316	0.730456	0.465111	0.821249
LOC110241446	102.742	-0.181064	0.508107	-0.35635	0.721579	0.92967
LOC110241427	85.9927	-0.479518	0.551239	-0.869892	0.38436	0.77648
LOC110241457	212.417	-0.599843	0.50206	-1.19476	0.232179	0.654428
LOC110241498	42.1492	0.945316	0.744122	1.27038	0.20395	0.624988
LOC110241055	36.8227	0.228114	0.623336	0.365956	0.714398	0.926881
LOC110241076	51.6677	-0.400713	0.612681	-0.654032	0.513091	0.84322
LOC110241337	296.634	0.250868	0.472397	0.531053	0.595382	0.877546
LOC110241276	110.184	0.218672	0.508439	0.430085	0.667134	0.907954
LOC110241468	155.058	2.26534	0.735031	3.08196	0.00205642	0.0500728
LOC110241124	62.4446	0.663723	0.552443	1.20143	0.229583	0.651899
LOC110241085	30.7416	0.408439	0.692367	0.589917	0.555246	0.860322
LOC110241245	326.138	1.171	0.469561	2.49382	0.0126377	0.162885
LOC110241094	36.4247	0.306818	0.649227	0.47259	0.636506	0.893954
LOC110241680	35.2445	0.603156	0.641646	0.940012	0.347211	0.750758
LOC110241718	20.3787	-0.721647	0.767752	-0.939948	0.347244	NA
LOC110241742	6.70776	-3.90402	1.68578	-2.31585	0.0205663	NA
LOC110241749	47.0952	-0.218101	0.618932	-0.352382	0.724552	0.92967
LOC110241760	21.6336	-0.788135	0.863708	-0.912502	0.361504	NA
LOC114574195	124.386	-0.167555	0.503719	-0.332636	0.739409	0.933922
LOC110242589	944.802	-1.21943	0.521459	-2.3385	0.0193613	0.20613
LOC110242771	355.718	-0.678314	0.483781	-1.40211	0.160882	0.573025
LOC110241818	35.0259	-0.125376	0.635213	-0.197376	0.843533	0.963468
LOC110241785	107.074	-0.324836	0.527965	-0.61526	0.538383	0.8527
LOC110241770	69.0335	-0.748137	0.590755	-1.26641	0.205366	0.62536
LOC110241853	24.249	0.540946	0.719866	0.751453	0.45238	NA
LOC110242453	73.1113	0.433786	0.534494	0.811583	0.417031	0.795581
LOC110242299	1770.47	-0.832667	0.438868	-1.89731	0.0577874	0.360637
LOC110242423	125.26	-1.2694	0.536419	-2.36643	0.0179607	0.197887
LOC110242496	15.8559	-0.0976607	0.810426	-0.120506	0.904083	NA
LOC110242386	829.973	0.333654	0.519719	0.641989	0.52088	0.846126
LOC110242560	426.34	1.45992	0.531187	2.74841	0.00598845	0.102286
LOC110241893	83.5199	1.46042	0.533825	2.73578	0.00622335	0.104717
LOC110242397	37.386	-0.367084	0.622453	-0.589737	0.555367	0.860322
LOC110242415	97.2209	-0.610102	0.609168	-1.00153	0.316569	0.728767
LOC110242506	74.0825	-0.155523	0.608057	-0.255771	0.798128	0.951416
LOC110242370	98.919	0.141446	0.513843	0.27527	0.783109	0.948367
LOC110242442	325.651	0.420056	0.487585	0.861505	0.38896	0.779027
LOC110242548	508.012	2.02732	0.46486	4.36113	1.29392e-05	0.00112523
LOC110242530	703.544	0.879685	0.447359	1.9664	0.0492528	0.331901
LOC110242313	67.3825	-0.284106	0.555623	-0.51133	0.60912	0.884053
LOC110242570	60.7628	-0.0222183	0.670121	-0.0331557	0.97355	0.994352
LOC110242481	15.2603	0.578586	0.975025	0.593406	0.55291	NA
LOC110242098	13.0463	-0.770653	0.921971	-0.835875	0.403225	NA
LOC110241904	68.4191	0.747893	0.64256	1.16393	0.244454	0.6651
LOC110242579	30.3827	2.02441	0.809485	2.50086	0.0123891	0.161232
LOC110242753	19.0771	-0.453046	0.771158	-0.587488	0.556876	NA
LOC110242763	10.6258	-0.166061	0.93338	-0.177914	0.858791	NA
LOC110241915	6.2948	0.373856	1.14845	0.325532	0.744778	NA
LOC110242288	90.0003	0.201986	0.517334	0.390436	0.696214	0.919318
LOC110242266	38.2943	0.64996	0.614913	1.057	0.290514	0.708866
LOC110242796	326.638	-0.0482015	0.482854	-0.0998263	0.920482	0.983925
LOC110242820	57.3194	0.787157	0.633541	1.24247	0.214062	0.634953
LOC110242830	119.099	0.856654	0.508762	1.6838	0.0922202	0.449507
LOC110242778	38.4996	0.900042	0.663338	1.35684	0.174833	0.589128
LOC110242008	27.5577	0.161912	0.713795	0.226833	0.820554	0.956799
LOC110241925	22.5818	-0.365788	0.720729	-0.507526	0.611786	NA
LOC110242838	26.6158	-1.63594	0.735827	-2.22327	0.0261977	0.242316
LOC110242846	5520.43	-0.669078	0.456607	-1.46533	0.142832	0.551642
LOC110242205	138.505	0.406281	0.489013	0.830818	0.406076	0.791083
LOC110242686	18.4956	0.197527	0.767248	0.257449	0.796832	NA
LOC110242663	154.612	0.319866	0.507489	0.630292	0.528504	0.849642
LOC110242641	22.6035	-0.847351	0.742937	-1.14054	0.25406	NA
LOC110242652	94.9865	0.979032	0.546225	1.79236	0.073075	0.403061
LOC110242156	52.139	0.629953	0.620833	1.01469	0.310253	0.723275
LOC110242146	236.211	0.595456	0.467298	1.27425	0.202574	0.62416
LOC110242135	107.166	-0.320609	0.530738	-0.604081	0.54579	0.855628
LOC110242164	99.3825	0.860402	0.56001	1.53641	0.124439	0.519958
LOC110242175	527.87	0.635974	0.459894	1.38287	0.166705	0.578585
LOC110242120	429.44	1.15235	0.459296	2.50895	0.0121091	0.160277
LOC110242187	28.5535	0.361911	0.725087	0.499128	0.61769	0.887711
LOC110242060	1840.6	0.984714	0.516082	1.90806	0.056384	0.355938
LOC110242729	212.892	0.183888	0.509605	0.360845	0.718215	0.928322
LOC110242873	103.429	0.0442676	0.573591	0.0771764	0.938483	0.986651
LOC110242862	377.266	-0.0675335	0.490666	-0.137637	0.890528	0.974805
LOC110241955	121.934	-0.150209	0.539995	-0.278167	0.780884	0.948085
LOC110242214	108.41	-0.3528	0.509444	-0.692519	0.488611	0.829641
LOC110242238	9.48087	0.45429	0.98785	0.459877	0.645604	NA
LOC110242611	51.4474	0.0417697	0.578546	0.0721977	0.942445	0.987317
LOC110242601	86.4016	-0.681465	0.568249	-1.19924	0.230436	0.653182
LOC110242025	33.1775	0.400461	0.637827	0.627852	0.530101	0.850929
LOC110242045	50.3875	-0.677136	0.623071	-1.08677	0.277137	0.697116
LOC110241986	22.0556	-0.987797	0.81839	-1.207	0.227432	NA
LOC110241965	23.9294	0.0153922	0.702397	0.0219138	0.982517	NA
LOC110241997	80.062	0.670338	0.524677	1.27762	0.201384	0.623264
LOC110242068	103.682	-0.254541	0.574691	-0.442918	0.657825	0.902784
LOC110241975	125.673	-0.398663	0.530289	-0.751784	0.452181	0.815174
LOC110242018	20.5193	-0.62179	0.763723	-0.814157	0.415555	NA
LOC110242707	23.6984	0.345363	0.717038	0.481652	0.630053	NA
LOC110242696	48.5918	-0.897903	0.603184	-1.48861	0.136591	0.540044
LOC110242250	21.5576	-0.0358659	0.815157	-0.0439988	0.964905	NA
LOC114575422	10.1287	1.16838	1.00751	1.15967	0.246184	NA
LOC110242918	67.0551	-1.08095	0.567227	-1.90568	0.0566924	0.356675
LOC110242929	401.859	-0.0903708	0.471347	-0.191729	0.847955	0.963709
LOC114575431	9.75615	0.10245	0.981522	0.104379	0.916869	NA
LOC110243092	16.9915	-1.17672	0.830431	-1.417	0.156483	NA
LOC110243065	5.49892	-0.439074	1.25951	-0.348607	0.727385	NA
LOC110243113	13.4368	2.00929	0.907681	2.21365	0.026853	NA
LOC110243103	30.443	0.152295	0.674553	0.225772	0.821379	0.956953
LOC110243143	3.04647	-4.23475	2.0354	-2.08055	0.0374752	NA
LOC110243794	28.8217	2.65543	0.816058	3.25398	0.00113801	0.0348861
LOC110243311	69.6124	1.25585	0.542097	2.31666	0.0205223	0.212414
LOC110243654	39.4537	-0.795804	0.644481	-1.2348	0.216906	0.6381
LOC110243397	83.8083	0.0869709	0.685933	0.126792	0.899105	0.976524
LOC110243379	24.1827	0.194001	0.721563	0.268862	0.788036	NA
LOC110243583	23.5186	0.650545	0.786142	0.827516	0.407945	NA
LOC110243447	580.961	-0.125858	0.456735	-0.275561	0.782885	0.948367
LOC110243369	122.833	0.194382	0.630194	0.308448	0.757741	0.939353
LOC110243624	166.566	-0.0965112	0.566269	-0.170433	0.864669	0.968872
LOC110243634	36.5024	0.53949	0.650229	0.829691	0.406713	0.791083
LOC110243758	36.0214	2.89976	0.697263	4.15878	3.19947e-05	0.00252297
LOC110243726	122.938	-0.22087	0.498979	-0.442644	0.658023	0.902817
LOC110243714	272.528	-0.542949	0.505329	-1.07445	0.282622	0.703531
LOC110243594	21.8686	-0.00743833	0.790576	-0.00940875	0.992493	NA
LOC110243338	50.6618	0.890958	0.579763	1.53676	0.124352	0.519958
LOC110243835	282.601	-0.657742	0.557546	-1.17971	0.238116	0.660803
LOC110243824	53.7409	-0.753577	0.596818	-1.26266	0.206712	0.626743
LOC110243812	11.1766	-0.0182858	0.913729	-0.0200122	0.984034	NA
LOC110243197	423.997	-0.921731	0.493244	-1.86871	0.0616627	0.373792
LOC110243208	9.32463	-0.246985	1.0129	-0.24384	0.807354	NA
LOC110243605	58.4221	-0.284807	0.647138	-0.440102	0.659863	0.903624
LOC110243614	7.23262	-0.358339	1.20642	-0.297027	0.766446	NA
LOC110243359	195.33	0.181733	0.495802	0.366542	0.71396	0.926881
LOC110243163	63.0096	-0.834396	0.565347	-1.4759	0.139971	0.546174
LOC110243538	21.5214	-0.196825	0.938142	-0.209803	0.833821	NA
LOC110243227	43.6919	0.191762	0.603572	0.317712	0.750704	0.937454
LOC110243237	101.929	1.64663	0.672623	2.44808	0.0143622	0.175611
LOC110243348	461.911	-0.0957242	0.459514	-0.208316	0.834982	0.961596
LOC110243765	8.67248	1.7504	1.04149	1.68066	0.092829	NA
LOC110243675	8.34399	0.236012	1.02774	0.229642	0.81837	NA
LOC110243665	57.9212	-0.695657	0.602936	-1.15378	0.248589	0.6695
LOC110243300	215.646	0.00161702	0.532893	0.00303441	0.997579	0.999753
LOC110243280	177.915	-0.462094	0.513777	-0.899405	0.368437	0.766273
LOC110243473	27.6048	0.842179	0.683217	1.23267	0.2177	0.638501
LOC110243545	41.4866	0.492694	0.661482	0.744834	0.456372	0.817648
LOC110243483	46.2091	-0.60054	0.601491	-0.998419	0.318076	0.730249
LOC110243502	14.7877	0.423971	0.832756	0.509118	0.610669	NA
LOC110243846	15.2793	-0.198707	0.83093	-0.239137	0.810999	NA
LOC110243853	39.3027	-0.609776	0.634341	-0.961275	0.336414	0.743193
LOC114575509	517.69	3.48133	0.47061	7.39749	1.38784e-13	3.22847e-10
LOC110243903	168.291	0.897665	0.623544	1.43962	0.149975	0.559327
LOC110243896	28.9411	-0.221308	0.726071	-0.304803	0.760517	0.939484
LOC110243912	18.1421	0.504143	0.765689	0.658418	0.510269	NA
LOC110243988	77.8961	0.135731	0.545367	0.24888	0.803454	0.952166
LOC110243977	299.102	-0.103883	0.568921	-0.182596	0.855115	0.965988
LOC110244039	288.531	-0.470616	0.475577	-0.989568	0.322385	0.733087
LOC110244011	263.597	-0.578095	0.502161	-1.15122	0.249643	0.671756
LOC110243924	52.4313	-0.582199	0.584455	-0.99614	0.319182	0.730625
LOC110243959	6.87877	-0.333458	1.12564	-0.29624	0.767047	NA
LOC110243968	86.8499	1.46841	0.570882	2.57218	0.010106	0.142696
LOC110244001	548.939	0.209175	0.49554	0.422115	0.672941	0.910861
LOC110244221	184.43	0.511365	0.478892	1.06781	0.285607	0.705087
LOC110244118	51.7941	1.53901	0.580114	2.65294	0.00797947	0.120666
LOC110244091	50.5033	0.11899	0.626353	0.189973	0.84933	0.964032
LOC110244076	223.845	0.59606	0.47435	1.25658	0.208905	0.62921
LOC110244049	749.62	0.289782	0.458336	0.632249	0.527224	0.849112
LOC110244107	24.0252	-0.0605545	0.713954	-0.0848157	0.932408	NA
LOC110243947	45.3818	0.310181	0.590666	0.525137	0.599488	0.879293
LOC110244321	27.25	-0.740897	0.708304	-1.04602	0.295554	0.712363
LOC110244128	194.234	0.350813	0.486441	0.721183	0.470797	0.823462
LOC110244416	15.7518	0.245524	0.806334	0.304494	0.760752	NA
LOC110244427	9.22111	0.0664286	1.02399	0.0648723	0.948276	NA
LOC110244496	17.6333	0.0216862	0.800989	0.0270742	0.978401	NA
LOC110244567	28.3285	-0.484138	0.680178	-0.711781	0.4766	0.825533
LOC110245175	369.946	2.27832	0.474392	4.80261	1.56614e-06	0.000235047
LOC110245284	725.116	-0.310951	0.455578	-0.682542	0.494897	0.833143
LOC110244825	59.122	-0.970517	0.586485	-1.6548	0.0979643	0.466268
LOC110244858	221.583	-0.520684	0.509916	-1.02112	0.307199	0.721112
LOC110244739	83.0886	-0.208564	0.62158	-0.335539	0.737218	0.933605
LOC110244868	91.4137	-0.613812	0.546246	-1.12369	0.261144	0.681222
LOC110244877	233.681	-0.381511	0.52121	-0.731971	0.464186	0.821249
LOC110245166	261.891	-0.792514	0.488228	-1.62324	0.104537	0.477398
LOC110245119	154.718	-0.208029	0.528662	-0.393502	0.693949	0.917795
LOC110244777	44.6213	-0.0248778	0.618214	-0.0402414	0.967901	0.993279
LOC110244557	142.75	0.776056	0.48722	1.59282	0.1112	0.492017
LOC110244886	51.9205	-0.0355266	0.57922	-0.0613352	0.951092	0.989024
LOC110244547	31.6715	-0.536915	0.656814	-0.817454	0.413669	0.795314
LOC110244639	130.758	1.64441	0.612125	2.6864	0.00722274	0.114299
LOC110244730	101.668	-0.271626	0.593729	-0.457491	0.647318	0.898679
LOC110245076	41.8985	1.00305	0.660311	1.51905	0.128749	0.526365
LOC110244703	221.714	-0.204989	0.532109	-0.385239	0.70006	0.920879
LOC110244585	73.0809	0.138901	0.541957	0.256295	0.797723	0.951416
LOC110244594	78.7811	0.055694	0.556851	0.100016	0.920332	0.983925
LOC110244748	218.205	-1.5654	0.625424	-2.50293	0.0123169	0.161098
LOC110245235	19.2694	1.21974	0.830648	1.46842	0.141992	NA
LOC110244929	169.977	0.128742	0.502296	0.256307	0.797714	0.951416
LOC110244764	47.6144	-0.464368	0.644503	-0.720506	0.471214	0.823625
LOC110244785	33.9814	0.57066	0.630761	0.904717	0.365616	0.763477
LOC110244605	65.5742	0.18815	0.584551	0.321871	0.74755	0.936576
LOC110244516	16.7874	-1.15279	0.833708	-1.38272	0.16675	NA
LOC110244623	95.6068	-0.416091	0.533546	-0.77986	0.435473	0.806543
LOC110245005	123.057	-1.44177	0.578372	-2.49281	0.0126737	0.162885
LOC110245027	35.0911	-0.781618	0.64843	-1.2054	0.228049	0.650718
LOC110244693	250.932	0.405853	0.503067	0.806756	0.419807	0.796366
LOC110245311	258.784	-0.199919	0.496165	-0.402929	0.687	0.914265
LOC110245324	5.21862	-0.715579	1.28803	-0.55556	0.578511	NA
LOC110245336	87.3319	0.388928	0.536047	0.725548	0.468116	0.822318
LOC110245347	7.6885	-2.03825	1.24408	-1.63836	0.101347	NA
LOC110245358	269.503	0.460025	0.559786	0.821787	0.411198	0.793703
LOC110245368	18.5199	-0.60837	0.788107	-0.771939	0.440151	NA
LOC110245389	200.608	1.53087	0.493853	3.09985	0.00193619	0.0481717
LOC110245531	242.637	0.524667	0.666511	0.787184	0.431174	0.803416
LOC110245644	66.5601	2.07646	0.603216	3.44231	0.000576772	0.0209643
LOC110245561	100.792	-0.36927	0.547038	-0.675036	0.499653	0.83572
LOC110245737	51.9461	-0.313192	0.606325	-0.516541	0.605477	0.883482
LOC110245717	89.5731	-0.211826	0.535966	-0.395223	0.692678	0.91736
LOC110245748	189.071	2.61288	0.515161	5.07198	3.93706e-07	8.14097e-05
LOC110245759	120.815	0.628191	0.525422	1.19559	0.231856	0.654428
LOC110245634	116.933	0.530156	0.522135	1.01536	0.309933	0.723275
LOC110245520	93.2827	-0.785354	0.53655	-1.46371	0.143273	0.551941
LOC110245782	5.30803	-1.68969	1.37903	-1.22527	0.220474	NA
LOC110245802	16.1547	-0.317311	0.820229	-0.386857	0.698862	NA
LOC110245509	128.167	0.833982	0.524015	1.59152	0.111492	0.49284
LOC110245551	17.4829	-0.19036	0.816253	-0.233212	0.815596	NA
LOC110245541	8.09699	0.226557	1.07164	0.211413	0.832565	NA
LOC110245813	12.7035	-0.535049	0.901926	-0.593229	0.553028	NA
LOC110245453	67.9259	0.291264	0.598221	0.486883	0.626341	0.889379
LOC110245824	8.14104	-0.882618	1.16094	-0.76026	0.447099	NA
LOC110245623	20.8096	-1.64974	0.79424	-2.07714	0.0377891	NA
LOC110245835	14510.8	2.4856	0.469887	5.28978	1.22467e-07	3.07987e-05
LOC110245399	50.6694	1.39903	0.616618	2.26888	0.0232758	0.226113
LOC110245420	55.3228	0.2706	0.580679	0.466006	0.641211	0.895923
LOC110245431	62.8662	0.496986	0.583555	0.851653	0.394407	0.783509
LOC110245443	6.05372	0.307119	1.19808	0.256343	0.797686	NA
LOC110245581	35.2396	1.65542	0.71981	2.2998	0.0214595	0.21812
LOC110245596	11.3993	2.49478	0.960677	2.59689	0.00940709	NA
LOC110245877	107.189	1.17801	0.523654	2.2496	0.0244742	0.231792
LOC110245887	253.965	-0.881184	0.501738	-1.75626	0.0790436	0.419345
LOC114575688	5.68188	-0.145203	1.21402	-0.119605	0.904796	NA
LOC110245896	13.1433	0.449847	0.866702	0.519033	0.603738	NA
LOC110245945	345.728	-0.709719	0.584524	-1.21418	0.224678	0.646981
LOC110245906	307.905	0.0859708	0.485866	0.176943	0.859553	0.967712
LOC110245570	181.289	0.156179	0.483569	0.322972	0.746717	0.936472
LOC110245653	135.566	-1.23974	0.578984	-2.14124	0.032255	0.27039
LOC110245918	40.4704	-0.774384	0.638898	-1.21206	0.225489	0.647484
LOC110245616	62.484	-0.0165277	0.568458	-0.0290746	0.976805	0.994831
LOC110245985	56.6283	-0.855447	0.591767	-1.44558	0.148295	0.557644
LOC110245995	5.7828	-0.197294	1.20409	-0.163853	0.869847	NA
LOC110246024	9.71244	0.600147	1.00022	0.600012	0.548498	NA
LOC114575722	10.7388	-0.785003	0.961779	-0.816199	0.414386	NA
LOC110246153	69.2997	-0.0818001	0.605726	-0.135045	0.892577	0.975411
LOC110246351	23.3632	-0.304983	0.742983	-0.410485	0.681451	NA
LOC110246183	30.8984	-0.948306	0.676547	-1.40169	0.161009	0.573025
LOC110246264	46.0825	0.86735	0.648586	1.33729	0.181127	0.599142
LOC110246240	299.844	-0.434603	0.498692	-0.871486	0.383489	0.775894
LOC110246163	39.3677	-0.544648	0.634088	-0.858948	0.390369	0.780033
LOC110246175	9.82567	-0.36588	0.990317	-0.369458	0.711787	NA
LOC110246077	37.1946	-0.308698	0.623588	-0.495034	0.620576	0.889336
LOC110246119	33.9554	-0.493309	0.66189	-0.745304	0.456088	0.817648
LOC110246143	309.412	0.172042	0.475432	0.361865	0.717453	0.928142
LOC110246455	67.2661	-0.387029	0.55392	-0.698709	0.484734	0.82959
LOC110246464	189.185	-0.611741	0.476241	-1.28452	0.19896	0.621081
LOC110246229	10.56	0.996957	0.927585	1.07479	0.28247	NA
LOC110246446	26.6506	0.248121	0.69309	0.357993	0.720348	0.929015
LOC110246495	9.90969	-0.700313	1.03375	-0.67745	0.498121	NA
LOC110246516	1039.49	1.38938	0.508575	2.73191	0.00629682	0.105166
LOC110246554	58.1584	0.567268	0.673012	0.842879	0.399296	0.786467
LOC110246612	27.9953	0.208664	0.66594	0.313338	0.754024	0.937994
LOC110246623	13.0473	1.01806	0.868098	1.17275	0.240897	NA
LOC114575821	21.0086	0.392032	0.760944	0.515191	0.60642	NA
LOC110247527	114.841	-0.373457	0.512911	-0.728112	0.466545	0.821249
LOC110246673	110.246	-0.99724	0.522506	-1.90857	0.0563174	0.355759
LOC110246801	60.8914	-0.61539	0.751289	-0.819112	0.412723	0.794771
LOC110247169	20.3574	0.38564	0.763886	0.504839	0.613672	NA
LOC110247217	195.931	1.73208	0.597981	2.89655	0.00377294	0.0754994
LOC110247308	56.4035	-0.278881	0.570223	-0.489074	0.624789	0.889379
LOC110246864	173.246	-0.375278	0.517068	-0.725781	0.467973	0.822318
LOC110247319	94.1507	0.582204	0.552638	1.0535	0.292112	0.709178
LOC110246875	98.2926	-0.363169	0.53809	-0.674922	0.499725	0.83572
LOC110246791	41.0356	-0.53667	0.691945	-0.775596	0.437988	0.808118
LOC110247286	106.434	-0.816164	0.525324	-1.55364	0.120271	0.512886
LOC110247267	8.3392	0.614059	1.09251	0.562061	0.574074	NA
LOC110247178	27.9981	-0.0781469	0.668327	-0.116929	0.906916	0.978781
LOC110246836	5.72558	-0.921669	1.258	-0.732644	0.463775	NA
LOC110246826	19.6031	-0.8469	0.796066	-1.06386	0.287393	NA
LOC110247382	14.2443	-0.800582	0.85775	-0.933351	0.350639	NA
LOC110246810	547.048	-0.20656	0.575025	-0.359218	0.719432	0.928952
LOC110246819	8438.61	2.24545	0.554909	4.04651	5.19862e-05	0.00372101
LOC110247468	213.555	2.15335	0.473845	4.54441	5.50899e-06	0.000563309
LOC110247133	207.908	0.0324957	0.582445	0.0557919	0.955508	0.989704
LOC110247104	118.017	0.983037	0.51706	1.9012	0.0572752	0.358886
LOC110246946	164.233	-2.5307	0.650883	-3.88811	0.000101029	0.00607758
LOC110246715	103.739	-0.856297	0.539431	-1.58741	0.11242	0.495219
LOC110247196	13.8024	0.0700403	0.872813	0.0802466	0.936041	NA
LOC110247227	302.026	-2.34367	0.662477	-3.53774	0.000403561	0.0163437
LOC110247393	46.6062	-0.616538	0.607687	-1.01456	0.310313	0.723275
LOC110247404	221.404	1.00152	0.471545	2.1239	0.0336783	0.276102
LOC110246984	4.04151	-3.1308	1.83464	-1.70649	0.0879166	NA
LOC110247005	7.25854	-2.87315	1.39875	-2.05408	0.0399682	NA
LOC110247068	61.4463	-0.684393	0.627229	-1.09114	0.275212	0.695694
LOC110247207	23.9911	-0.934376	0.72405	-1.29049	0.196882	NA
LOC110247158	42.3716	0.564037	0.640911	0.880056	0.378829	0.773835
LOC110247488	64.8128	0.684966	0.621207	1.10264	0.270185	0.691412
LOC110247507	2892.3	-0.377884	0.494475	-0.764211	0.444742	0.811764
LOC110247520	30.1207	0.877214	0.680199	1.28964	0.197175	0.619469
LOC110247370	22.312	0.542997	0.739927	0.733851	0.463039	NA
LOC110247441	316.595	-0.479586	0.602538	-0.795943	0.426065	0.799462
LOC110247423	248.275	0.117868	0.53759	0.219253	0.826453	0.958346
LOC110247297	45.3956	1.46903	0.700167	2.09812	0.0358946	0.284982
LOC110246706	61.2746	-0.483991	0.583877	-0.828926	0.407146	0.791083
LOC110247037	17.5543	-1.32105	0.824569	-1.60212	0.10913	NA
LOC110246771	31.2202	-0.785009	0.661814	-1.18615	0.235564	0.65784
LOC110246732	40.5133	0.053952	0.641598	0.0840901	0.932985	0.986283
LOC110246754	21.375	0.204328	0.765166	0.267038	0.78944	NA
LOC110246764	83.5683	1.54629	0.581058	2.66117	0.00778707	0.119067
LOC110247048	14.6793	-1.10824	0.874741	-1.26694	0.205177	NA
LOC110247094	22.6644	-0.310448	0.739869	-0.419598	0.674779	NA
LOC110247343	14.2001	-1.49289	0.931397	-1.60285	0.108968	NA
LOC110247187	158.122	0.482917	0.569803	0.847515	0.396708	0.785237
LOC110247254	16.3496	-0.478551	0.849041	-0.563637	0.573001	NA
LOC110246641	103.281	-0.23622	0.521692	-0.452795	0.650696	0.899529
LOC110246649	58.5141	0.822698	0.571082	1.44059	0.149699	0.559327
LOC110246782	403.812	0.0527293	0.528054	0.0998558	0.920459	0.983925
LOC110247537	53.6917	-0.048939	0.575945	-0.0849717	0.932284	0.986283
LOC110247555	10.2335	-0.388564	1.01062	-0.38448	0.700623	NA
LOC110247562	9.15709	1.42835	1.10332	1.29459	0.195462	NA
LOC110248029	24.772	-0.136436	0.73649	-0.185252	0.853031	NA
LOC110247853	525.021	-0.339468	0.459951	-0.738053	0.460482	0.81966
LOC110247737	15.3485	0.431296	0.87353	0.493739	0.621491	NA
LOC110247912	67.5035	0.732803	0.54706	1.33953	0.180399	0.597158
LOC110248110	11.6366	-0.125794	0.908115	-0.138522	0.889828	NA
LOC110248348	30.2685	0.60984	0.649328	0.939186	0.347635	0.750758
LOC110248100	103.965	-0.812847	0.532145	-1.52749	0.126639	0.521893
LOC110248238	371.967	-0.23765	0.475905	-0.499364	0.617523	0.887695
LOC110248218	908.385	-0.304171	0.451683	-0.673417	0.500682	0.836357
LOC110248206	667.278	-0.0821514	0.446137	-0.184139	0.853904	0.965328
LOC110248868	350.335	-0.658032	0.557084	-1.18121	0.23752	0.659541
LOC110248875	196.01	-0.698344	0.509027	-1.37192	0.170089	0.582324
LOC110247747	603.349	-0.598521	0.484053	-1.23648	0.216281	0.636867
LOC110248377	464.12	-0.98742	0.45482	-2.17101	0.0299304	0.257396
LOC110247821	34.6763	-0.399005	0.645708	-0.617934	0.536619	0.8527
LOC110247794	57.118	-0.460052	0.567272	-0.81099	0.417371	0.795665
LOC110248122	56.2592	-2.26378	0.712848	-3.17568	0.00149485	0.0417704
LOC110248385	50.2325	0.485371	0.610536	0.794992	0.426618	0.800044
LOC110248006	37.797	1.14373	0.698125	1.63829	0.101362	0.471669
LOC110247961	7.43501	0.968842	1.11724	0.867172	0.385848	NA
LOC110247952	44.4167	0.81228	0.638694	1.27178	0.20345	0.624581
LOC110248396	62.38	0.513036	0.548096	0.936034	0.349256	0.750758
LOC110247786	44.5073	0.235992	0.594074	0.397244	0.691188	0.916748
LOC114576036	28.4162	0.00767657	0.673975	0.01139	0.990912	0.998413
LOC110248416	13.7723	-1.33873	0.980854	-1.36486	0.172296	NA
LOC110248425	57.82	-0.582947	0.599472	-0.972435	0.330834	0.7391
LOC114576040	10.8249	-0.703796	0.962747	-0.731029	0.464761	NA
LOC110248435	119.893	-0.600479	0.606261	-0.990464	0.321947	0.733087
LOC110248942	1011.74	1.02219	0.455697	2.24314	0.0248879	0.234158
LOC110248909	26.7781	-0.200501	0.696465	-0.287884	0.773436	0.944652
LOC110248891	54.3762	-0.804226	0.652306	-1.2329	0.217614	0.638501
LOC110248932	33.072	0.0599885	0.659131	0.0910114	0.927483	0.984925
LOC110248901	80.7947	0.567852	0.529961	1.0715	0.283946	0.704001
LOC110247867	691.712	-0.55969	0.468262	-1.19525	0.23199	0.654428
LOC110248270	8.05777	0.0861322	1.05302	0.0817951	0.93481	NA
LOC110248488	864.438	0.657302	0.44396	1.48054	0.138728	0.543065
LOC110248074	1288.96	-0.650039	0.585218	-1.11076	0.26667	0.688693
LOC110248249	9.42007	0.0587764	0.979378	0.060014	0.952144	NA
LOC110248509	5.9671	-0.297917	1.21174	-0.245858	0.805792	NA
LOC110247726	67.9288	-0.344947	0.553168	-0.623585	0.5329	0.851707
LOC110248090	11.9518	1.52793	0.904056	1.69008	0.0910128	NA
LOC110248082	64.0682	0.894881	0.54714	1.63556	0.101932	0.471851
LOC110247647	169.991	0.212622	0.636923	0.333827	0.73851	0.933922
LOC110248046	8.56105	-1.00863	1.09427	-0.921741	0.356664	NA
LOC110248541	5.92295	-0.0657296	1.2176	-0.0539831	0.956949	NA
LOC110248067	24.3729	0.404475	0.755163	0.535613	0.592226	NA
LOC110248057	52.9468	0.0551945	0.591896	0.0932502	0.925705	0.984787
LOC110247606	258.074	-0.145161	0.475446	-0.305316	0.760126	0.939484
LOC110247617	15.2942	0.865544	0.803622	1.07705	0.281457	NA
LOC110247709	147.52	-0.13505	0.504508	-0.267686	0.788941	0.94943
LOC110247698	11.196	1.82364	0.95223	1.91512	0.0554767	NA
LOC110248662	190.288	-1.47133	0.490584	-2.99913	0.00270747	0.060415
LOC110247667	50.8426	-0.727066	0.732112	-0.993107	0.320658	0.732108
LOC110247945	36.1772	0.345932	0.798038	0.433478	0.664667	0.906825
LOC110247935	109.178	0.0941159	0.557352	0.168862	0.865905	0.968936
LOC110248960	67.3059	-0.507422	0.552733	-0.918024	0.358607	0.758636
LOC110248701	24.9392	-0.0683264	0.699739	-0.0976455	0.922214	NA
LOC110248712	46.1718	0.453074	0.702666	0.644793	0.519061	0.846126
LOC110247766	154.865	0.117194	0.504776	0.23217	0.816406	0.955262
LOC110247776	42.8628	0.279828	0.595591	0.469833	0.638474	0.894445
LOC110247842	61.8962	-0.572015	0.568817	-1.00562	0.314597	0.727116
LOC110247997	36.0126	0.472318	0.654941	0.721161	0.47081	0.823462
LOC110247629	121.537	-0.491063	0.499785	-0.982548	0.32583	0.736242
LOC110247640	9.56848	0.10514	1.01908	0.103172	0.917827	NA
LOC110248168	21.8452	-0.0587181	0.729453	-0.0804961	0.935843	NA
LOC110247968	42.6799	-1.24476	0.64862	-1.91909	0.0549734	0.350122
LOC110247986	71.2726	0.0208889	0.551791	0.0378565	0.969802	0.99338
LOC110247658	438.925	0.356995	0.51328	0.695517	0.486732	0.82959
LOC110247894	47.2847	0.200267	0.654843	0.305825	0.759738	0.939484
LOC110248767	8.60161	-1.14849	1.07334	-1.07001	0.284614	NA
LOC110248777	88.105	0.208104	0.549137	0.378965	0.704714	0.923436
LOC110247583	28.3412	-0.447674	0.727263	-0.615559	0.538185	0.8527
LOC110247595	659.607	0.703453	0.465414	1.51146	0.130672	0.529574
LOC110248321	7.91862	0.297325	1.07855	0.275672	0.7828	NA
LOC110248299	255.787	-0.826853	0.534965	-1.54562	0.122196	0.51623
LOC110248309	26.9633	0.27821	0.687095	0.404908	0.685545	0.914233
LOC114575974	10.0271	0.394524	0.949942	0.415314	0.677912	NA
LOC110248990	246.046	-1.31136	0.473689	-2.76839	0.00563344	0.0996087
LOC110248858	693.388	0.407106	0.469478	0.867146	0.385862	0.777508
LOC110249032	174.06	0.299258	0.734325	0.407529	0.68362	0.913948
LOC110249042	484.542	1.26987	0.593711	2.13886	0.0324466	0.27102
LOC110249212	25.3727	1.33414	0.747369	1.78511	0.0742435	0.406149
LOC110249174	161.312	0.524885	0.496525	1.05712	0.290458	0.708866
LOC110249192	27.4102	2.04078	0.714883	2.8547	0.00430776	0.0831611
LOC110249062	31.6798	0.374412	0.669815	0.558978	0.576177	0.868413
LOC110249293	13.4893	0.633317	0.847604	0.747185	0.454952	NA
LOC110249015	83.1369	0.117079	0.531972	0.220084	0.825806	0.958346
LOC110249022	39.748	0.9232	0.616284	1.49801	0.13413	0.536377
LOC110249053	860.786	-0.0635322	0.474086	-0.13401	0.893395	0.975641
LOC110249073	309.154	1.18743	0.772896	1.53634	0.124456	0.519958
LOC110249092	102.726	0.350293	0.506219	0.691979	0.48895	0.829641
LOC110249081	90.9038	-0.465026	0.52245	-0.890087	0.373419	0.769753
LOC110249113	61.2829	0.0355436	0.559023	0.0635817	0.949303	0.988665
LOC110249347	126.809	-0.558876	0.513951	-1.08741	0.276855	0.697116
LOC110249369	38.9498	-0.699634	0.753119	-0.928982	0.352898	0.753799
LOC110249400	12.7477	-0.976136	0.901834	-1.08239	0.27908	NA
LOC110249589	18.6415	-0.800097	0.788542	-1.01465	0.310271	NA
LOC110249463	16.2211	0.0816706	0.826605	0.0988025	0.921295	NA
LOC114576160	10.5107	-0.0806214	1.04738	-0.0769741	0.938644	NA
LOC110249684	67.6466	0.402329	0.580799	0.692717	0.488487	0.829599
LOC110249716	654.851	-0.0339167	0.500889	-0.0677129	0.946014	0.988127
LOC110249418	34.9353	-0.554002	0.684068	-0.809863	0.418019	0.795844
LOC110249727	22.7155	1.0876	0.707669	1.53687	0.124324	NA
LOC110249641	35.5619	-0.0418699	0.640359	-0.065385	0.947867	0.988665
LOC110249621	174.572	0.809921	0.48233	1.67918	0.0931162	0.452216
LOC110249430	276.317	0.774454	0.520713	1.48729	0.136937	0.540831
LOC110249474	20.0985	-1.02466	0.773575	-1.32457	0.185313	NA
LOC110249485	93.0083	0.3652	0.528878	0.690519	0.489868	0.8305
LOC110249441	166.725	-0.682453	0.492483	-1.38574	0.165827	0.576239
LOC110249452	12.8984	-0.737984	0.892678	-0.826707	0.408403	NA
LOC110249758	28.1713	-0.149558	0.679272	-0.220174	0.825735	0.958346
LOC110249665	22.807	0.171413	0.721144	0.237697	0.812116	NA
LOC110249828	42.7266	-0.189269	0.686324	-0.275771	0.782724	0.948367
LOC110249896	131.081	0.350347	0.55611	0.629996	0.528697	0.849659
LOC110249905	387.224	0.131976	0.607915	0.217096	0.828133	0.958591
LOC110249915	22.2096	0.805301	0.800845	1.00556	0.314625	NA
LOC110249939	36.6989	-0.603076	0.635826	-0.948491	0.342879	0.749428
LOC110249947	95.946	-0.0998069	0.64937	-0.153698	0.877848	0.972322
LOC110250256	23.5506	1.32148	0.706599	1.8702	0.061456	NA
LOC110250084	17.8798	-0.69411	0.805066	-0.862177	0.38859	NA
LOC110250265	14.5014	-0.317807	0.834374	-0.380893	0.703283	NA
LOC110250094	184.477	1.90226	0.637327	2.98475	0.00283806	0.0626025
LOC110250276	789.674	0.897742	0.449853	1.99563	0.045974	0.319245
LOC110250163	72.7155	-0.779528	0.572913	-1.36064	0.173628	0.587758
LOC110250174	58.1914	0.531244	0.630075	0.843143	0.399148	0.786467
LOC110250152	25.1596	0.016241	0.703575	0.0230835	0.981584	0.996498
LOC110250115	4.2457	-3.20494	1.81741	-1.76346	0.0778223	NA
LOC110250125	74.1025	0.470745	0.537893	0.875165	0.381484	0.775436
LOC110250006	65.917	-0.630392	0.577425	-1.09173	0.274952	0.695414
LOC110250136	52.1248	0.673275	0.621901	1.08261	0.278982	0.697831
LOC110250190	62.6788	1.74772	0.662002	2.64006	0.00828914	0.123015
LOC110250307	14.7683	0.373558	0.861309	0.43371	0.664499	NA
LOC110250349	49.5483	0.0968896	0.590637	0.164043	0.869698	0.969863
LOC110250064	206.126	0.128023	0.499173	0.25647	0.797588	0.951416
LOC110250026	21.7491	-0.289375	0.776399	-0.372714	0.709362	NA
LOC110250048	4.22547	-1.64339	1.59408	-1.03093	0.302574	NA
LOC110250015	17.4396	-0.399078	0.788472	-0.506141	0.612757	NA
LOC110250075	139.103	0.321116	0.508224	0.631841	0.527491	0.849187
LOC110250201	77.4954	-0.0986118	0.563522	-0.174992	0.861086	0.968005
LOC110250104	12.7397	-0.263325	0.977755	-0.269316	0.787686	NA
LOC110250381	6.76544	-0.120526	1.13495	-0.106195	0.915428	NA
LOC110250409	164.266	0.307168	0.478903	0.641399	0.521263	0.846278
LOC110250420	12.5928	-0.0377738	0.904262	-0.0417731	0.96668	NA
LOC110250430	22.4224	0.852486	0.733524	1.16218	0.245163	NA
LOC110250479	12.9355	1.41654	0.924626	1.53201	0.12552	NA
LOC110250589	7.41981	-0.526897	1.12461	-0.468517	0.639415	NA
LOC110250610	60.7886	1.60621	0.555289	2.89258	0.00382098	0.0759705
LOC110250871	115.766	0.723982	0.547936	1.32129	0.186405	0.606891
LOC110250636	38.1845	-2.06905	0.756261	-2.7359	0.00622105	0.104717
LOC110251200	8.44951	0.43568	1.01508	0.429208	0.667772	NA
LOC110251213	22.6293	1.56798	0.712299	2.20129	0.0277152	NA
LOC110250987	23.3933	0.870179	0.703375	1.23715	0.216032	NA
LOC110250998	10.4088	-0.490272	1.00128	-0.489643	0.624386	NA
LOC110250851	80.763	0.174989	0.528694	0.330984	0.740657	0.934736
LOC110251156	22.4133	0.61482	0.778687	0.78956	0.429785	NA
LOC110251165	10.0995	-0.115548	0.956254	-0.120834	0.903822	NA
LOC110251009	8.88774	-0.694202	1.05074	-0.660679	0.508818	NA
LOC110251145	38.8061	-1.32661	0.684543	-1.93795	0.0526288	0.343352
LOC110251030	94.2752	-0.316566	0.527733	-0.599861	0.548599	0.857012
LOC110251041	35.3681	-0.200286	0.640491	-0.312707	0.754503	0.938088
LOC110250565	34.3071	-0.913472	0.699637	-1.30564	0.191676	0.613745
LOC110251050	22.7808	-0.449212	0.743255	-0.604385	0.545588	NA
LOC110250554	7.983	-0.441323	1.09163	-0.404278	0.686008	NA
LOC110251060	18.9772	-0.316931	0.769146	-0.412055	0.680299	NA
LOC110251082	592.134	-0.421995	0.461826	-0.913754	0.360846	0.760356
LOC110250620	23.9174	-0.131462	0.710917	-0.184919	0.853293	NA
LOC110250629	249.194	1.35771	0.562568	2.41341	0.0158041	0.185913
LOC110250545	80.7668	0.72743	0.549373	1.32411	0.185467	0.606055
LOC110250533	60.6326	0.581867	0.571082	1.01889	0.308257	0.72232
LOC110250577	165.584	0.19937	0.533223	0.373897	0.708481	0.924927
LOC110250698	55.7515	0.148757	0.56269	0.264367	0.791497	0.950082
LOC110250801	255.16	-1.08095	0.624151	-1.73187	0.0832963	0.429793
LOC110250812	44.8413	1.7579	0.664905	2.64384	0.00819709	0.122038
LOC110250781	255.804	-0.0972607	0.474361	-0.205035	0.837545	0.961618
LOC110250823	40.1687	-0.623374	0.641978	-0.971021	0.331538	0.739572
LOC110250715	281.851	-0.497207	0.494592	-1.00529	0.314758	0.727116
LOC110250830	120.764	-0.503931	0.500617	-1.00662	0.314118	0.726617
LOC110250671	130.874	-0.187732	0.519727	-0.361213	0.71794	0.928322
LOC110250772	24.3249	-0.0197837	0.714363	-0.0276942	0.977906	NA
LOC110251221	5.41499	-0.213664	1.23079	-0.173599	0.862181	NA
LOC110251240	15.0928	-0.280392	0.825435	-0.33969	0.73409	NA
LOC110251537	74.1264	-0.704986	0.566356	-1.24478	0.213214	0.633443
LOC110251408	69.3509	-0.0657922	0.581095	-0.113221	0.909855	0.980044
LOC110251436	71.1396	-0.281821	0.551759	-0.510769	0.609513	0.884053
LOC110251518	149.224	1.98325	0.621428	3.19143	0.00141569	0.0399803
LOC110251508	138.682	1.6437	0.545053	3.01567	0.00256414	0.0577709
LOC110251589	18.8951	-0.947612	0.782784	-1.21057	0.226061	NA
LOC110251465	274.952	-0.858936	0.502017	-1.71097	0.087087	0.439827
LOC110251417	43.5352	-0.2495	0.609337	-0.409461	0.682202	0.913759
LOC110251486	42.6925	-0.125991	0.621915	-0.202585	0.839459	0.962748
LOC110251447	71.3648	-1.03992	0.561996	-1.8504	0.0642559	0.382343
LOC110251455	17.5188	-1.03678	0.810078	-1.27986	0.200596	NA
LOC110251577	49.2296	1.53521	0.645399	2.3787	0.0173737	0.195955
LOC110251282	130.33	0.097253	0.502267	0.193628	0.846467	0.963532
LOC110251299	190.927	0.512242	0.488553	1.04849	0.294413	0.710824
LOC110251782	419.571	1.05455	0.529974	1.98981	0.0466121	0.320805
LOC110251691	178.17	-1.42029	0.513291	-2.76703	0.00565696	0.0996087
LOC110251702	90.3022	0.706275	0.519657	1.35912	0.17411	0.587989
LOC110251774	28.2893	-0.871741	0.698522	-1.24798	0.212038	0.631991
LOC110251710	120.161	0.0909757	0.525044	0.173273	0.862437	0.968148
LOC110251427	152.991	0.061061	0.53976	0.113126	0.90993	0.980044
LOC110251597	18.6058	1.44733	0.773569	1.87097	0.0613488	NA
LOC110251398	561.165	0.69158	0.461162	1.49965	0.133706	0.536226
LOC110251388	73.1303	-0.0588061	0.571744	-0.102854	0.918079	0.982929
LOC110251792	20.4751	0.0137049	0.748869	0.0183009	0.985399	NA
LOC110251812	27.1787	0.590601	0.673263	0.877221	0.380366	0.775285
LOC110251803	34.5352	-1.18838	0.68709	-1.72958	0.0837045	0.430315
LOC110251830	56.9429	-0.181274	0.56215	-0.322465	0.7471	0.936472
LOC110251474	19610.7	2.3354	0.501326	4.65845	3.18607e-06	0.000375609
LOC110251615	37.8918	0.695958	0.651954	1.0675	0.285748	0.705087
LOC110251731	37.9846	-0.425442	0.632434	-0.672706	0.501134	0.83685
LOC110251373	66.5473	0.724207	0.571577	1.26703	0.205143	0.62536
LOC110251354	614.055	1.69984	0.456072	3.72713	0.000193676	0.00995252
LOC110251316	162.23	-0.946254	0.523837	-1.80639	0.0708578	0.398628
LOC110251743	44.4699	-0.537544	0.603552	-0.890634	0.373126	0.76966
LOC110251365	23.074	0.528259	0.702062	0.752439	0.451787	NA
LOC110251381	6.99623	0.913053	1.11086	0.821931	0.411116	NA
LOC110251325	31.0003	0.466307	0.660782	0.705689	0.480381	0.828093
LOC110251333	68.2056	-1.60944	0.5671	-2.83802	0.00453941	0.0860269
LOC110251753	45.753	-0.249545	0.654826	-0.381085	0.70314	0.92215
LOC110251765	33.5846	-0.233185	0.646138	-0.360891	0.718181	0.928322
LOC110251526	11.5333	-0.104424	0.901843	-0.115789	0.907819	NA
LOC110252129	39.6441	-0.0426673	0.661967	-0.0644553	0.948608	0.988665
LOC114576470	18.4572	-0.145057	0.763414	-0.190011	0.849301	NA
LOC110252137	47.1885	-0.466864	0.59312	-0.787132	0.431204	0.803416
LOC110252162	52.4216	0.115329	0.57327	0.201177	0.84056	0.962881
LOC110252106	247.828	-0.569949	0.492505	-1.15725	0.247172	0.668
LOC110251906	16.4656	0.396594	0.816095	0.485965	0.626992	NA
LOC110251987	18.7089	-0.216624	0.787435	-0.275101	0.783239	NA
LOC110251998	35.2887	0.105715	0.689725	0.153271	0.878184	0.972322
LOC114576453	20.8155	0.443023	0.811579	0.545878	0.58515	NA
LOC110252245	34.6631	0.964486	0.716472	1.34616	0.178251	0.594196
LOC110252290	46.2728	-0.739931	0.60331	-1.22645	0.220028	0.641406
LOC110252497	960.381	-0.0184902	0.442331	-0.0418018	0.966657	0.992843
LOC110252506	157.44	0.46995	0.486456	0.96607	0.334009	0.741389
LOC110252560	13.806	0.615204	0.858288	0.71678	0.47351	NA
LOC110252791	65.2585	1.19927	0.653609	1.83485	0.0665286	0.387053
LOC110252781	49.5014	-0.334951	0.582314	-0.575208	0.565151	0.863786
LOC110252802	47.3008	0.253496	0.598827	0.423321	0.672061	0.910861
LOC110252985	19.9548	0.521362	0.751012	0.694213	0.487549	NA
LOC110252941	38.6419	-0.0210274	0.61265	-0.0343221	0.97262	0.994352
LOC110252930	554.579	1.03191	0.449542	2.29548	0.0217057	0.218166
LOC110252864	26.5933	0.13271	0.701559	0.189165	0.849964	0.964032
LOC110252874	20.6218	1.78185	0.804797	2.21403	0.0268264	NA
LOC110252838	45.6943	-0.289182	0.593608	-0.487159	0.626146	0.889379
LOC110252819	167.609	0.228967	0.48778	0.469406	0.63878	0.894445
LOC110252907	47.9605	-0.018974	0.602392	-0.0314977	0.974873	0.994352
LOC110252914	13.1713	0.593769	0.85502	0.69445	0.4874	NA
LOC110253243	31.0436	-0.746982	0.678119	-1.10155	0.270657	0.691412
LOC110252411	300.204	0.413361	0.47939	0.862263	0.388543	0.778775
LOC110252459	1586.7	0.434969	0.485356	0.896185	0.370154	0.767629
LOC110252443	1604.93	0.961357	0.510042	1.88486	0.0594488	0.365854
LOC110252419	291.541	-0.0441836	0.482263	-0.0916173	0.927002	0.984891
LOC110253313	175.458	0.372732	0.480341	0.775975	0.437764	0.808118
LOC110252854	85.9543	0.0674449	0.541622	0.124524	0.9009	0.977139
LOC110253220	11.3268	-0.0601761	0.934326	-0.0644059	0.948647	NA
LOC110253007	32.3706	0.201223	0.675764	0.29777	0.765878	0.942409
LOC110253072	32.9308	-0.30712	0.68429	-0.448816	0.653565	0.901037
LOC110252637	196.556	-0.0613171	0.589433	-0.104027	0.917148	0.982281
LOC110253026	37.9485	0.461361	0.635765	0.725678	0.468036	0.822318
LOC110253141	17944.1	2.24345	0.462546	4.85022	1.23326e-06	0.000197853
LOC110253167	11.0834	0.883169	0.942066	0.937481	0.348511	NA
LOC110253150	16451.1	2.1691	0.480062	4.51838	6.23155e-06	0.000610364
LOC110253017	12.4915	-0.243983	0.883204	-0.276247	0.782358	NA
LOC110252996	351.581	-0.223614	0.491183	-0.455256	0.648925	0.899218
LOC110253103	88.2081	-0.056841	0.535468	-0.106152	0.915462	0.981558
LOC110253093	218.863	0.0560258	0.503367	0.111302	0.911377	0.980502
LOC110253053	7.36774	-0.956053	1.13114	-0.845212	0.397992	NA
LOC110253113	455.696	-0.232621	0.484007	-0.480614	0.630791	0.891487
LOC110253045	82.4854	-0.442643	0.527422	-0.839257	0.401325	0.786971
LOC110253178	478.757	0.958826	0.478311	2.00461	0.0450049	0.317442
LOC110253062	86.3815	0.27044	0.576431	0.469163	0.638953	0.894458
LOC110252658	15.2263	-0.662001	0.849426	-0.77935	0.435773	NA
LOC110253035	31.2257	-0.955351	0.731548	-1.30593	0.191576	0.613745
LOC110253186	46.9189	1.43269	0.610221	2.34782	0.0188836	0.203135
LOC110253193	115.346	0.723043	0.510921	1.41518	0.157017	0.567116
LOC110253209	22.1361	-1.05955	0.773868	-1.36916	0.170948	NA
LOC110252580	28.8741	-0.87218	0.700501	-1.24508	0.213102	0.633317
LOC110253250	15.0827	0.447229	0.828561	0.539766	0.589359	NA
LOC110252753	134.391	0.242252	0.531599	0.455705	0.648602	0.899042
LOC110252744	126.011	0.323823	0.527205	0.614227	0.539065	0.852889
LOC110252401	13.2187	-0.647708	0.966173	-0.670385	0.502612	NA
LOC110252372	139.222	-0.011254	0.542665	-0.0207385	0.983454	0.996943
LOC110252680	13.9931	0.659433	0.915341	0.720423	0.471265	NA
LOC110252355	19.6181	-0.529819	0.767556	-0.690268	0.490026	NA
LOC110252702	7.79357	-2.37811	1.28148	-1.85575	0.0634889	NA
LOC110253285	28.3146	-1.37718	0.763901	-1.80283	0.0714152	0.399831
LOC110253275	48.0499	-0.965338	0.600601	-1.60729	0.107991	0.48497
LOC110252961	68.5514	-0.0905108	0.615449	-0.147065	0.883081	0.973231
LOC110252713	6.38611	-0.812886	1.20043	-0.677162	0.498303	NA
LOC110252722	25.1249	-0.637866	0.706145	-0.903306	0.366363	0.764352
LOC110252769	223.635	-0.388242	0.469552	-0.826834	0.408331	0.791859
LOC110252299	26.9639	0.195739	0.675841	0.289622	0.772105	0.944323
LOC110252346	26.9084	0.518794	0.712247	0.728391	0.466374	0.821249
LOC110252306	44.4137	0.623567	0.659296	0.945807	0.344247	0.749729
LOC110252325	9.51954	0.601778	1.04893	0.573705	0.566167	NA
LOC110252336	132.678	0.37643	0.63643	0.59147	0.554205	0.860322
LOC110252316	15.2669	0.502171	0.83576	0.600855	0.547936	NA
LOC110252732	311.16	-0.0822423	0.46535	-0.176732	0.859719	0.967764
LOC110252950	93.9651	-0.375316	0.553117	-0.678547	0.497425	0.834573
LOC110252898	39.548	-0.670044	0.628658	-1.06583	0.2865	0.70582
LOC110252881	62.0115	-1.22617	0.596041	-2.05719	0.039668	0.29791
LOC110252596	368.116	-0.234496	0.476822	-0.491789	0.622868	0.889379
LOC110252601	211.441	-1.14912	0.503443	-2.28252	0.0224589	0.222083
LOC110253371	18.8849	-0.767351	0.778088	-0.986201	0.324034	NA
LOC110253416	26.4206	-0.0938605	0.685465	-0.13693	0.891086	0.974805
LOC110253731	45.1972	-0.196284	0.616417	-0.318427	0.750161	0.937324
LOC110253776	23.7004	0.564764	0.719064	0.785416	0.43221	NA
LOC110253760	8.9928	0.412123	1.00931	0.40832	0.683038	NA
LOC110253847	8.82648	-0.195407	1.0067	-0.194106	0.846093	NA
LOC110253837	18.117	-0.21018	0.788225	-0.26665	0.789739	NA
LOC110253575	14.7905	0.628257	0.827827	0.758922	0.447899	NA
LOC110253585	98.0563	-0.21418	0.517164	-0.414144	0.678769	0.912181
LOC110253857	10.3266	-0.113429	0.973562	-0.116509	0.907249	NA
LOC110253826	38.6326	0.177708	0.644654	0.275663	0.782807	0.948367
LOC110253748	193.056	0.263575	0.518656	0.508188	0.611322	0.884053
LOC110253641	30.0449	-1.07394	0.695475	-1.54418	0.122545	0.516822
LOC110253788	53.1953	1.15499	0.586307	1.96994	0.0488447	0.330654
LOC110253815	41.6071	-0.82966	0.62453	-1.32845	0.184028	0.604018
LOC110253915	26.2513	-0.288126	0.684781	-0.420757	0.673932	0.910861
LOC110253925	180.261	-0.765733	0.541091	-1.41517	0.15702	0.567116
LOC110253937	135.791	-1.18747	0.545212	-2.17799	0.0294066	0.255251
LOC110254504	32.0123	-1.17379	0.695076	-1.68872	0.0912739	0.447945
LOC110253949	255.48	0.538678	0.468483	1.14983	0.250212	0.672169
LOC110254248	11369.8	2.06053	0.528714	3.89725	9.72926e-05	0.00594202
LOC110254190	62.828	0.0535314	0.551713	0.0970277	0.922704	0.984048
LOC110253960	37.0103	-0.286022	0.6225	-0.459472	0.645895	0.897975
LOC110254339	50.2318	-1.19834	0.610056	-1.9643	0.0494949	0.332767
LOC110253982	428.782	0.0591066	0.468839	0.12607	0.899676	0.976524
LOC110254013	50.5667	0.691187	0.580336	1.19101	0.233649	0.655443
LOC110254003	49.5466	-0.164253	0.58108	-0.282669	0.777431	0.945991
LOC110254035	308.784	1.02687	0.468929	2.18981	0.0285377	0.251223
LOC110254024	90.4231	0.572962	0.52173	1.0982	0.272119	0.692958
LOC110254259	173.146	-0.221291	0.482949	-0.458208	0.646803	0.898651
LOC110254281	26.2547	0.552788	0.704936	0.784168	0.432942	0.804885
LOC110254317	27.4052	-0.163886	0.704233	-0.232716	0.815982	0.955262
LOC114576671	15.0007	0.326374	0.835528	0.39062	0.696078	NA
LOC110254302	83.2974	-0.104769	0.575347	-0.182096	0.855507	0.966136
LOC110254379	19.7101	-0.465886	0.808485	-0.576246	0.564449	NA
LOC110254390	145.395	-0.603135	0.494723	-1.21914	0.222792	0.645679
LOC110254051	15.7826	-0.144979	0.839075	-0.172784	0.862821	NA
LOC110254096	341.396	0.129493	0.593626	0.218139	0.827321	0.958346
LOC110254155	167.407	0.830198	0.484164	1.7147	0.0863999	0.437051
LOC110254165	37.7531	0.268823	0.658461	0.408259	0.683083	0.913851
LOC110254073	7.98066	-0.447782	1.10688	-0.404544	0.685813	NA
LOC110254133	79.7182	0.182162	0.573241	0.317776	0.750655	0.937454
LOC110254400	10.6447	-1.2951	1.01665	-1.27389	0.202704	NA
LOC110254174	172.418	-0.869472	0.48279	-1.80093	0.0717137	0.400297
LOC110254452	266.487	1.01846	0.575501	1.76969	0.0767787	0.412963
LOC110254200	106.156	0.0409409	0.514726	0.0795391	0.936604	0.986651
LOC110254508	26.8684	1.32863	0.750648	1.76998	0.0767298	0.412963
LOC110254500	39.7262	1.26223	0.613342	2.05796	0.0395942	0.297658
LOC110254498	36.8567	0.772348	0.679414	1.13679	0.255628	0.676475
LOC110254472	27.8579	-0.44981	0.686148	-0.655558	0.512109	0.84322
LOC110254502	24.5173	-0.773953	0.77023	-1.00483	0.314977	NA
LOC110254443	77.6206	-1.15215	0.552054	-2.08702	0.0368863	0.288173
LOC110254210	66.1565	-0.155789	0.566979	-0.27477	0.783493	0.948367
LOC110253972	178.006	-0.440692	0.478635	-0.920727	0.357193	0.757375
LOC110254432	24.1701	0.323428	0.733881	0.440709	0.659423	NA
LOC110254509	957.953	-0.392301	0.474131	-0.827411	0.408004	0.791795
LOC110254511	818.609	0.876425	0.555135	1.57876	0.114391	0.499958
LOC110254512	15.6167	1.026	0.812059	1.26346	0.206425	NA
LOC110254515	23.2517	-1.22075	0.763197	-1.59953	0.109704	NA
LOC110254518	5.06929	-1.80894	1.44809	-1.24919	0.211596	NA
LOC110254521	526.954	-0.757021	0.506819	-1.49367	0.135261	0.538326
LOC110254527	87.9833	-0.00204225	0.520559	-0.00392319	0.99687	0.999753
LOC110254548	9.46063	-0.0681905	1.00772	-0.0676678	0.94605	NA
LOC110254546	75.9886	1.87569	0.574801	3.2632	0.00110161	0.0342825
LOC114576718	108.804	-1.86404	0.568915	-3.27649	0.00105106	0.0330409
LOC110254555	27.4899	-0.00793212	0.691767	-0.0114665	0.990851	0.998413
LOC114574194	82.0996	1.74831	0.70443	2.48188	0.0130692	0.165924
LOC110254560	47.8522	-0.337318	0.658717	-0.512083	0.608593	0.884053
LOC110254562	25.4019	-1.85998	0.85222	-2.18251	0.0290721	0.253292
LOC110254694	33.0537	0.407552	0.634734	0.642083	0.520819	0.846126
LOC110254569	43.8647	0.823986	0.681086	1.20981	0.226351	0.648513
LOC110254571	134.108	0.855791	0.557288	1.53564	0.124628	0.519958
LOC110254570	69.8616	0.354978	0.577747	0.614416	0.53894	0.852864
LOC110254566	41.6749	0.430706	0.647513	0.665169	0.505942	0.839339
LOC110254565	218.895	-0.0863471	0.561474	-0.153787	0.877778	0.972322
LOC114576723	5.90898	-0.137632	1.28643	-0.106987	0.914799	NA
LOC110254759	89.563	-0.525077	0.528172	-0.994139	0.320155	0.731483
LOC110254591	64.8687	0.45075	0.612864	0.735482	0.462046	0.820675
LOC110254666	6.51095	-0.352849	1.15026	-0.306755	0.75903	NA
LOC110254768	39.1391	-0.149877	0.615371	-0.243556	0.807575	0.952952
LOC110254770	17.1119	-0.661339	0.804391	-0.822161	0.410985	NA
LOC110254771	45.7715	-0.377807	0.706288	-0.534918	0.592706	0.877361
LOC110254772	105.6	0.0174993	0.570568	0.03067	0.975533	0.994558
LOC110254644	67.972	-1.0552	0.556786	-1.89516	0.0580715	0.360637
LOC110254722	47.1553	-0.571584	0.596507	-0.958218	0.337953	0.744648
LOC110254643	416.846	-0.561693	0.452953	-1.24007	0.21495	0.6354
LOC110254631	368.571	-0.476465	0.49374	-0.965011	0.334539	0.741389
LOC110254639	90.7851	0.246499	0.52906	0.465919	0.641273	0.895923
LOC110254592	207.601	0.0291385	0.618857	0.0470843	0.962446	0.991098
LOC110254775	32.9906	1.28051	0.714324	1.79262	0.0730335	0.403061
ITB1	413.783	-1.26278	0.485586	-2.60053	0.00930796	0.133042
LOC110254593	32.9873	-0.176215	0.651802	-0.270351	0.78689	0.949166
LOC110254754	49.7785	0.426612	0.609744	0.699657	0.484141	0.829333
LOC110254755	62.2332	-0.412702	0.592525	-0.696514	0.486107	0.82959
LOC110254595	45.9037	-0.507232	0.626445	-0.809698	0.418113	0.795844
LOC110254668	48.238	3.04968	0.622997	4.89518	9.82175e-07	0.000166166
LOC110254699	30.1914	0.445949	0.658222	0.677506	0.498085	0.835082
LOC110254641	37.5886	-0.672204	0.782717	-0.858809	0.390446	0.780033
LOC110254640	13.0838	-0.0295768	0.892533	-0.033138	0.973565	NA
LOC110254736	122.903	0.872817	0.638329	1.36735	0.171516	0.584387
LOC110254737	29.1583	1.61747	0.718006	2.25272	0.0242768	0.231328
LOC110254735	22.3117	0.276944	0.729385	0.379695	0.704172	NA
LOC110254734	3662.29	-0.0636247	0.438072	-0.145238	0.884523	0.973446
LOC110254708	136.263	-0.825972	0.569522	-1.45029	0.146977	0.556978
LOC110254662	21.9631	-0.997479	0.769959	-1.2955	0.195149	NA
LOC110254723	15.5899	-0.454706	0.847596	-0.536465	0.591637	NA
LOC110254663	15.266	0.86585	0.826006	1.04824	0.294529	NA
LOC110254776	25.7007	-0.059152	0.69476	-0.0851401	0.93215	0.986283
LOC110254597	339.648	-0.834413	0.47294	-1.76431	0.0776797	0.414815
LOC110254679	132.424	-0.55376	0.534947	-1.03517	0.30059	0.71566
LOC110254637	2052.53	1.26255	0.465681	2.71119	0.00670416	0.109136
LOC110254633	31.6659	-0.368831	0.651766	-0.565895	0.571465	0.867594
LOC110254634	10.7341	0.262055	0.954411	0.274573	0.783645	NA
LOC110254636	48.8196	0.483822	0.616871	0.784317	0.432854	0.804885
LOC110254721	26.7907	0.279478	0.69773	0.400553	0.688749	0.915413
LOC110254683	13.1587	1.09506	0.916686	1.19459	0.232248	NA
LOC110254730	10534.5	1.48196	0.595108	2.49024	0.0127658	0.163392
LOC110254731	37.3785	0.709484	0.722502	0.981983	0.326108	0.736299
LOC110254732	48.2116	0.187351	0.594829	0.314966	0.752787	0.937689
LOC110254598	19.6826	0.0285348	0.762051	0.0374447	0.97013	NA
LOC110254659	445.317	1.5766	0.498965	3.15973	0.00157915	0.0426645
LOC110254572	101.646	-0.124973	0.513823	-0.243222	0.807833	0.952952
LOC110254587	2935.67	0.787569	0.608543	1.29419	0.1956	0.618603
LOC110254588	36.2203	-0.0739667	0.627742	-0.11783	0.906203	0.978781
LOC110254589	167.757	1.00784	0.479338	2.10257	0.0355035	0.283848
LOC110254647	46.5106	2.19975	0.677714	3.24584	0.00117104	0.0353783
LOC110254646	11.1982	0.94169	0.909019	1.03594	0.30023	NA
LOC114576729	11.6742	-1.16738	0.958498	-1.21792	0.223253	NA
LOC110254600	35.6543	0.718236	0.636549	1.12833	0.259181	0.678964
LOC110254629	146.885	-0.204611	0.496022	-0.412504	0.67997	0.91321
LOC110254728	118.18	-0.168596	0.500572	-0.336807	0.736263	0.933495
LOC110254661	332.484	1.84731	0.618938	2.98464	0.00283915	0.0626025
LOC110254660	547.615	0.717394	0.52317	1.37125	0.170298	0.582324
LOC110254670	188.869	0.552996	0.498341	1.10967	0.26714	0.689558
LOC110254669	24.27	-0.594091	0.709272	-0.837607	0.402251	NA
LOC110254704	32.5969	-1.8431	0.74546	-2.47244	0.0134195	0.168675
LOC110254706	22.8827	-0.272392	0.715439	-0.380734	0.703401	NA
LOC110254705	10.4695	-0.834624	0.966231	-0.863793	0.387702	NA
LOC110254703	22.8074	-0.511786	0.774997	-0.660372	0.509015	NA
LOC110254580	137.763	-0.566484	0.595162	-0.951815	0.341191	0.748416
LOC110254601	354.719	-0.000850105	0.498301	-0.00170601	0.998639	0.999753
LOC110254583	92.4343	1.26389	0.630269	2.00533	0.0449282	0.317442
LOC110254577	249.37	-0.418613	0.470757	-0.889234	0.373877	0.769844
LOC110254578	28.3053	0.866824	0.710985	1.21919	0.222773	0.645679
LOC110254584	544.294	1.66989	0.529572	3.15328	0.00161445	0.0432793
LOC110254581	71.4111	0.591359	0.534691	1.10598	0.268734	0.690575
LOC110254602	20.76	-0.278066	0.777377	-0.357698	0.720569	NA
LOC110254582	23.9616	0.516575	0.69726	0.740864	0.458776	NA
LOC110254579	92.557	0.322932	0.558393	0.578325	0.563045	0.863468
LOC110254695	81.4878	-0.276984	0.538216	-0.514633	0.606809	0.884053
LOC110254697	266.411	-0.933685	0.493926	-1.89034	0.0587131	0.362525
LOC110254696	133.295	-1.17107	0.510209	-2.29527	0.0217174	0.218166
LOC114576730	193.644	4.27438	0.513562	8.323	8.57614e-17	7.9801e-13
LOC110254741	33.5396	2.16543	0.678148	3.19315	0.00140727	0.0399228
LOC110254766	917.193	0.481607	0.486124	0.990708	0.321828	0.733087
LOC110254764	705.571	-1.08232	0.464007	-2.33255	0.0196716	0.207769
LOC110254767	11.7611	0.502254	0.910285	0.551755	0.581116	NA
LOC110254707	19.4306	1.49003	0.796688	1.87028	0.0614447	NA
LOC110254724	35.9392	-0.646698	0.646266	-1.00067	0.316987	0.729369
LOC110254648	48.0051	0.372356	0.615477	0.604988	0.545187	0.855628
LOC110254681	193.89	-0.19704	0.534879	-0.368382	0.712588	0.926641
LOC110254638	241.509	-0.316757	0.555437	-0.570285	0.568484	0.865657
LOC110254585	53.6228	0.418687	0.577205	0.725369	0.468226	0.822356
LOC110254718	60.3792	-1.33297	0.587447	-2.26909	0.0232627	0.226113
LOC110254604	60.3553	-0.450515	0.566169	-0.795726	0.426191	0.799539
LOC110254632	132.718	0.872007	0.63334	1.37684	0.168562	0.579627
LOC110254605	34.6441	0.403511	0.647953	0.622747	0.533451	0.851871
LOC110254748	5.63617	-0.153935	1.23007	-0.125144	0.90041	NA
LOC110254606	77.3774	1.00091	0.56694	1.76546	0.0774857	0.414729
LOC110254745	8.16785	-0.615376	1.05857	-0.581326	0.561021	NA
LOC110254747	308.917	0.255821	0.516929	0.494885	0.620681	0.88935
LOC110254743	13.8082	-0.502238	0.86823	-0.578462	0.562952	NA
LOC110254608	24.5933	0.221698	0.72358	0.306391	0.759307	NA
LOC110254750	89.9206	1.32158	0.743098	1.77847	0.075326	0.408441
LOC110254609	57.1835	0.917549	0.677627	1.35406	0.175716	0.590268
LOC110254742	1069.01	0.0604724	0.452968	0.133503	0.893796	0.975641
LOC110254744	10.5106	0.247374	0.930099	0.265965	0.790266	NA
LOC110254673	62.4122	-0.620765	0.565692	-1.09735	0.272486	0.693094
LOC110254685	127.407	-0.285094	0.528565	-0.539374	0.589629	0.876438
LOC110254691	21.4432	0.545271	0.782364	0.696953	0.485832	NA
LOC110254689	30.4501	0.0520974	0.660124	0.0789206	0.937096	0.986651
LOC110254688	36.3237	0.0981563	0.644314	0.152342	0.878917	0.972322
LOC110254692	14.5311	-0.0497494	0.935916	-0.0531559	0.957608	NA
LOC110254686	51.2918	-0.346563	0.625564	-0.554	0.579579	0.870321
LOC110254687	457.997	0.162489	0.492797	0.329727	0.741606	0.935107
LOC110254613	46.4817	-0.323242	0.591955	-0.546058	0.585026	0.873362
LOC110254684	107.312	0.0321959	0.555441	0.0579646	0.953777	0.989525
LOC110254678	38.2921	0.598331	0.60994	0.980968	0.326609	0.736299
LOC110254676	16.2072	0.0405452	0.807438	0.0502146	0.959951	NA
LOC114576724	20.6008	0.99753	0.748095	1.33343	0.182392	NA
LOC110254649	50.1729	-0.4746	0.637082	-0.74496	0.456296	0.817648
LOC110254650	13.8871	0.555955	0.84091	0.661135	0.508526	NA
LOC110254654	10877.1	0.69124	0.46403	1.48965	0.136318	0.539989
LOC110254653	24.5535	0.928999	0.700327	1.32652	0.184667	NA
LOC110254762	13.346	0.741452	0.91841	0.807321	0.419481	NA
LOC110254702	364.98	0.798582	0.478979	1.66726	0.0954628	0.458586
LOC110254698	15.2516	1.38343	0.847477	1.63241	0.102593	NA
LOC110254711	480.167	0.902758	0.46922	1.92395	0.0543605	0.347495
LOC110254763	237.735	0.237933	0.486555	0.489016	0.62483	0.889379
LOC110254619	69.9174	-0.873645	0.557497	-1.56709	0.117095	0.505904
LOC110254573	113.843	-0.951179	0.517338	-1.8386	0.0659738	0.387053
LOC110254574	1741.13	1.26005	0.447218	2.81753	0.00483943	0.0900618
LOC110254575	14.5098	0.190418	0.868173	0.219331	0.826392	NA
LOC110254752	17.041	1.12394	0.780216	1.44055	0.149711	NA
LOC110254758	54.8943	1.57898	0.595263	2.65257	0.00798822	0.120666
LOC110254622	30.7454	-0.341207	0.659132	-0.517662	0.604694	0.883482
LOC110254717	26.5008	0.375696	0.683041	0.550035	0.582295	0.871403
LOC110254563	274.369	-0.416142	0.573085	-0.726143	0.467751	0.822295
LOC110254626	233.701	-0.219574	0.467865	-0.46931	0.638848	0.894445
LOC110254761	26.9793	2.5282	0.71737	3.52426	0.000424663	0.0167436
LOC110254642	503.659	-0.426035	0.461047	-0.924059	0.355455	0.755865
LOC110254657	55.8725	0.80532	0.578294	1.39258	0.163747	0.575619
LOC110254627	34.9117	0.645821	0.66697	0.968291	0.332899	0.740724
LOC110254701	14.3051	0.958064	0.828318	1.15664	0.24742	NA
LOC110254710	89.2515	0.368158	0.587883	0.626244	0.531155	0.851512
LOC110254733	55.499	1.23894	0.838545	1.47749	0.139545	0.545573
LOC110254726	52.1336	-0.263749	0.621301	-0.42451	0.671194	0.910716
LOC110254628	9.33568	-1.15728	1.11012	-1.04248	0.297189	NA
LOC110254713	76.6717	0.578041	0.627885	0.920615	0.357251	0.757375
LOC110254675	98.5593	-0.0196163	0.574764	-0.0341294	0.972774	0.994352
LOC110254674	14.1666	-0.383708	0.95122	-0.403385	0.686665	NA
LOC110254781	71.9986	-0.74679	0.557241	-1.34016	0.180195	0.596794
LOC110254828	381.14	-0.70466	0.466197	-1.51151	0.13066	0.529574
LOC110254807	11.0631	1.35431	0.921056	1.47039	0.141456	NA
LOC110254792	47.1567	-0.183583	0.593717	-0.309209	0.757163	0.939101
LOC110254800	122.738	-0.0284663	0.517771	-0.0549786	0.956156	0.989856
LOC110254799	60.0718	-0.40526	0.56795	-0.713548	0.475506	0.825395
LOC110254783	48.1178	0.198097	0.702097	0.282151	0.777828	0.94635
LOC110254784	384.189	1.05456	0.461422	2.28545	0.0222866	0.22132
LOC110254806	50.8392	0.210432	0.578392	0.363822	0.715991	0.92768
LOC110254794	100.773	-0.076538	0.523137	-0.146306	0.88368	0.973339
LOC110254827	7.69821	0.0505353	1.08882	0.046413	0.962981	NA
LOC110254793	69.691	1.77266	0.74825	2.36908	0.0178325	0.197302
LOC110254790	678.523	1.17182	0.618019	1.89609	0.0579482	0.360637
LOC110254789	19.9372	-0.5507	0.764673	-0.720177	0.471416	NA
LOC110254809	7.4387	-0.814658	1.12739	-0.722602	0.469924	NA
LOC110254791	11.9259	-0.291767	0.898164	-0.324848	0.745296	NA
LOC110254802	32.7544	-0.437925	0.653742	-0.669874	0.502938	0.837564
LOC110254815	24.4382	-1.43212	0.74487	-1.92264	0.0545252	NA
LOC110254780	340.899	-1.0205	0.490273	-2.08149	0.0373887	0.288974
LOC110254782	12931.1	2.20552	0.462111	4.7727	1.8177e-06	0.000260211
LOC110254801	61.2656	-0.056004	0.657921	-0.0851227	0.932164	0.986283
LOC110254785	267.061	-0.216043	0.507682	-0.425548	0.670437	0.910585
LOC110254829	188.278	0.527407	0.510451	1.03322	0.301502	0.716136
LOC110254832	53.0663	1.14541	0.5757	1.9896	0.0466347	0.320805
LOC114576733	94.935	1.15022	0.601757	1.91144	0.0559476	0.353663
LOC110254816	68.5138	-0.663442	0.634771	-1.04517	0.295946	0.712653
LOC110254817	32.6652	1.20778	0.711374	1.69781	0.0895444	0.445329
LOC110254831	47.1616	-0.105871	0.631762	-0.16758	0.866913	0.968941
LOC110254825	4.40977	-1.56152	1.51312	-1.03199	0.302078	NA
LOC110254839	10.8129	-0.114399	0.968517	-0.118118	0.905974	NA
LOC110254837	27.1918	0.101232	0.728927	0.138877	0.889547	0.974805
LOC110254836	151.114	1.2723	0.48992	2.59694	0.00940573	0.134028
LOC110254841	1025.29	-0.713703	0.547669	-1.30316	0.192519	0.614752
LOC110254835	17.8264	-0.0752866	0.798397	-0.0942972	0.924873	NA
LOC110254838	35.9856	-1.20621	0.684043	-1.76336	0.0778402	0.415311
LOC110254843	9.08276	1.14969	0.991966	1.159	0.246454	NA
LOC110254834	263.913	-0.426647	0.488099	-0.874098	0.382065	0.775624
LOC110254818	17.0645	0.313426	0.82365	0.380532	0.70355	NA
LOC110254796	501.734	1.08172	0.592043	1.82709	0.0676856	0.388855
LOC110254820	11.8306	0.0950842	0.890886	0.10673	0.915003	NA
LOC110254797	17.4886	-0.141511	0.799765	-0.176941	0.859555	NA
LOC110254786	16.4059	-0.484805	0.819176	-0.591821	0.553971	NA
LOC110254795	44.6275	0.00151148	0.595998	0.00253605	0.997977	0.999753
LOC110254822	15.6883	0.308353	0.82988	0.371563	0.710218	NA
LOC110254823	166.991	0.347792	0.500806	0.694464	0.487391	0.82959
LOC110254803	28.8922	-0.426716	0.676611	-0.630667	0.528258	0.849471
LOC114576732	5.28824	-0.14873	1.24156	-0.119793	0.904647	NA
LOC110254846	451.287	0.0521304	0.463803	0.112398	0.910508	0.980134
LOC110254847	77.9228	-1.69997	0.579398	-2.93402	0.003346	0.0694967
LOC110254894	43.1942	-0.182332	0.62098	-0.293619	0.769049	0.943641
LOC110254907	127.406	-0.709649	0.53957	-1.31521	0.188439	0.610948
LOC110254895	22.9939	1.39038	0.863408	1.61033	0.107325	NA
LOC110254871	19.3919	0.258411	0.744074	0.347292	0.728372	NA
LOC110254849	213.9	-0.127011	0.475402	-0.267165	0.789342	0.94943
LOC110254850	16.3144	-0.37666	0.864481	-0.435706	0.66305	NA
LOC110254872	17.4489	0.267932	0.781227	0.342963	0.731626	NA
LOC110254889	47.2366	0.860004	0.605275	1.42085	0.155361	0.566239
LOC110254891	8.89287	0.739067	0.98479	0.750482	0.452965	NA
LOC110254866	25.9636	-0.485153	0.737384	-0.657938	0.510578	0.84322
LOC110254906	12.8145	-0.646454	0.914388	-0.70698	0.479579	NA
LOC110254874	115.256	-0.667929	0.540684	-1.23534	0.216704	0.637708
LOC110254905	237.039	0.124469	0.481512	0.258496	0.796024	0.951416
LOC110254903	234.022	1.04833	0.517422	2.02606	0.0427588	0.308984
LOC114574332	296.173	0.719581	0.526109	1.36774	0.171393	0.584387
LOC110254898	268.577	0.358246	0.530646	0.675112	0.499605	0.83572
LOC114576740	157.616	0.824268	0.490072	1.68193	0.0925823	0.450711
LOC110254899	183.797	0.299473	0.488552	0.612981	0.539889	0.85306
LOC110254900	81.53	-0.026141	0.613007	-0.0426439	0.965985	0.992632
LOC110254897	51.052	0.639642	0.581092	1.10076	0.271002	0.691484
LOC110254904	151.808	-0.0903579	0.519202	-0.174032	0.86184	0.968005
LOC110254864	86.6276	-0.485018	0.592553	-0.818523	0.413059	0.794771
LOC110254863	34.6655	-0.0466767	0.673178	-0.0693377	0.944721	0.987839
LOC110254908	1265.34	-0.885709	0.540673	-1.63816	0.101388	0.471669
LOC110254878	4.62962	-0.894504	1.36507	-0.655282	0.512286	NA
LOC110254909	67.5838	-0.157977	0.546952	-0.288831	0.772711	0.944323
LOC114574331	6.04544	-1.20967	1.30322	-0.928216	0.353295	NA
LOC110254893	20.244	0.0874053	0.775248	0.112745	0.910233	NA
LOC110254879	5.65047	-0.889726	1.2566	-0.70804	0.478921	NA
LOC110254865	33.7832	0.574037	0.632538	0.907513	0.364135	0.762739
LOC110254855	12184.4	0.643196	0.531776	1.20952	0.226462	0.648577
LOC110254853	13.7878	0.0562261	0.904008	0.0621965	0.950406	NA
LOC110254858	11.9016	-1.79937	0.992077	-1.81374	0.0697179	NA
LOC110254882	30.1348	-0.780181	0.682626	-1.14291	0.253075	0.673588
LOC114576738	22.2222	0.992206	0.725573	1.36748	0.171475	NA
LOC110254859	54.983	0.143177	0.577307	0.248009	0.804127	0.952433
LOC110254911	17.2069	1.16974	0.777477	1.50453	0.132445	NA
LOC110254886	45.617	-0.573926	0.602156	-0.953118	0.34053	0.747678
LOC110254861	2628.8	1.33316	0.675488	1.97363	0.0484241	0.328775
LOC110254857	47.0081	-0.0891714	0.631215	-0.141269	0.887657	0.974245
LOC110254913	237.959	-0.3908	0.510106	-0.766115	0.443608	0.811116
LOC110254887	46.7041	2.63067	0.624045	4.21552	2.49204e-05	0.00205207
LOC110254912	247.596	0.0591883	0.466754	0.126808	0.899092	0.976524
LOC110254914	4.77625	-1.00436	1.46848	-0.683942	0.494012	NA
LOC110254917	38.6574	-0.138554	0.625911	-0.221364	0.824809	0.958346
LOC110254923	7.14789	-1.37096	1.17719	-1.16461	0.244179	NA
LOC110254922	237.711	-0.65114	0.548372	-1.1874	0.235068	0.657639
LOC110254925	20.8285	-0.705161	0.793183	-0.889027	0.373989	NA
LOC114576743	8.24286	0.898307	1.11027	0.809091	0.418463	NA
LOC110254926	15.5984	-1.54542	0.91501	-1.68896	0.091227	NA
LOC110254927	34.8008	2.10585	0.677982	3.10605	0.00189602	0.047426
LOC110254944	22.1151	1.92529	0.745382	2.58296	0.0097958	NA
LOC110254931	1234.41	0.11144	0.500349	0.222724	0.823751	0.958125
LOC110254959	15.0802	1.61052	0.864042	1.86394	0.0623301	NA
LOC110254945	172.943	0.604043	0.502312	1.20253	0.22916	0.651274
LOC110254937	102.329	0.332125	0.622671	0.533388	0.593765	0.877361
LOC110254971	62.4043	0.449209	0.61321	0.732553	0.463831	0.82099
LOC110254974	61.3425	-0.105763	0.637269	-0.165963	0.868186	0.969107
LOC110254961	1245.42	2.66828	0.470791	5.66766	1.4476e-08	5.38797e-06
LOC110254975	534.658	0.109391	0.579373	0.18881	0.850242	0.964032
LOC110254936	1436.44	0.971719	0.530391	1.83208	0.0669394	0.387117
LOC110254976	312.105	0.332797	0.618444	0.53812	0.590494	0.8767
LOC110254942	53.1695	-0.194687	0.574033	-0.339157	0.734492	0.93336
LOC110254935	36.5444	-0.548456	0.684184	-0.801621	0.422772	0.797789
LOC114576744	5.95749	-1.70986	1.32931	-1.28628	0.198346	NA
LOC110254962	637.276	-0.0851093	0.461723	-0.18433	0.853755	0.965328
LOC110254946	24.0338	0.511725	0.718693	0.712021	0.476452	NA
LOC110254943	303.883	-0.107377	0.458459	-0.234214	0.814819	0.955067
LOC114574333	55.7269	0.630433	0.590182	1.0682	0.285429	0.705087
LOC110254983	546.401	0.291562	0.450532	0.64715	0.517535	0.845298
LOC110254985	9.73302	-1.70548	1.10946	-1.53722	0.12424	NA
LOC110254986	17.4464	1.02914	0.775917	1.32635	0.184724	NA
LOC110254988	180.716	1.00027	0.506979	1.97301	0.0484947	0.328775
LOC110254987	10.1935	-1.34388	1.00988	-1.33074	0.183275	NA
LOC110254989	6.4792	-2.04734	1.31391	-1.5582	0.119186	NA
LOC110255002	23.1286	0.382973	0.800139	0.478633	0.6322	NA
LOC110255003	15.655	0.209342	0.825645	0.25355	0.799843	NA
LOC110255018	132.316	1.28923	0.539927	2.38779	0.0169501	0.193917
LOC110255010	9.23119	-0.0742886	0.992794	-0.0748277	0.940352	NA
LOC110255008	54.4106	-0.36142	0.654377	-0.552311	0.580735	0.871103
LOC110255009	10.5645	-0.862147	0.99616	-0.865471	0.386781	NA
LOC110254997	9.40676	0.758497	0.965779	0.785373	0.432235	NA
LOC110255021	3.46402	-1.84468	1.71068	-1.07833	0.280884	NA
LOC110254998	1806.01	-0.426594	0.45674	-0.933999	0.350304	0.751922
LOC110255016	6.98796	-0.383534	1.14432	-0.335164	0.737502	NA
LOC110254992	575.582	-0.0623477	0.454834	-0.137078	0.890969	0.974805
LOC110255006	24.6599	0.354055	0.690194	0.512979	0.607966	NA
LOC110255017	128.897	-0.54505	0.573017	-0.951192	0.341507	0.74858
LOC110255013	89.495	1.47751	0.578779	2.5528	0.010686	0.147746
LOC110255022	53.7293	1.83093	0.576728	3.17469	0.00149996	0.0417877
LOC110254994	75.6089	0.232842	0.549564	0.423685	0.671795	0.910716
LOC110255023	13.5781	0.333455	0.884209	0.377122	0.706083	NA
LOC110255024	74.4006	0.483179	0.549105	0.879939	0.378892	0.773835
LOC110255032	887.573	0.300404	0.447353	0.671514	0.501893	0.837406
LOC110254999	144.952	1.22309	0.490973	2.49116	0.0127328	0.163328
LOC110255000	186.963	1.31384	0.72639	1.80873	0.0704934	0.39722
LOC110255036	23.1765	0.617048	0.733276	0.841495	0.400071	NA
LOC110255038	83.5879	0.0120494	0.560212	0.0215087	0.98284	0.996657
LOC110255039	71.6266	-0.64239	0.561491	-1.14408	0.252591	0.673588
LOC110255040	57.9837	0.473587	0.560867	0.844384	0.398455	0.786467
LOC110255019	9.60369	1.02662	1.01594	1.01051	0.312251	NA
LOC110255034	24.4675	-0.524315	0.800283	-0.655162	0.512364	NA
LOC110255004	219.59	-0.136626	0.471937	-0.2895	0.772199	0.944323
LOC110255042	65.5586	-0.0125357	0.5678	-0.0220776	0.982386	0.996498
LOC110255049	1465.68	-0.102836	0.478585	-0.214876	0.829864	0.959115
LOC110255058	32.9745	0.655617	0.658114	0.996206	0.31915	0.730625
LOC110255059	8.41262	0.311454	1.01093	0.308088	0.758015	NA
LOC110255068	62.9326	0.516652	0.620852	0.832166	0.405315	0.790828
LOC110255067	278.33	0.188249	0.524188	0.359125	0.719501	0.928952
LOC110255092	354.929	0.949712	0.607191	1.56411	0.117792	0.50626
LOC110255084	142.018	1.20249	0.520404	2.31068	0.0208505	0.213799
LOC110255093	60.1671	1.46921	0.584068	2.51547	0.0118874	0.15847
LOC110255086	22.0445	0.401668	0.743463	0.540266	0.589014	NA
LOC110255064	8.33707	-0.0158362	1.04081	-0.0152152	0.98786	NA
LOC114574193	245.767	0.248952	0.492332	0.505659	0.613096	0.885105
LOC110255075	7.07647	-0.261648	1.1074	-0.236271	0.813222	NA
LOC110255080	173.357	0.594843	0.50876	1.1692	0.242322	0.663935
LOC114574339	31.7817	2.67615	0.799321	3.34804	0.000813866	0.0274385
LOC110255078	4.83839	-0.538761	1.31837	-0.408656	0.682792	NA
LOC110255079	14.0829	-0.699184	0.861003	-0.812058	0.416758	NA
LOC110255085	54.1831	0.204215	0.613553	0.33284	0.739255	0.933922
LOC110255066	99.3476	-0.736765	0.520604	-1.41521	0.157006	0.567116
LOC110255097	52.4192	-0.0143273	0.600613	-0.0238545	0.980969	0.996171
LOC110255065	58.7964	0.255159	0.566444	0.450457	0.652381	0.900253
LOC110255081	29.7751	0.634402	0.718632	0.882791	0.377349	0.77222
LOC110255073	199.505	0.563123	0.509649	1.10492	0.269193	0.691371
LOC110255099	24.4319	-0.265122	0.756989	-0.350232	0.726165	NA
LOC110255100	63.1693	-0.0899355	0.570238	-0.157716	0.874681	0.971247
LOC110255101	28.0461	-0.391905	0.739077	-0.530263	0.595929	0.877546
LOC114574341	14.921	0.902223	0.865599	1.04231	0.297268	NA
LOC110255062	20.2869	-0.0386521	0.739634	-0.0522583	0.958323	NA
LOC110255102	268.415	0.233	0.469862	0.495891	0.619972	0.889002
LOC110255103	22.8011	-1.17695	0.74543	-1.57889	0.114361	NA
LOC110255104	60.2836	0.446951	0.582751	0.766967	0.443101	0.810827
LOC110255077	540.428	0.191757	0.496105	0.386524	0.699108	0.920879
LOC110255089	26.599	1.43776	0.690647	2.08176	0.0373647	0.288974
LOC110255087	120.099	0.30054	0.544734	0.55172	0.58114	0.871103
LOC110255069	197.238	-0.193688	0.534573	-0.362322	0.717111	0.928056
LOC110255071	9.49528	0.861658	0.963467	0.894331	0.371145	NA
LOC110255108	5.56754	-0.286048	1.22054	-0.234363	0.814704	NA
LOC110255110	7.78027	-1.25342	1.15419	-1.08597	0.277491	NA
LOC110255109	8.77764	-1.19434	1.06774	-1.11857	0.263324	NA
LOC110255113	204.345	-0.209056	0.491215	-0.425589	0.670407	0.910585
LOC110255114	50.0348	0.0527374	1.8378	0.0286959	0.977107	0.994831
LOC110255126	46.0483	0.0968899	0.603529	0.160539	0.872457	0.970372
LOC114574348	26.6108	1.93125	0.754662	2.55909	0.0104947	0.145751
LOC110231179	45.977	2.00421	0.611251	3.27887	0.00104224	0.0328748
LOC110255131	21.3668	0.591904	0.720657	0.82134	0.411453	NA
LOC110255132	52.9634	2.02905	0.611348	3.31897	0.000903505	0.0294987
LOC110255133	95.8628	-0.753421	0.527238	-1.429	0.153005	0.563438
LOC110255153	11.7918	0.249612	0.898546	0.277796	0.781169	NA
LOC110231170	12.679	0.0305075	0.876249	0.034816	0.972226	NA
LOC110231174	10.7074	-0.27737	0.951018	-0.291655	0.77055	NA
LOC110255154	24.3421	0.668284	0.722324	0.925186	0.354869	NA
LOC110255140	51.9391	-0.733865	0.665143	-1.10332	0.269889	0.691412
LOC110255141	97.8906	1.79115	0.518709	3.45309	0.00055421	0.0203831
LOC110255138	89.961	0.204969	0.557007	0.367982	0.712887	0.926641
LOC110255157	7.31486	-0.951558	1.19466	-0.796511	0.425735	NA
LOC110255159	21.3539	0.519167	0.727557	0.713575	0.47549	NA
LOC110255150	18.3784	-0.00905846	0.76823	-0.0117913	0.990592	NA
LOC110255135	209.245	0.283651	0.491659	0.576928	0.563988	0.863468
LOC110231176	747.203	1.63149	0.574431	2.84018	0.00450887	0.0856226
LOC110255162	50.6822	-0.0682081	0.575797	-0.118459	0.905704	0.978781
LOC110255116	66.0034	-0.642012	0.554481	-1.15786	0.246921	0.667519
LOC110255121	84.3243	-0.635682	0.528048	-1.20383	0.228654	0.650988
LOC110255129	198.71	-0.140263	0.491213	-0.285544	0.775228	0.94483
LOC110255130	152.498	0.641283	0.483548	1.3262	0.184773	0.604738
LOC110231151	297.18	-1.26533	0.506113	-2.5001	0.012416	0.161356
LOC110255124	147.886	-0.277821	0.568548	-0.48865	0.625089	0.889379
LOC110255117	113.812	0.59506	0.540843	1.10024	0.271226	0.691629
LOC110255119	450.641	0.791182	0.522723	1.51358	0.130133	0.528963
LOC110231168	21.3965	1.22037	0.752968	1.62075	0.105072	NA
LOC110255122	17.0133	0.492285	0.791638	0.621856	0.534037	NA
LOC110255123	12.9907	1.3244	0.897357	1.47589	0.139973	NA
LOC110231175	28.1077	-0.0021206	0.686986	-0.00308682	0.997537	0.999753
LOC110255143	6.67233	-0.566413	1.15533	-0.490262	0.623948	NA
LOC110255142	59.1471	0.167142	0.61927	0.269902	0.787235	0.949166
LOC110231184	12.5775	0.0808197	0.969868	0.0833305	0.933589	NA
LOC110255146	11.3807	-0.0675071	0.905388	-0.0745615	0.940564	NA
LOC110255148	20.3631	0.453215	0.745809	0.607683	0.543398	NA
LOC110255152	54.9139	0.618439	0.58653	1.0544	0.291698	0.708866
LOC110231178	35.7651	1.33601	0.733888	1.82045	0.0686899	0.393087
LOC110231172	85.4365	-0.687954	0.559674	-1.22921	0.218995	0.639794
LOC110231156	43.7281	0.500802	0.615959	0.813044	0.416193	0.795581
LOC110231171	70.6986	0.350705	0.565618	0.620039	0.535232	0.8527
LOC110255127	308.975	0.0556334	0.459041	0.121195	0.903537	0.978691
LOC110231167	16.8261	-0.000814698	0.784189	-0.00103891	0.999171	NA
LOC110231166	36.2993	-0.884387	0.644875	-1.37141	0.170247	0.582324
LOC110231157	37.9989	-1.17469	0.662006	-1.77444	0.0759903	0.410621
LOC110255145	74.3789	0.0489291	0.535688	0.0913387	0.927223	0.984891
LOC110231165	167.244	-0.695475	0.49242	-1.41236	0.157843	0.568714
LOC110231189	44.123	1.18851	0.607462	1.95652	0.0504043	0.336209
LOC110231192	12.7528	0.191468	0.878952	0.217837	0.827556	NA
LOC110231193	76.6549	1.77022	0.602676	2.93726	0.00331125	0.0689288
LOC110231205	42.0777	0.348028	0.631172	0.5514	0.581359	0.871103
LOC110231223	26.5076	-1.01347	0.706252	-1.435	0.151287	0.561675
LOC110231222	18.4766	0.41391	0.759929	0.544669	0.585981	NA
LOC110231219	32.9	0.109524	0.647465	0.169158	0.865673	0.968936
LOC110231216	26.5173	-1.73519	0.75511	-2.29793	0.0215656	0.21812
LOC110231215	242.357	-0.308601	0.474883	-0.649845	0.515792	0.844379
LOC110231225	19.3745	-1.06228	0.837338	-1.26864	0.204569	NA
LOC110231230	22.3458	1.79571	0.739624	2.42786	0.015188	NA
LOC110231233	123.491	1.00584	0.57346	1.75399	0.0794325	0.420403
LOC110231272	80.5961	-0.16555	0.625803	-0.26454	0.791364	0.950082
LOC110231274	153.224	-0.368001	0.513024	-0.717318	0.473178	0.824611
LOC110231275	127.6	-0.0825141	0.535201	-0.154174	0.877472	0.972322
LOC110231277	83.6466	-0.248618	0.533381	-0.466117	0.641132	0.895923
LOC110231239	27.4108	0.383535	0.706707	0.542707	0.587332	0.8754
LOC110231238	127.63	0.0229068	0.541005	0.0423412	0.966227	0.992684
LOC110231251	59.3449	-0.215447	0.586568	-0.367301	0.713395	0.926641
LOC110231247	9.40018	0.0264103	1.04141	0.0253601	0.979768	NA
LOC110231248	10.1506	-0.0632111	0.977954	-0.0646361	0.948464	NA
LOC110231285	15.2543	0.981572	0.983499	0.99804	0.31826	NA
LOC110231281	37.5922	-0.189993	0.644381	-0.294845	0.768112	0.943193
LOC110231280	12.8422	-0.898916	0.898555	-1.0004	0.317116	NA
LOC110231284	45.5213	0.580572	0.619955	0.936475	0.349029	0.750758
LOC110231244	16.7667	1.54685	0.784511	1.97174	0.0486398	NA
LOC110231253	15.0034	0.65587	0.812299	0.807425	0.419422	NA
LOC110231269	7.34426	-0.944739	1.12118	-0.842631	0.399435	NA
LOC110231255	13.5096	0.0440506	0.868929	0.0506953	0.959568	NA
LOC110231235	789.084	0.167201	0.474531	0.35235	0.724576	0.92967
LOC110231311	390.965	0.611772	0.483505	1.26529	0.205769	0.62536
LOC110231309	8.685	-0.0282953	1.01042	-0.0280035	0.977659	NA
LOC110231308	98.4949	-0.0664081	0.522094	-0.127196	0.898785	0.976524
LOC110231312	21.2715	2.06373	0.755852	2.73034	0.00632697	NA
LOC110231310	23.9414	-0.157338	0.704156	-0.223442	0.823192	NA
LOC110231303	27.2596	0.571176	0.721059	0.792135	0.428282	0.800716
LOC110231313	66.4265	-0.239197	0.572986	-0.417457	0.676345	0.911312
LOC110231315	20.4141	1.1243	0.753315	1.49247	0.135576	NA
LOC110231314	73.1712	-0.306143	0.571533	-0.535653	0.592199	0.877361
LOC110231305	9.16056	1.72218	1.01296	1.70014	0.089104	NA
LOC110231296	441.15	1.15955	0.511405	2.26737	0.0233676	0.226113
LOC110231242	224.075	-0.0727088	0.527746	-0.137772	0.89042	0.974805
LOC110231241	21.727	1.00467	0.778585	1.29038	0.196918	NA
LOC110231240	121.754	-0.404112	0.526234	-0.767933	0.442527	0.810464
LOC110231250	51.7216	0.544634	0.598902	0.909388	0.363145	0.761909
LOC110231271	24.8147	-0.824154	0.710614	-1.15978	0.246139	NA
LOC110231289	105.284	-0.657307	0.545681	-1.20456	0.228372	0.650988
LOC110231257	142.692	0.851683	0.603514	1.41121	0.158184	0.569267
LOC110231258	15.7647	-2.07428	0.910019	-2.27938	0.0226446	NA
LOC110231301	15.3079	1.29763	0.8346	1.55479	0.119997	NA
LOC110231268	16.9903	0.0108363	0.827537	0.0130946	0.989552	NA
LOC110231262	193.88	0.878665	0.486886	1.80466	0.0711274	0.399423
LOC110231263	10.3788	-0.191038	0.947905	-0.201537	0.840279	NA
LOC110231243	84.1042	-0.839673	0.538497	-1.55929	0.118928	0.508792
LOC110231265	84.6981	0.094721	0.526369	0.179952	0.85719	0.966319
LOC110231290	22.2522	0.947465	0.709628	1.33516	0.181825	NA
LOC110231292	3934.22	-1.19572	0.440213	-2.71623	0.00660305	0.107981
LOC110231291	2543.4	-1.24871	0.442003	-2.82511	0.00472637	0.0886679
LOC110231295	42.6634	-0.182919	0.630872	-0.289946	0.771858	0.944323
LOC110231293	37.2256	0.324638	0.689503	0.470829	0.637763	0.894112
LOC110231294	24.1349	-0.902155	0.723192	-1.24746	0.212228	NA
LOC110231249	51.2654	0.890861	0.60407	1.47476	0.140276	0.546594
LOC110231302	57.6612	0.993726	0.574262	1.73044	0.0835515	0.429843
LOC110231306	21.8592	0.859648	0.753885	1.14029	0.254165	NA
LOC110231300	36.897	1.86574	0.689423	2.70623	0.00680513	0.109743
LOC110231320	168.803	1.42444	0.61701	2.30862	0.0209646	0.21446
LOC110231323	28.6691	-0.675459	0.714073	-0.945924	0.344187	0.749729
LOC110231322	14.2249	0.623394	0.827102	0.753709	0.451024	NA
LOC110231324	14.0197	-0.181581	0.873899	-0.207783	0.835399	NA
LOC110231325	9.939	-0.507794	1.00733	-0.5041	0.614191	NA
LOC110231327	20.9495	-0.336338	0.857065	-0.392431	0.69474	NA
LOC110231330	28.4919	-0.0109594	0.712969	-0.0153715	0.987736	0.998141
LOC110231357	58.0125	1.65335	0.650449	2.54186	0.0110264	0.150221
LOC110231336	81.8591	-0.12516	0.526957	-0.237515	0.812258	0.954252
LOC110231339	9.80084	-1.1525	1.01536	-1.13506	0.256348	NA
LOC110231338	20.0326	-1.44056	0.818412	-1.76019	0.0783751	NA
LOC110231376	17.9462	-1.3601	0.859068	-1.58323	0.113369	NA
LOC110231340	18.0125	-0.717102	0.788022	-0.910002	0.362822	NA
LOC110231337	6.77136	-0.146623	1.12196	-0.130685	0.896024	NA
LOC110231384	6.69256	-1.23816	1.2011	-1.03086	0.302605	NA
LOC110231350	8.20195	0.49365	1.02581	0.481228	0.630355	NA
LOC110231345	64.7215	-0.635534	0.58077	-1.0943	0.273825	0.695076
LOC110231331	519.074	-0.267211	0.458508	-0.582784	0.560039	0.862186
LOC110231385	57.8152	-0.01219	0.577578	-0.0211053	0.983162	0.996766
LOC110231353	18.3249	0.219166	0.845777	0.25913	0.795535	NA
LOC110231335	31.964	-0.0512354	0.649621	-0.0788696	0.937136	0.986651
LOC110231349	19.1129	1.02614	0.857911	1.1961	0.231659	NA
LOC110231358	11.1592	0.362262	1.02125	0.354725	0.722796	NA
LOC110231360	24.1389	1.42619	0.81787	1.74379	0.0811955	NA
LOC110231359	63.0783	0.121352	0.619975	0.195736	0.844817	0.963523
LOC110231387	11.0222	1.01767	0.909142	1.11937	0.262983	NA
LOC110231388	4.09873	-1.57848	1.60854	-0.981314	0.326438	NA
LOC110231364	67.8505	-0.277664	0.5762	-0.481888	0.629886	0.890878
LOC110231389	14.1156	-0.551561	0.852806	-0.64676	0.517787	NA
LOC110231390	31.4414	-0.4553	0.661156	-0.688643	0.491048	0.831368
LOC110231354	10.2314	-0.000316399	1.0587	-0.000298857	0.999762	NA
LOC110231356	82.3802	0.610947	0.5792	1.05481	0.291511	0.708866
LOC110231351	43.3985	0.274784	0.616532	0.445693	0.655819	0.90154
LOC110231332	52.4458	0.450809	0.586445	0.768715	0.442062	0.810464
LOC110231362	49.4784	-0.23813	0.636633	-0.374046	0.70837	0.924927
LOC110231346	90.6877	1.21708	0.557052	2.18487	0.0288986	0.252489
LOC110231347	55.4364	0.511671	0.564174	0.906937	0.36444	0.762739
LOC110231352	40.9062	0.0652827	0.604404	0.108012	0.913986	0.981558
LOC110231403	98.5832	-0.255075	0.577203	-0.441916	0.65855	0.903023
LOC110231412	35.5174	1.4346	0.655782	2.18762	0.0286974	0.251677
LOC110231411	17.9496	1.89061	0.858592	2.20199	0.0276663	NA
LOC110231407	17.8835	0.27827	0.796234	0.349483	0.726727	NA
LOC110231423	55.8297	0.632155	0.573951	1.10141	0.270719	0.691412
LOC110231397	150.43	2.69065	0.533009	5.04804	4.46364e-07	8.97444e-05
LOC110231395	38.1958	-1.05888	0.641077	-1.65172	0.0985919	0.467475
LOC110231396	9.39984	0.531075	0.967224	0.549071	0.582957	NA
LOC110231405	15.231	-0.800593	0.868306	-0.922017	0.35652	NA
LOC110231416	71.2798	-0.0215292	0.561766	-0.0383242	0.969429	0.99338
LOC110231410	12.94	0.085127	0.865712	0.0983318	0.921669	NA
LOC110231415	126.1	0.201932	0.702829	0.287313	0.773873	0.944694
LOC110231399	79.8014	0.146979	0.635586	0.231249	0.817121	0.95544
LOC110231400	195.997	2.71881	0.554843	4.90013	9.57712e-07	0.000165028
LOC110231408	20.4263	-0.386346	0.772174	-0.500335	0.616839	NA
LOC110231450	95.1427	-0.738207	0.541757	-1.36262	0.173003	0.586494
LOC110231449	236.127	-0.987733	0.474207	-2.08292	0.0372587	0.288974
LOC114574372	28.2988	-0.517616	0.848466	-0.610061	0.541821	0.853929
LOC110231433	20.4641	-0.601683	0.796199	-0.755694	0.449833	NA
LOC110231418	17.6224	-0.628425	0.849734	-0.739555	0.45957	NA
LOC110231434	36.3494	-0.384409	0.630679	-0.609516	0.542183	0.853929
LOC110231448	164.187	-0.912513	0.511422	-1.78427	0.0743806	0.406254
LOC110231436	26.0029	0.29153	0.679725	0.428894	0.668	0.908867
LOC110231417	28.3691	0.152637	0.71616	0.213132	0.831224	0.959652
LOC114574373	18.7429	1.69129	0.775791	2.18008	0.0292512	NA
LOC110231421	12.519	1.67475	0.942197	1.77749	0.0754869	NA
LOC110231437	22.0038	0.696262	0.730557	0.953056	0.340561	NA
LOC110231452	16.7944	0.615214	0.844378	0.7286	0.466247	NA
LOC110231457	69.8096	0.280428	0.545879	0.513718	0.607449	0.884053
LOC110231461	73.8488	-0.14301	0.535347	-0.267135	0.789365	0.94943
LOC110231513	60.9352	0.855785	0.6175	1.38589	0.165782	0.576239
LOC110231552	141.373	-0.00724763	0.56283	-0.0128771	0.989726	0.998413
LOC110231524	107.203	-1.21763	0.579571	-2.10092	0.0356478	0.284236
LOC110231468	73.7041	-0.708159	0.601082	-1.17814	0.23874	0.661127
LOC110231469	155.881	0.734353	0.557115	1.31814	0.187458	0.609469
LOC110231508	10.1294	0.907716	0.951903	0.95358	0.340296	NA
LOC110231509	18.2582	-0.567924	0.778429	-0.729577	0.465649	NA
LOC110231535	33.8999	0.219473	0.640323	0.342753	0.731784	0.93245
LOC110231529	53.6581	0.527441	0.660846	0.798131	0.424795	0.799273
LOC110231573	24.1563	0.633695	0.840815	0.753667	0.451049	NA
LOC110231572	14.3303	-0.45892	0.887708	-0.516971	0.605176	NA
LOC110231560	29.975	1.07863	0.666939	1.61729	0.105816	0.4796
LOC110231471	30.2108	2.03516	0.77956	2.61065	0.00903716	0.130171
LOC110231526	18.0587	-0.632382	0.888714	-0.71157	0.476731	NA
LOC110231475	33.29	-0.434195	0.662797	-0.655094	0.512407	0.84322
LOC110231528	60.8689	-1.02003	0.638829	-1.59672	0.110327	0.489787
LOC110231460	136.476	-0.259285	0.512391	-0.506029	0.612836	0.885105
LOC110231458	228.496	-0.504473	0.562568	-0.896733	0.369862	0.767629
LOC110231547	17.1207	-0.151043	0.794782	-0.190043	0.849276	NA
LOC110231548	78.1486	0.643906	0.59452	1.08307	0.278778	0.697831
LOC110231477	9.60537	0.214498	0.979857	0.218907	0.826722	NA
LOC110231521	783.037	0.205319	0.441645	0.464896	0.642006	0.896092
LOC110231478	30.5831	0.53432	0.658666	0.811216	0.417242	0.795581
LOC110231532	281.999	0.980248	0.521548	1.8795	0.0601765	0.367899
LOC110231568	14.2747	0.816529	0.830685	0.982959	0.325628	NA
LOC110231514	101.735	-0.865347	0.588478	-1.47049	0.14143	0.549482
LOC110231516	446.734	-0.306463	0.460345	-0.665724	0.505588	0.839339
LOC110231570	37.1068	-0.401241	0.6332	-0.633671	0.526295	0.849112
LOC110231518	48.9841	0.872182	0.580663	1.50205	0.133085	0.535129
LOC110231583	75.2254	0.210034	0.551612	0.380765	0.703378	0.92215
LOC110231582	105.76	0.155641	0.52895	0.294246	0.76857	0.943508
LOC110231584	67.1235	-0.238209	0.590664	-0.403289	0.686735	0.914233
LOC110231484	92.2903	-1.19588	0.588085	-2.03351	0.0420006	0.306522
LOC110231523	183.394	-0.309823	0.528218	-0.586544	0.55751	0.860901
LOC110231558	8.56015	-0.339723	1.05161	-0.323051	0.746657	NA
LOC110231565	4.8347	-2.40145	1.5706	-1.529	0.126264	NA
LOC110231549	19.5154	-0.559072	0.773604	-0.722685	0.469874	NA
LOC114574378	21.9806	1.49842	0.733052	2.04408	0.0409456	NA
LOC110231577	10.4295	0.307587	0.936868	0.328314	0.742674	NA
LOC110231520	506.538	1.82072	0.464988	3.91563	9.01681e-05	0.00559343
LOC110231544	12.8657	-1.079	0.919122	-1.17394	0.240418	NA
LOC110231511	12.958	0.333146	0.866661	0.384402	0.70068	NA
LOC110231510	979.718	-0.298738	0.452568	-0.660096	0.509193	0.841947
LOC110231534	88.6694	1.22947	0.558136	2.20282	0.0276074	0.248228
LOC110231563	18.7611	0.350467	0.775054	0.452184	0.651136	NA
LOC110231497	14.9633	-0.465923	0.846505	-0.550409	0.582039	NA
LOC110231519	66.2404	-1.17639	0.569362	-2.06616	0.0388131	0.294821
LOC110231498	135.204	0.851524	0.501475	1.69804	0.0895005	0.445329
LOC110231501	39.3344	-1.29126	0.730659	-1.76725	0.0771867	0.413979
LOC110231542	47.0858	-0.237252	0.588532	-0.403125	0.686856	0.914233
LOC110231536	114.617	-0.480067	0.573137	-0.837613	0.402248	0.788335
LOC110231555	13.4657	0.0708541	0.881327	0.0803947	0.935923	NA
LOC110231533	88.4593	-0.298173	0.540649	-0.55151	0.581284	0.871103
LOC110231517	101.56	-0.154264	0.519047	-0.297206	0.766309	0.94269
LOC110231502	82.264	-0.253469	0.535936	-0.472946	0.636251	0.893938
LOC110231566	16484.8	1.761	0.454445	3.87506	0.000106598	0.00624013
LOC110231538	4.50288	-0.832949	1.37682	-0.604979	0.545193	NA
LOC110231505	22.9539	0.501362	0.77586	0.646201	0.518149	NA
LOC110231539	55.0331	0.209815	0.570276	0.367919	0.712934	0.926641
LOC110231596	12.7976	0.637894	0.877252	0.727151	0.467134	NA
LOC110231587	124.927	-0.99587	0.514814	-1.93443	0.0530608	0.343932
LOC110231610	183.148	0.177557	0.476904	0.372313	0.70966	0.925492
LOC110231591	13.6814	-0.479496	0.869132	-0.551695	0.581158	NA
LOC110231598	10.0475	-0.61861	1.03694	-0.596571	0.550794	NA
LOC110231594	56.9637	0.45508	0.558503	0.814821	0.415175	0.795557
LOC110231611	70.4221	-0.161466	0.54159	-0.298134	0.765601	0.94239
LOC110231601	137.309	1.54765	0.509758	3.03606	0.00239695	0.0550955
LOC110231595	3583.8	1.6588	0.447576	3.70617	0.000210414	0.0104701
LOC110231603	11.1836	-0.137782	1.072	-0.128528	0.897731	NA
LOC110231592	9.8288	0.412752	1.00681	0.409961	0.681835	NA
LOC110231604	184.91	-0.902649	0.510771	-1.76723	0.0771901	0.413979
LOC110231625	12.9187	-1.51629	0.982188	-1.54379	0.12264	NA
LOC110231628	267.466	0.793682	0.643508	1.23337	0.217439	0.638501
LOC110231630	900.568	0.55747	0.522359	1.06722	0.285874	0.705149
LOC110231632	5.14351	-0.679041	1.29565	-0.524093	0.600214	NA
LOC110231631	6.20863	-1.79424	1.3277	-1.35139	0.17657	NA
LOC110231633	13.2686	-0.716345	0.880205	-0.813839	0.415737	NA
LOC110231660	68.7908	0.0763938	0.552694	0.138221	0.890066	0.974805
LOC110231659	9.32652	-0.568193	1.00245	-0.566803	0.570848	NA
LOC110231671	4.71165	-0.474591	1.33062	-0.35667	0.721339	NA
LOC110231679	52.0591	-0.269087	0.594933	-0.452298	0.651054	0.89958
LOC110231680	220.837	1.01754	0.488606	2.08253	0.0372938	0.288974
LOC110231646	46.1804	-0.430422	0.605938	-0.710339	0.477494	0.825943
LOC110231673	37.808	0.887372	0.648885	1.36753	0.171459	0.584387
LOC110231637	23.2557	0.712181	0.889221	0.800904	0.423187	NA
LOC114574389	293.447	1.21599	0.56203	2.16357	0.0304971	0.260823
LOC110231640	15.4371	0.365566	0.819855	0.445891	0.655676	NA
LOC110231638	32.7267	0.268414	0.656967	0.408566	0.682858	0.913851
LOC110231674	57.3374	-1.02789	0.582246	-1.76539	0.0774979	0.414729
LOC110231635	77.1073	0.606693	0.558202	1.08687	0.277094	0.697116
LOC110231661	164.894	0.589055	0.483759	1.21766	0.223353	0.645757
LOC110231649	12.855	-0.741278	0.951089	-0.779399	0.435745	NA
LOC110231650	48.6277	1.17622	0.67844	1.73372	0.0829685	0.429793
LOC110231656	16.1713	-1.23114	0.850895	-1.44688	0.147931	NA
LOC110231653	182.642	0.186751	0.487328	0.383214	0.701561	0.920938
LOC110231642	32.8383	0.15359	0.640468	0.239809	0.810479	0.953914
LOC110231643	62.7507	0.0746586	0.639697	0.116709	0.90709	0.978781
LOC110231663	64.0904	0.597406	0.558676	1.06933	0.284923	0.705087
LOC110231664	105.851	1.2048	0.556708	2.16415	0.030453	0.260685
LOC110231645	26.264	-0.441238	0.741232	-0.595277	0.551658	0.858726
LOC110231675	7.08934	1.36481	1.11689	1.22197	0.221718	NA
LOC110231655	91.0268	-0.650195	0.530454	-1.22573	0.220299	0.641994
LOC110231651	159.014	-0.062442	0.484801	-0.128799	0.897517	0.976479
LOC110231644	182.057	0.126649	0.518481	0.244269	0.807022	0.952952
LOC110231652	26.1374	-1.02904	0.710292	-1.44876	0.147405	0.556978
LOC110231654	35.7724	0.00823033	0.625145	0.0131655	0.989496	0.998413
LOC110231658	64.0718	-0.306359	0.581374	-0.526957	0.598223	0.878546
LOC110231668	7.54979	-1.29238	1.2117	-1.06658	0.28616	NA
LOC110231647	274.258	0.69675	0.464298	1.50065	0.133445	0.535698
LOC110231678	385.911	-0.0129922	0.484028	-0.0268418	0.978586	0.995328
LOC110231662	8.43151	0.0590498	1.01761	0.058028	0.953726	NA
LOC110231636	135.149	0.0341775	0.566238	0.060359	0.95187	0.989059
LOC110231686	10.4436	0.409296	0.988169	0.414196	0.67873	NA
LOC110231688	108.199	1.47732	0.705972	2.0926	0.0363845	0.286428
LOC110231690	23.5592	-0.720365	0.752361	-0.957472	0.338329	NA
LOC110231695	41.086	-0.788714	0.618274	-1.27567	0.202072	0.623372
LOC110231725	26.7476	0.81906	0.837649	0.977809	0.328169	0.737074
LOC110231720	1187.47	0.297428	0.458873	0.648171	0.516874	0.844875
LOC110231715	32.7129	-0.239012	0.651044	-0.367121	0.713529	0.926641
LOC110231713	53.8929	-0.379882	0.628703	-0.60423	0.545691	0.855628
LOC110231706	103.814	0.34657	0.536489	0.645995	0.518282	0.845925
[truncated: 11,881 more rows]

## Sheet: DGE_SymSym_vs_ApoApo_larvae
	baseMean	log2FoldChange	lfcSE	stat	pvalue	padj
LOC110246769	242.741	-8.72747	2.00727	-4.34793	1.37426e-05	0.000509905
LOC110236449	309.174	-0.66886	2.28609	-0.292578	0.769845	0.998705
LOC110237054	745.474	-1.02572	2.80445	-0.365747	0.714554	0.998705
LOC110233387	742.714	0.882809	2.58603	0.341376	0.73282	0.998705
LOC110233291	171.604	-0.189398	2.69324	-0.0703234	0.943936	0.998705
LOC110239746	412.155	0.767355	2.2632	0.339058	0.734566	0.998705
LOC110233967	917.142	4.36776	2.81184	1.55335	0.12034	0.991952
LOC110249766	1764.01	1.37883	1.67144	0.824933	0.40941	0.998705
LOC110237450	1562.89	0.79071	2.5155	0.314335	0.753267	0.998705
LOC110235768	898.234	-2.19062	2.66348	-0.822466	0.410812	0.998705
LOC110243454	223.857	-0.565749	2.73528	-0.206834	0.83614	0.998705
LOC110240860	327.364	2.19965	2.37601	0.925776	0.354562	0.998705
LOC110233495	1345.6	-1.97903	2.12049	-0.93329	NA	NA
LOC110241461	1214.69	2.14883	2.39196	0.898354	NA	NA
LOC110231150	209.82	-4.36674	2.5819	-1.69129	0.0907817	0.886211
LOC110237250	3100.05	0.937507	1.95849	0.478689	0.63216	0.998705
LOC110232667	1654.25	0.403853	2.44426	0.165225	0.868767	0.998705
LOC114574507	518.861	1.7488	2.37197	0.73728	0.460952	0.998705
LOC110242333	829.361	2.37333	2.22645	1.06597	0.286438	0.998705
LOC110250741	636.048	1.60649	2.54656	0.630849	NA	NA
LOC110246934	144.155	0.0921275	2.7152	0.0339303	0.972933	0.998705
LOC114576422	1418.84	4.20518	2.77926	1.51305	0.130266	0.998705
LOC110251204	623.539	-2.14697	1.92374	-1.11604	0.264404	0.998705
LOC114576209	27.7464	-1.43201	2.02329	-0.707764	0.479092	0.998705
LOC110255001	105.371	-1.88935	2.46875	-0.765305	0.44409	0.998705
LOC110254690	16.9647	-2.42535	2.2603	-1.07302	0.283263	0.998705
LOC110254720	290.035	-0.552784	1.65339	-0.334333	0.738128	0.998705
LOC110254501	100.335	-1.87858	2.67493	-0.702292	NA	NA
LOC110254524	2022.64	-0.384916	2.48724	-0.154756	0.877014	0.998705
LOC110254543	3142.31	1.39771	2.43987	0.572863	NA	NA
LOC110254614	2234.78	0.913147	1.50814	0.605479	0.544861	0.998705
LOC110254749	880.011	-2.83004	1.72613	-1.63953	0.101103	0.922362
LOC110254760	96.7108	-1.58083	2.31446	-0.683023	0.494592	0.998705
LOC110254910	856.102	-0.319548	2.14745	-0.148804	0.881709	0.998705
LOC110254625	290.873	-1.72774	2.04494	-0.844882	0.398177	0.998705
LOC110254787	641.228	-1.7568	1.81832	-0.966169	0.333959	0.998705
LOC110254862	460.026	1.56771	2.30159	0.681141	0.495782	0.998705
LOC110231278	318.055	-0.674365	2.18015	-0.309321	0.757077	0.998705
LOC110254890	573.252	1.31324	2.77489	0.473258	0.636029	0.998705
LOC110231953	697.633	-1.83265	2.07567	-0.88292	0.37728	0.998705
LOC110231667	1842.38	1.64051	2.20019	0.745625	0.455894	0.998705
LOC110231689	1707.92	-4.22849	1.60223	-2.63912	0.00831205	0.148727
LOC110231705	371.835	-0.67423	2.13298	-0.316098	0.751928	0.998705
LOC110232045	180.406	-6.25624	2.20625	-2.83569	0.00457262	0.0888705
LOC110231737	7733.97	-1.00426	1.54894	-0.648355	0.516755	0.998705
LOC114574410	608.051	-2.65806	2.70489	-0.982688	0.325761	0.998705
LOC110232556	566.729	-0.390227	1.85244	-0.210655	0.833156	0.998705
LOC110232484	225.93	-0.137801	2.04469	-0.0673945	0.946268	0.998705
LOC110232966	718.044	0.297649	2.59601	0.114656	0.908718	0.998705
LOC110232978	780.329	3.72133	2.66208	1.39791	0.162141	0.998705
LOC110233128	1157.39	0.0830682	2.29873	0.0361366	0.971173	0.998705
LOC110232916	197.024	-7.13894	1.93395	-3.69138	0.000223039	0.00637223
LOC110233018	497.79	-0.37895	2.13051	-0.177868	0.858827	0.998705
LOC110233037	8829.72	0.392254	1.17122	0.33491	0.737693	0.998705
LOC110233397	80.572	-2.77262	2.56515	-1.08088	0.27975	0.998705
LOC114574562	297.636	-0.967725	2.57918	-0.375206	0.707507	0.998705
LOC110233568	23.6158	-1.26477	1.63277	-0.774616	0.438567	0.998705
LOC110234014	1687.37	-1.84564	2.09104	-0.882639	0.377431	0.998705
LOC110233673	116.144	-0.815664	2.67168	-0.305301	0.760137	0.998705
LOC110234279	119.409	2.34989	2.51711	0.933564	NA	NA
LOC110234640	211.299	-2.15854	2.47699	-0.871438	0.383515	0.998705
LOC110234829	1004.37	0.23452	1.81219	0.129413	0.897031	0.998705
LOC110234847	170.42	-7.28748	2.33299	-3.12366	0.00178614	0.0386592
LOC110235182	384.222	-2.14008	2.53734	-0.843435	0.398985	0.998705
LOC110234768	526.407	-3.4755	2.65244	-1.3103	0.190094	0.998705
LOC110235332	340.473	-8.86763	1.7556	-5.05106	4.39375e-07	2.36848e-05
LOC110234941	338.96	1.33348	2.06681	0.645186	0.518807	0.998705
LOC110235455	2796.66	1.46629	1.69088	0.867172	0.385848	0.998705
LOC110234742	1571.83	-1.89716	2.00203	-0.947619	0.343323	0.998705
LOC110235211	782.359	0.663826	2.63664	0.25177	0.801219	0.998705
LOC110234690	2168.45	3.96781	2.87223	1.38144	0.167143	0.998705
LOC110235145	576.453	-0.423208	2.49914	-0.169342	0.865528	0.998705
LOC110235014	129.384	-2.22939	2.63628	-0.845656	0.397745	0.998705
LOC110235809	374.015	-0.0648468	2.76057	-0.0234904	0.981259	0.998705
LOC110235754	239.771	-1.48655	2.18249	-0.681123	0.495794	0.998705
LOC110235764	211.247	-1.17986	1.72069	-0.685692	0.492907	0.998705
LOC110235699	479.369	-1.26364	2.41198	-0.5239	0.600348	0.998705
LOC110235679	796.972	-0.0345836	2.59139	-0.0133456	0.989352	0.998705
LOC110235900	70.4422	3.95104	2.02405	1.95205	0.0509321	0.601293
LOC110236617	568.889	-1.18965	2.76927	-0.429591	0.667493	0.998705
LOC110236942	241.743	-0.688053	2.45308	-0.280486	0.779105	0.998705
LOC110236883	542.591	-0.00898967	2.27226	-0.00395627	0.996843	0.999748
LOC110237154	1566.73	0.303984	2.05092	0.148219	0.88217	0.998705
LOC110236656	113.429	-0.873886	2.67797	-0.326325	0.744179	0.998705
LOC110237230	40.3067	-1.47321	2.17624	-0.676953	0.498436	0.998705
LOC110237829	1771.28	-0.0142341	2.49499	-0.00570507	NA	NA
LOC110238530	115.462	-2.78277	2.56822	-1.08354	0.278569	0.998705
LOC110238655	952.941	2.67186	2.82321	0.94639	0.34395	0.998705
LOC110239505	149.607	1.20625	1.96506	0.613846	0.539317	0.998705
LOC110238199	7649.88	0.117999	1.18128	0.0998902	0.920432	0.998705
LOC110238321	1342	2.74165	2.59602	1.05609	NA	NA
LOC110238698	171.057	-1.09821	2.08227	-0.527407	0.597911	0.998705
LOC110239017	1098.26	2.96582	2.89765	1.02353	NA	NA
LOC110238050	2168.5	1.22574	2.89745	0.423041	0.672265	0.998705
LOC110238401	1464.38	1.30286	1.72535	0.755128	0.450172	0.998705
LOC110238411	3382.49	-1.05788	1.53079	-0.691069	0.489522	0.998705
LOC110238382	336.291	-0.179403	2.55193	-0.0703007	0.943954	0.998705
LOC110238177	171.96	0.522901	1.84411	0.283552	0.776754	0.998705
LOC110238115	647.275	0.164585	2.54701	0.0646189	0.948477	0.998705
LOC110238745	300.837	-1.75245	2.78028	-0.630313	0.52849	0.998705
LOC110238146	821.914	0.951257	1.73663	0.547761	0.583856	0.998705
LOC110238016	543.743	-0.745056	1.93308	-0.385425	0.699923	0.998705
LOC110239788	357.152	0.233925	2.55451	0.0915733	0.927037	0.998705
LOC110239700	1913.59	2.80578	2.74992	1.02031	NA	NA
LOC110239732	4485.8	0.793166	2.7952	0.28376	0.776594	0.998705
LOC110239722	1678.62	1.57577	2.21097	0.712706	0.476028	0.998705
LOC110240232	808.389	1.05113	1.79434	0.585802	0.558009	0.998705
LOC110240255	1786.83	-0.434555	2.1424	-0.202836	0.839263	0.998705
LOC110240449	556.372	-12.3199	1.94271	-6.34163	2.27352e-10	9.27923e-08
LOC110240170	914.449	-0.494473	1.91245	-0.258555	0.795979	0.998705
LOC110240342	71.0273	-0.669382	2.62271	-0.255226	0.798549	0.998705
LOC110240148	303.481	2.77949	2.55702	1.087	0.277036	0.998705
LOC110240330	1215.47	0.899669	2.60076	0.345925	0.729399	0.998705
LOC110240213	842.77	1.20608	1.20051	1.00464	0.315069	0.998705
LOC110241394	151.335	-3.63077	2.51184	-1.44546	0.148328	0.998705
LOC110241354	1016.73	-1.64151	1.97206	-0.832383	0.405193	0.998705
LOC114574311	155.938	3.76473	2.29804	1.63824	0.101373	0.922362
LOC110240967	5358.87	0.200022	1.51841	0.131732	0.895197	0.998705
LOC110240868	518.006	-0.520096	2.41412	-0.215439	0.829425	0.998705
LOC110241157	8842.05	0.312467	1.31992	0.236732	0.812865	0.998705
LOC110240976	124.751	0.29589	2.49555	0.118567	0.905618	0.998705
LOC110240984	389.381	-1.29768	2.29987	-0.564242	0.572589	0.998705
LOC110241486	770.337	-1.40847	2.45549	-0.573601	0.566238	0.998705
LOC110240820	801.038	1.12269	1.56837	0.715833	0.474094	0.998705
LOC110240809	474.47	1.11577	2.58306	0.431956	0.665774	0.998705
LOC110241325	399.489	-0.93962	2.7258	-0.344713	0.73031	0.998705
LOC110241022	308.52	6.23324	2.63472	2.36581	0.0179907	0.274863
LOC110240861	54.899	-3.62989	1.90156	-1.9089	0.0562745	0.640543
LOC110240831	1145.69	-0.696786	2.16445	-0.321923	0.747511	0.998705
LOC110241498	213.243	0.90349	2.69953	0.334684	0.737864	0.998705
LOC110241276	638.262	3.74991	2.25424	1.66349	NA	NA
LOC110241468	1280.54	1.10487	2.21658	0.498459	0.61816	0.998705
LOC110241245	862.409	-0.0830525	2.08697	-0.0397957	0.968256	0.998705
LOC110242589	377.319	-1.89335	2.41195	-0.784986	0.432462	0.998705
LOC110241785	530.191	0.866886	2.46201	0.352105	0.724759	0.998705
LOC110241770	387.787	0.286521	2.39327	0.11972	0.904705	0.998705
LOC110242299	10616.4	-1.14475	1.62239	-0.705592	0.480442	0.998705
LOC110242423	241.662	1.5853	2.82636	0.5609	NA	NA
LOC110242397	658.742	-1.05756	2.60401	-0.406128	0.684648	0.998705
LOC110242370	532.402	2.9795	2.79531	1.06589	0.286473	0.998705
LOC110242530	5103.34	0.891433	1.57225	0.566981	0.570727	0.998705
LOC110242313	1341.67	0.411952	2.12561	0.193805	0.846329	0.998705
LOC110242579	429.982	0.731487	2.50737	0.291735	0.770489	0.998705
LOC110242796	504.819	-1.18039	2.29616	-0.51407	0.607203	0.998705
LOC110242830	263.321	-0.303863	2.70397	-0.112376	0.910525	0.998705
LOC110242778	828.554	0.852825	2.61311	0.326364	0.744149	0.998705
LOC110242008	164.362	0.687885	2.53699	0.271142	0.786281	0.998705
LOC110242846	6538.24	0.0847981	1.53075	0.0553966	0.955823	0.998705
LOC110242652	583.988	-1.4325	2.28573	-0.626713	0.530847	0.998705
LOC110242175	940.308	-1.34829	2.58572	-0.521435	0.602064	0.998705
LOC110242120	211.776	-0.684434	2.25411	-0.303638	NA	NA
LOC110242187	319.045	0.689995	2.52588	0.27317	0.784723	0.998705
LOC110242060	6391.86	-0.278897	1.37908	-0.202234	0.839734	0.998705
LOC110241955	755.008	-9.50478	2.40541	-3.95142	7.76895e-05	0.00243911
LOC110242601	1038.96	-11.2737	1.84738	-6.10251	1.04418e-09	1.98882e-07
LOC110242045	811.988	5.11973	2.7353	1.87172	NA	NA
LOC110241965	183.693	-6.70899	2.38412	-2.81403	0.00489242	0.0931843
LOC110242929	1389.08	0.111681	2.4363	0.0458404	0.963437	0.998705
LOC110243113	51.7276	-0.391206	2.57761	-0.151771	0.879368	0.998705
LOC110243245	30.5049	0.12995	1.44531	0.0899114	0.928358	0.998705
LOC110243379	292.084	-4.03077	2.42471	-1.66237	0.0964386	0.906088
LOC110243447	1089.8	-8.29735	2.07491	-3.9989	6.36383e-05	0.00206607
LOC110243624	2888.51	-0.447492	1.9848	-0.225459	0.821622	0.998705
LOC110243714	163.467	-4.37366	2.23004	-1.96125	0.0498497	0.593275
LOC110243835	753.778	0.0108733	2.68235	0.00405364	0.996766	0.999748
LOC110243824	464.786	1.10863	2.39213	0.463451	0.643041	0.998705
LOC110243605	200.652	-5.93495	2.25522	-2.63165	0.00849704	0.149714
LOC110243237	172.626	-1.16451	2.13066	-0.546549	0.584689	0.998705
LOC110243348	851.016	-1.63811	1.87296	-0.874613	0.381785	0.998705
LOC110243300	400.34	1.65538	1.70146	0.972914	0.330596	0.998705
LOC114575509	41.4488	1.97765	1.60834	1.22962	NA	NA
LOC110243977	601.934	-1.31544	2.45115	-0.536663	0.5915	0.998705
LOC110244321	280.784	1.23881	2.4502	0.505595	0.613141	0.998705
LOC110245284	685.251	-0.0825767	2.08891	-0.039531	0.968467	0.998705
LOC110244858	308.96	-5.18714	2.32943	-2.22678	0.0259618	0.367192
LOC110244868	138.468	-0.653623	2.66876	-0.244917	0.806521	0.998705
LOC110244877	832.173	0.31201	2.46011	0.126828	0.899077	0.998705
LOC110244557	529.609	-0.271569	2.15116	-0.126243	0.899539	0.998705
LOC110244639	414.995	-2.82808	2.45129	-1.15371	0.248618	0.998705
LOC110244703	506.907	0.817889	2.58782	0.316053	0.751963	0.998705
LOC110245027	219.119	-4.71796	2.57566	-1.83175	0.0669891	0.729909
LOC110244693	310.047	-3.09976	2.63943	-1.17441	0.240232	0.998705
LOC110245324	63.257	-7.34234	2.22818	-3.29522	0.000983447	0.0234142
LOC110245358	1472.44	-3.19741	2.25027	-1.4209	0.155345	0.998705
LOC110245531	609.337	-0.397382	1.59587	-0.249006	0.803356	0.998705
LOC110245717	85.2046	-3.46068	2.55935	-1.35217	0.17632	0.998705
LOC110245520	269.978	-3.44605	2.45931	-1.40123	0.161147	0.998705
LOC110245835	761.038	0.280443	1.16881	0.239939	0.810378	0.998705
LOC110245420	478.711	-1.15778	2.75792	-0.419802	0.67463	0.998705
LOC110245887	149.108	-1.92748	2.28775	-0.842522	0.399496	0.998705
LOC110245906	1124.48	0.61369	2.566	0.239162	NA	NA
LOC110246143	1301.61	0.448743	1.97267	0.22748	0.82005	0.998705
LOC110246554	283.692	-0.356747	2.70341	-0.131962	0.895015	0.998705
LOC110247527	251.259	-0.582547	2.56527	-0.22709	0.820354	0.998705
LOC110247286	316.541	-0.388409	2.45094	-0.158474	0.874083	0.998705
LOC110246810	1061.23	-1.14165	2.54008	-0.449455	0.653104	0.998705
LOC110246819	2118.55	1.6869	1.22398	1.37821	0.168138	0.998705
LOC110247393	432.478	0.522005	2.57366	0.202826	0.839271	0.998705
LOC110247005	269.189	4.45479	2.54409	1.75104	0.0799395	0.824502
LOC110247068	274.835	-0.788787	2.48943	-0.316854	NA	NA
LOC110247441	2488.23	-0.683431	2.37184	-0.288143	0.773237	0.998705
LOC110247423	452.224	-1.50086	2.27298	-0.660305	0.509058	0.998705
LOC110246754	1505.58	2.82517	2.86569	0.985861	0.324201	0.998705
LOC110247187	1564.03	0.506193	2.13292	0.237324	0.812405	0.998705
LOC114575914	39.6698	2.03293	2.31042	0.879896	0.378916	0.998705
LOC110247853	1405.66	-1.09652	2.83292	-0.387065	NA	NA
LOC110248238	245.456	-1.95456	2.21902	-0.880824	0.378413	0.998705
LOC110248218	385.335	-0.615386	1.80378	-0.341165	0.732979	0.998705
LOC110248868	628.195	5.24677	2.60017	2.01786	0.043606	0.55125
LOC110247747	2828.82	-1.36105	1.87514	-0.725839	0.467937	0.998705
LOC110248377	1475.45	-0.429319	1.90219	-0.225697	0.821437	0.998705
LOC110247821	631.761	-1.30214	2.30513	-0.564887	0.57215	0.998705
LOC110248385	452.499	-0.443816	2.41882	-0.183484	0.854418	0.998705
LOC110248006	704.316	0.244911	2.27701	0.107558	0.914347	0.998705
LOC110248396	1894.72	1.25345	2.52205	0.496996	0.619192	0.998705
LOC110248901	81.6782	2.24898	2.41775	0.930194	0.35227	0.998705
LOC110248488	1083.34	-2.54098	1.62538	-1.56331	0.117979	0.987524
LOC110248074	695.845	-1.58371	2.25807	-0.701355	0.483082	0.998705
LOC110248082	460.564	3.43447	2.78323	1.23399	0.217208	0.998705
LOC110248057	162.006	-5.93862	2.02756	-2.92894	0.00340119	0.0695832
LOC110247709	504.406	-0.332434	2.34849	-0.141552	0.887434	0.998705
LOC110248662	236.28	-0.536831	2.07987	-0.258108	0.796323	0.998705
LOC110248712	1257.76	-3.03897	2.71126	-1.12087	0.262344	0.998705
LOC110247968	499.694	-2.6953	2.5295	-1.06555	0.286628	0.998705
LOC110247658	254.797	-0.554843	2.30273	-0.24095	0.809594	0.998705
LOC110248777	304.195	-8.80805	2.27077	-3.87888	0.000104939	0.00309084
LOC110248990	485.032	-0.0533132	2.0433	-0.0260917	0.979184	0.998705
LOC110248858	119.019	-0.493421	2.43309	-0.202796	0.839294	0.998705
LOC110249042	1461.55	-0.707221	1.49281	-0.473751	0.635677	0.998705
LOC110249174	250.987	2.2423	2.50933	0.893587	0.371543	0.998705
LOC110249293	97.3061	-3.68663	2.34612	-1.57137	0.116097	0.98717
LOC110249015	259.507	3.31322	2.75536	1.20246	NA	NA
LOC110249053	1517.2	-1.11299	2.12855	-0.522885	0.601054	0.998705
LOC110249073	708.073	-1.17066	2.78214	-0.420777	0.673918	0.998705
LOC110249081	1026.1	-0.191465	2.66092	-0.0719544	0.942638	0.998705
LOC110249716	165.985	-1.07378	2.08539	-0.514906	0.606619	0.998705
LOC110249418	88.3805	-9.66008	2.03993	-4.7355	NA	NA
LOC110249905	690.804	-10.5062	1.97367	-5.32319	1.01962e-07	6.77452e-06
LOC110249939	110.362	-0.807417	2.37781	-0.339563	0.734186	0.998705
LOC110250276	427.509	-2.60481	2.10726	-1.23611	0.216416	0.998705
LOC110250190	1595	-0.0296337	2.09405	-0.0141514	0.988709	0.998705
LOC110250075	1589.38	-0.309425	2.14753	-0.144084	0.885434	0.998705
LOC110250201	576.75	-1.34916	2.58464	-0.52199	0.601677	0.998705
LOC110250104	3752.82	3.20457	2.77029	1.15676	0.247369	0.998705
LOC110250409	1280.76	1.1459	2.3161	0.494753	0.620775	0.998705
LOC110250610	645.146	-1.0927	2.30825	-0.473388	0.635936	0.998705
LOC110250851	1991.59	-0.725573	2.42558	-0.299134	0.764838	0.998705
LOC110251082	339.6	-2.05378	1.79142	-1.14645	0.251607	0.998705
LOC110250545	198.382	-0.212878	2.69151	-0.0790922	0.936959	0.998705
LOC110250533	79.8597	1.41323	2.21404	0.638305	NA	NA
LOC110250577	650.018	0.52326	2.46037	0.212675	0.83158	0.998705
LOC110250781	161.742	-0.993734	2.63977	-0.376447	0.706585	0.998705
LOC110250715	1906	6.02573	2.41319	2.497	0.012525	0.206844
LOC110250671	684.972	-1.55126	2.01977	-0.76804	0.442464	0.998705
LOC110251465	384.279	0.64851	2.35623	0.275232	0.783138	0.998705
LOC110251299	517.406	-0.0947863	2.31227	-0.0409928	0.967302	0.998705
LOC110251782	86.1229	-1.30862	2.59698	-0.503901	0.614331	0.998705
LOC110251691	324.547	-2.25991	2.612	-0.865203	0.386928	0.998705
LOC110251398	573.933	-2.1667	1.7015	-1.27341	0.202874	0.998705
LOC110251474	1527.79	0.443626	1.20926	0.366859	0.713725	0.998705
LOC110251731	82.216	-4.62117	2.49055	-1.85548	0.0635279	0.700769
LOC110251373	204.398	0.349559	2.31427	0.151045	0.87994	0.998705
LOC110251316	1047.3	-1.51342	1.99457	-0.758772	0.447989	0.998705
LOC110251753	80.5863	-1.19514	2.40058	-0.497855	0.618586	0.998705
LOC110251765	114.787	-4.60999	2.43822	-1.89072	0.058662	0.65213
LOC110252129	45.605	-1.44559	1.90323	-0.759546	0.447526	0.998705
LOC110252106	353.502	-4.30737	1.682	-2.56086	0.0104413	0.178628
LOC110252290	276.039	2.13846	2.32297	0.920571	0.357274	0.998705
LOC110252411	726.204	-1.77656	2.54894	-0.696981	0.485815	0.998705
LOC110252459	1776.05	-1.14658	2.02234	-0.566959	0.570742	0.998705
LOC110252443	682.773	-1.62552	2.08136	-0.78099	0.434808	0.998705
LOC110252854	1997.68	-1.70176	2.01105	-0.846204	0.397439	0.998705
LOC110253141	2594.1	1.08517	1.1621	0.933805	0.350405	0.998705
LOC110253150	2158.15	0.925118	1.19043	0.777132	0.437081	0.998705
LOC110252753	524.116	-0.147382	2.47221	-0.0596155	0.952462	0.998705
LOC110252744	224.262	-7.23967	2.05904	-3.51604	0.000438042	0.0116961
LOC110252702	89.4872	-0.965035	2.12985	-0.4531	0.650477	0.998705
LOC110253285	77.7733	1.08469	2.31789	0.467966	0.639809	0.998705
LOC110253275	236.91	1.33604	2.75261	0.485372	0.627412	0.998705
LOC110252961	360.259	2.8186	2.76605	1.019	0.308204	0.998705
LOC110252346	1275.1	2.16187	2.89754	0.746103	NA	NA
LOC110252596	151.895	-1.55388	1.86634	-0.832579	0.405082	0.998705
LOC110252601	696.267	0.872336	1.90983	0.456761	0.647842	0.998705
LOC110253371	140.362	-2.43774	2.41392	-1.00986	0.31256	0.998705
LOC110253731	358.804	1.48631	2.26184	0.657123	0.511102	0.998705
LOC110253575	62.2013	-3.38798	2.1915	-1.54597	0.122113	0.991952
LOC110253585	118.799	-3.06127	2.56366	-1.1941	0.232438	0.998705
LOC110253925	886.382	1.92025	1.93869	0.990487	0.321936	0.998705
LOC110254504	427.617	-0.896282	2.62587	-0.341327	NA	NA
LOC110254248	1508.97	0.433286	1.19596	0.362292	0.717134	0.998705
LOC110253982	185.513	-1.58266	2.13144	-0.74253	0.457766	0.998705
LOC110254317	328.015	-8.23357	2.42493	-3.39539	0.000685308	0.017639
LOC110254302	370.746	-2.53405	1.94419	-1.3034	NA	NA
LOC110254200	1292.61	1.20666	2.38113	0.506757	0.612325	0.998705
LOC110254443	348.413	-2.46083	2.75415	-0.893499	0.37159	0.998705
LOC110254509	541.125	-0.839543	2.10241	-0.399324	0.689654	0.998705
LOC110254518	34.8147	-3.99259	2.34599	-1.70188	0.0887778	0.877641
LOC110254571	65.0694	-3.48297	2.13361	-1.63243	0.10259	0.930473
LOC110254759	355.676	-11.667	2.07289	-5.62837	1.81921e-08	1.99611e-06
LOC110254643	782.281	-0.462423	2.33222	-0.198276	0.842829	0.998705
LOC110254631	2995.86	-1.69304	2.06498	-0.819881	0.412284	0.998705
LOC110254639	607.569	-4.99442	1.93389	-2.58258	0.0098066	0.169803
LOC110254775	467.327	-0.624507	2.39066	-0.261228	0.793916	0.998705
ITB2	213.163	-8.36869	2.0499	-4.08248	4.45582e-05	0.00151551
LOC110254754	3627.1	0.571523	2.84442	0.200928	0.840755	0.998705
LOC110254734	12009.4	0.236482	1.14704	0.206167	0.836661	0.998705
LOC110254730	6463.17	-0.0129209	1.1639	-0.0111013	0.991143	0.998705
LOC110254587	165.019	-3.84339	1.9399	-1.98123	NA	NA
LOC110254661	1555.07	-0.566628	1.74492	-0.324729	0.745386	0.998705
LOC110254697	445.522	-0.827001	2.35437	-0.351262	0.725392	0.998705
LOC110254696	757.162	0.714109	2.40637	0.296757	0.766652	0.998705
LOC110254764	3835.4	-1.83935	1.603	-1.14745	0.251197	0.998705
LOC110254648	228.92	-4.40744	2.46627	-1.78709	0.0739236	0.791011
LOC110254638	2097.22	-0.811994	1.82417	-0.445131	NA	NA
LOC110254604	362.989	-1.78837	2.74642	-0.651166	0.514939	0.998705
LOC110254632	3612.55	2.45309	2.66354	0.920988	NA	NA
LOC110254747	163.209	2.11106	2.55028	0.827777	NA	NA
LOC110254609	193.519	2.63195	2.31734	1.13576	0.256057	0.998705
LOC110254687	1395.38	1.38719	2.44277	0.567873	0.570121	0.998705
LOC110254684	2933.96	-1.92208	1.92989	-0.99595	0.319274	0.998705
LOC110254654	38843.8	0.270384	1.19799	0.225699	0.821436	0.998705
LOC110254573	1063.81	2.58564	2.67964	0.964919	0.334585	0.998705
LOC110254758	1399.88	-1.56609	2.14686	-0.729478	0.465709	0.998705
LOC110254626	446.396	0.431433	2.37681	0.181517	0.855961	0.998705
LOC110254642	1974.54	0.818175	2.19664	0.372467	0.709545	0.998705
LOC110254675	2297.48	2.12398	2.50626	0.84747	NA	NA
LOC110254799	247.798	-1.33801	2.656	-0.50377	NA	NA
LOC110254790	649.885	1.82005	2.30573	0.78936	0.429902	0.998705
LOC110254791	29.1752	-8.06174	2.02003	-3.9909	6.58221e-05	0.00211296
LOC110254780	622.176	0.785525	2.64001	0.297546	0.76605	0.998705
LOC110254782	3601.2	1.08699	1.14894	0.946081	0.344107	0.998705
LOC110254829	975.714	-0.576458	2.14076	-0.269277	0.787717	0.998705
LOC110254816	274.188	2.56793	2.2096	1.16217	0.245167	0.998705
LOC110254817	359.7	-2.33114	2.3961	-0.972887	0.330609	0.998705
LOC110254831	573.029	-1.41083	2.19869	-0.641667	0.52109	0.998705
LOC110254834	443.546	1.04268	2.19653	0.474695	0.635004	0.998705
LOC110254796	521.732	-0.622103	2.23811	-0.277959	0.781044	0.998705
LOC110254846	1070.14	-0.217088	1.73144	-0.12538	0.900223	0.998705
LOC110254894	859.389	-2.05151	2.34427	-0.875117	0.38151	0.998705
LOC110254907	185.881	-1.29596	2.50062	-0.518256	0.60428	0.998705
LOC110254849	617.115	-2.72457	2.60471	-1.04602	0.295553	0.998705
LOC110254863	412.138	-6.99629	2.5112	-2.78603	0.0053358	0.100292
LOC114574331	136.754	5.00577	2.49916	2.00299	0.0451788	0.55877
LOC110254865	1345.46	-1.59621	2.27666	-0.701119	NA	NA
LOC110254855	5546.44	0.324535	1.16168	0.279366	0.779964	0.998705
LOC110254886	1157.67	1.33582	2.82713	0.4725	0.63657	0.998705
LOC110254861	8241.49	-0.451702	1.52795	-0.295627	0.767515	0.998705
LOC110254913	547.294	-1.20431	1.74551	-0.689947	0.490227	0.998705
LOC110254887	567.685	1.21444	1.6409	0.740103	0.459237	0.998705
LOC110254912	347.294	-2.23027	2.32554	-0.959036	0.337541	0.998705
LOC110254931	897.838	0.441839	2.04018	0.216569	0.828544	0.998705
LOC110254974	123.912	-3.22971	2.61299	-1.23602	0.21645	0.998705
LOC110254961	968.683	-2.05062	2.31607	-0.885386	0.375948	0.998705
LOC110254975	965.467	0.865674	2.49126	0.347484	0.728228	0.998705
LOC110254936	1922.52	0.850606	2.46142	0.345575	0.729662	0.998705
LOC110254976	286.399	1.05111	2.53594	0.414485	0.678519	0.998705
LOC110254943	1107.54	3.09597	2.72442	1.13638	NA	NA
LOC114574333	317.898	0.675595	2.71401	0.248929	0.803416	0.998705
LOC110254998	4094.48	-0.395775	1.66909	-0.237119	0.812564	0.998705
LOC110254992	566.647	1.15594	2.57332	0.449201	NA	NA
LOC110255017	338.207	-11.5949	2.0626	-5.6215	1.89304e-08	1.99611e-06
LOC110255022	102.01	-0.846053	2.36388	-0.357908	0.720412	0.998705
LOC110254994	1712.98	-1.42716	2.29835	-0.620951	0.534632	0.998705
LOC110255024	556.009	-1.53876	2.05126	-0.750156	0.453161	0.998705
LOC110255000	212.133	-1.64871	2.39672	-0.687904	0.491513	0.998705
LOC110255090	9.6879	-1.69773	2.13914	-0.793654	0.427397	0.998705
LOC110255073	434.38	-0.000715396	2.33348	-0.000306579	0.999755	0.999912
LOC114574341	82.7044	-1.31974	2.32295	-0.568131	0.569946	0.998705
LOC110255102	2361.11	1.6195	1.8706	0.865766	0.386619	0.998705
LOC110255103	176.224	0.471826	2.58668	0.182406	NA	NA
LOC110255104	854.184	1.83023	2.37479	0.770689	0.440891	0.998705
LOC110255077	1513.29	-3.12179	2.23435	-1.39718	0.162359	0.998705
LOC110255089	598.931	-4.46401	2.26378	-1.97193	0.0486175	0.583615
LOC110255113	574.285	-0.50347	2.6458	-0.19029	0.849082	0.998705
LOC110255132	235.311	0.789341	2.49751	0.316051	0.751964	0.998705
LOC110255133	220.318	-0.587201	2.77882	-0.211313	0.832643	0.998705
LOC110255141	296.162	-0.934754	2.77746	-0.33655	0.736456	0.998705
LOC110255129	129.947	-3.94674	2.39417	-1.64848	0.099254	0.911796
LOC110255130	1076.59	0.940293	2.39037	0.393367	0.694048	0.998705
LOC110255119	600.241	1.18727	1.89618	0.62614	0.531223	0.998705
LOC110255142	474.997	1.42315	2.48581	0.572509	NA	NA
LOC110231156	533.303	-2.5567	2.30488	-1.10926	0.26732	0.998705
LOC110231171	421.139	1.07645	2.80828	0.383311	0.701489	0.998705
LOC110231166	130.318	-4.64455	2.29789	-2.02122	0.0432569	0.55125
LOC110231192	312.579	-1.94136	2.43296	-0.797943	0.424904	0.998705
LOC110231275	1283.08	2.50213	2.6232	0.953847	0.340161	0.998705
LOC110231251	242.843	-0.505156	2.13984	-0.236072	0.813377	0.998705
LOC110231281	300.138	0.775356	2.33682	0.331799	0.740041	0.998705
LOC110231280	74.5493	-2.83925	2.36355	-1.20126	0.229649	0.998705
LOC110231279	6784.85	1.76699	1.57682	1.1206	0.262456	0.998705
LOC110231242	1807.88	-1.1034	2.00595	-0.550064	0.582276	0.998705
LOC110231289	911.87	0.880573	2.72107	0.323613	NA	NA
LOC110231243	330.444	-1.56464	2.24195	-0.697891	0.485245	0.998705
LOC110231292	1412.2	-0.178014	2.7008	-0.0659117	0.947448	0.998705
LOC110231291	1119.67	-2.93191	2.52504	-1.16113	NA	NA
LOC110231249	714.819	1.13556	2.82556	0.401889	0.687765	0.998705
LOC110231320	129.823	-0.419612	2.3634	-0.177546	0.85908	0.998705
LOC110231357	232.837	0.163709	2.43508	0.0672294	0.946399	0.998705
LOC110231345	611.521	-1.13174	2.51812	-0.449438	0.653116	0.998705
LOC110231385	211.344	0.0459326	2.4953	0.0184076	0.985314	0.998705
LOC110231351	499.554	-0.81051	2.38104	-0.340401	NA	NA
LOC110231416	872.255	-2.84803	1.77591	-1.6037	0.10878	0.962458
LOC110231415	422.848	-1.41455	2.74868	-0.514629	0.606812	0.998705
LOC110231448	216.222	0.46725	2.21087	0.211342	0.83262	0.998705
LOC110231457	130.861	-0.815741	2.09494	-0.389386	0.696991	0.998705
LOC110231552	628.425	-0.464928	2.74062	-0.169643	NA	NA
LOC110231469	432.118	-1.20902	2.08906	-0.57874	NA	NA
LOC110231535	160.316	0.58588	2.5242	0.232105	NA	NA
LOC110231529	31.9361	-0.917452	2.46581	-0.372069	0.709842	0.998705
LOC110231460	1659.3	0.0764524	1.82696	0.0418468	0.966621	0.998705
LOC110231458	654.573	1.14835	2.41374	0.475755	NA	NA
LOC110231514	110.724	-9.98775	1.99182	-5.01438	5.3206e-07	2.81499e-05
LOC110231516	845.21	-1.47264	2.04832	-0.718952	0.47217	0.998705
LOC110231570	190.987	-1.26827	2.43614	-0.520606	NA	NA
LOC110231488	84.5857	3.44448	2.42371	1.42116	0.15527	0.998705
LOC110231510	1707.76	-1.02198	1.52166	-0.671625	0.501823	0.998705
LOC110231534	79.682	-0.819631	2.60297	-0.314883	0.752851	0.998705
LOC110231566	5232.98	0.660424	1.20839	0.546534	0.584699	0.998705
LOC110231595	680.436	0.407834	1.51118	0.269878	0.787254	0.998705
LOC110231630	250.799	-0.27178	2.70105	-0.10062	0.919852	0.998705
LOC110231680	533.235	-0.368991	2.18318	-0.169015	0.865785	0.998705
LOC114574389	1231.47	0.810219	2.42885	0.333581	0.738695	0.998705
LOC110231651	197.419	-0.913163	2.67298	-0.341628	0.732631	0.998705
LOC110231644	845.105	1.16366	1.96614	0.591848	0.553952	0.998705
LOC110231678	253.871	-2.16341	2.49121	-0.868418	0.385166	0.998705
LOC110231636	371.543	-8.83606	2.16045	-4.08992	4.31513e-05	0.00148534
LOC110231720	2181.49	0.345652	2.01998	0.171116	0.864132	0.998705
LOC110231713	1438.01	-0.990012	2.51292	-0.393969	0.693604	0.998705
LOC110231717	750.572	-0.410388	2.51125	-0.16342	0.870188	0.998705
LOC110231710	288.546	-0.280342	2.74438	-0.102151	0.918637	0.998705
LOC110231745	3635.15	0.710515	1.16571	0.609512	0.542185	0.998705
LOC110231787	508.902	-4.71962	2.06775	-2.28249	0.0224607	0.329078
LOC110231755	220.586	-7.01542	2.41894	-2.90021	0.00372911	0.0750673
LOC110231796	40.0069	0.0339444	2.5498	0.0133125	NA	NA
LOC110231798	33.075	-2.70732	1.93772	-1.39717	0.162364	0.998705
LOC110231843	184.199	-0.214806	2.33356	-0.0920509	0.926658	0.998705
LOC110231827	145.675	0.628115	2.49069	0.252185	0.800898	0.998705
LOC110231810	1655.63	0.344068	2.06118	0.166928	0.867427	0.998705
LOC110231809	327.089	-2.23631	2.11341	-1.05815	0.289985	0.998705
LOC110231807	62.3376	0.45074	2.57175	0.175266	0.860871	0.998705
LOC110231806	2707.77	1.37468	2.44094	0.563174	0.573316	0.998705
LOC110231816	456.1	0.411288	2.08227	0.197519	0.843421	0.998705
LOC110231847	28.0376	-1.77584	2.42015	-0.733772	0.463088	0.998705
LOC110231849	172.03	2.65775	2.40911	1.10321	0.269937	0.998705
LOC114574417	125.249	-1.3154	2.42107	-0.543314	0.586913	0.998705
LOC114574418	781.155	2.70688	2.67923	1.01032	0.312342	0.998705
LOC110231861	348.499	-1.03494	2.07652	-0.498402	0.618201	0.998705
LOC110231912	346.56	-0.218221	2.04461	-0.10673	0.915003	0.998705
LOC110231884	105.725	-0.627302	2.17987	-0.28777	0.773523	0.998705
LOC110231904	387.707	2.26276	2.39193	0.945998	0.344149	0.998705
LOC110231886	433.218	0.874283	2.49233	0.350789	0.725746	0.998705
LOC110231878	154.936	1.12444	2.73517	0.411102	0.680998	0.998705
LOC110231905	266.46	0.14237	2.20708	0.064506	0.948567	0.998705
LOC110231950	621.991	-0.977727	2.03457	-0.480556	0.630832	0.998705
LOC110231937	4872.02	0.123535	1.13861	0.108497	0.913602	0.998705
LOC110231928	560.725	0.600067	2.40315	0.2497	0.802819	0.998705
LOC110231924	419.694	-0.818021	2.39205	-0.341975	0.73237	0.998705
LOC110231925	303.541	0.980886	2.35527	0.416464	0.677071	0.998705
LOC110231959	327.287	-0.685829	2.17824	-0.314855	0.752872	0.998705
LOC110231966	223.88	-0.170533	2.23021	-0.0764648	0.939049	0.998705
LOC114574208	149.392	0.472667	1.98092	0.23861	0.811408	0.998705
LOC110231963	708.16	-12.6625	2.0348	-6.223	4.87747e-10	1.34545e-07
LOC110231943	969.405	0.566659	2.35304	0.24082	0.809694	0.998705
LOC110231997	64.9166	-3.40163	2.33607	-1.45613	NA	NA
LOC110232021	500.535	-0.10061	2.25411	-0.044634	0.964399	0.998705
LOC110232000	15679.5	0.338461	1.51505	0.223399	0.823225	0.998705
LOC110232006	9202.2	0.17896	1.63335	0.109566	0.912753	0.998705
LOC110232007	3618.31	-1.11409	1.70931	-0.651778	0.514545	0.998705
LOC110232019	802.396	-1.10278	1.79099	-0.615738	0.538068	0.998705
LOC110232028	1191.26	0.365742	1.85177	0.19751	0.843429	0.998705
LOC110232014	735.327	-0.117976	2.31662	-0.0509257	0.959385	0.998705
LOC110232066	22.8681	1.88341	2.13107	0.883786	0.376812	0.998705
LOC110232092	1943.89	0.0401292	2.32071	0.0172918	0.986204	0.998705
LOC110232097	390.347	0.233575	2.74409	0.0851191	0.932167	0.998705
LOC110232072	406.126	0.687302	2.2402	0.306804	0.758992	0.998705
LOC110232142	2629.61	0.930856	1.19116	0.781469	0.434527	0.998705
LOC110232068	554.655	-0.495283	1.78862	-0.276907	0.781851	0.998705
LOC110232077	649.311	0.238067	2.821	0.0843908	0.932746	0.998705
LOC110232071	480.526	-1.76796	2.63452	-0.671076	0.502172	0.998705
LOC110232086	124.852	-2.04373	2.14459	-0.952967	0.340607	0.998705
LOC110232074	7711.63	-1.00601	1.67241	-0.601533	0.547485	0.998705
LOC110232075	922.013	0.555074	1.96167	0.28296	0.777208	0.998705
LOC110232183	678.018	-1.42661	2.80295	-0.508968	0.610774	0.998705
LOC110232184	358.543	1.95735	2.7791	0.704311	0.481239	0.998705
LOC110232181	1085.92	0.463355	2.24352	0.20653	0.836377	0.998705
LOC110232193	1621	0.282515	2.20134	0.128338	0.897882	0.998705
LOC110232154	3205.8	0.104968	1.19531	0.0878171	0.930022	0.998705
LOC110232178	1028.27	-2.08979	2.27907	-0.916948	0.35917	0.998705
LOC110232170	2786.33	1.10517	2.19758	0.502904	NA	NA
LOC110232158	531.416	-1.47863	2.79453	-0.529115	0.596726	0.998705
LOC110232157	571.72	-3.26485	2.67968	-1.21838	0.223081	0.998705
LOC110232189	1661.74	-0.446242	2.11482	-0.211007	0.832882	0.998705
LOC110232201	401.737	-1.60352	1.85786	-0.863101	0.388082	0.998705
LOC110232199	793.75	-1.05985	2.5298	-0.418949	0.675254	0.998705
LOC110232206	3523.7	3.82901	2.59856	1.47351	NA	NA
LOC110232207	382.363	-1.22662	2.70562	-0.45336	0.650289	0.998705
LOC110232203	158.523	-1.86496	2.60743	-0.71525	0.474455	0.998705
LOC110232221	207.929	-10.8934	2.05597	-5.29843	1.16805e-07	7.58433e-06
LOC110232217	269.039	-1.99525	2.47593	-0.805858	0.420325	0.998705
LOC110232222	178.085	-0.517407	2.66767	-0.193954	0.846212	0.998705
LOC110232209	517.594	-7.77333	2.23879	-3.47211	0.000516387	0.013535
LOC110232208	348.299	1.11714	2.44249	0.457378	NA	NA
LOC110232202	554.777	-0.315858	1.72874	-0.18271	0.855025	0.998705
LOC110232166	298.39	-0.939417	2.52102	-0.372633	0.709421	0.998705
LOC110232336	586.109	1.98782	2.69627	0.737248	0.460972	0.998705
LOC110232239	15608.3	-0.483521	1.29555	-0.373218	0.708986	0.998705
LOC110232253	680.881	-1.10248	2.24615	-0.490831	0.623546	0.998705
LOC110232251	407.537	-0.254212	2.2145	-0.114794	0.908608	0.998705
LOC110232252	953.322	-0.932319	2.88115	-0.323592	NA	NA
LOC110232233	325.655	-3.2651	2.43193	-1.3426	0.179403	0.998705
LOC110232282	2987.62	-0.916238	1.86691	-0.490779	0.623583	0.998705
LOC110232370	903.018	-3.73381	2.311	-1.61567	0.106165	0.947855
LOC110232287	1408.8	-0.00784091	2.30621	-0.00339991	0.997287	0.999748
LOC110232235	1147.27	-0.0574514	1.46207	-0.0392946	0.968656	0.998705
LOC110232261	1963.83	0.63669	2.89745	0.219742	NA	NA
LOC110232385	519.148	-1.55528	1.94784	-0.79846	0.424603	0.998705
LOC110232250	622.537	-0.679538	2.54328	-0.26719	0.789323	0.998705
LOC110232359	1060.02	1.46746	2.1558	0.680701	NA	NA
LOC110232384	978.83	-2.03447	2.51552	-0.808765	0.41865	0.998705
LOC110232241	2070.2	0.941011	1.42409	0.660782	0.508752	0.998705
LOC110232264	2090.12	-0.993865	2.2799	-0.435924	0.662892	0.998705
LOC110232398	470.446	-0.377762	1.43585	-0.263093	0.792479	0.998705
LOC110232284	421.618	-3.88835	2.40381	-1.61758	0.105754	0.947146
LOC110232358	861.649	-0.387685	2.0963	-0.184937	0.853278	0.998705
LOC110232361	1426.44	4.70467	2.33954	2.01094	0.0443317	0.555507
LOC110232391	402.177	-1.93571	2.69289	-0.718822	0.472251	0.998705
LOC110232327	1075.52	-3.03321	2.49245	-1.21696	0.22362	0.998705
LOC110232371	140.607	-2.70584	2.46798	-1.09638	0.272914	0.998705
LOC110232309	299.883	-2.15956	2.44351	-0.883796	0.376807	0.998705
LOC110232404	1403.11	0.78337	1.81888	0.430687	0.666696	0.998705
LOC110232401	363.381	-5.44642	2.54203	-2.14255	0.0321494	0.43723
LOC110232403	1875.96	3.73094	2.8976	1.2876	0.197886	0.998705
LOC110232307	469.566	-4.70967	2.36801	-1.98888	0.046715	0.565528
LOC110232303	1557.83	-0.517387	2.12643	-0.243313	0.807763	0.998705
LOC110232322	106.739	-0.837291	1.98136	-0.422583	0.6726	0.998705
LOC110232406	302.103	-9.3191	2.08931	-4.46037	8.18196e-06	0.000311678
LOC110232245	963.638	2.28381	2.53466	0.901031	0.367572	0.998705
LOC110232376	67.2745	-1.53577	2.01034	-0.763934	0.444906	0.998705
LOC114574458	47.9798	1.20941	2.2473	0.538159	NA	NA
LOC110232444	495.627	2.05009	2.64439	0.775259	0.438187	0.998705
LOC110232462	460.382	-0.489766	1.74238	-0.28109	0.778641	0.998705
LOC110232410	554.51	0.65225	2.80974	0.232139	0.81643	0.998705
LOC110232411	923.302	-1.63433	2.54134	-0.643096	0.520162	0.998705
LOC110232423	4625.9	0.34712	1.13723	0.305233	0.760188	0.998705
LOC110232413	2553.85	-1.99695	2.02809	-0.984644	0.324799	0.998705
LOC110232435	108.907	-1.75	2.22623	-0.78608	0.431821	0.998705
LOC110232468	235.911	-5.52769	2.5044	-2.20719	0.0273009	0.380482
LOC110232466	230.263	-0.79675	2.67251	-0.298128	0.765606	0.998705
LOC110232485	269.856	1.38136	2.61553	0.528135	NA	NA
LOC110232427	1825.75	-0.492364	2.62583	-0.187508	0.851262	0.998705
LOC110232420	567.256	-0.736573	2.79089	-0.26392	0.791841	0.998705
LOC110232422	300.195	-8.06616	2.12886	-3.78896	0.000151282	0.00441033
LOC110232415	696.63	-0.000203773	1.85758	-0.000109698	0.999912	0.999912
LOC110232494	159.523	-10.5089	2.10031	-5.0035	5.62997e-07	2.8219e-05
LOC110232499	2398.57	-0.358547	1.92215	-0.186535	NA	NA
LOC110232512	749.304	-1.30557	1.96294	-0.66511	0.50598	0.998705
LOC110232496	191.911	-0.0970122	2.51485	-0.0385758	0.969229	0.998705
LOC110232505	351.614	0.670656	2.73304	0.245388	0.806156	0.998705
LOC110232530	66.0911	2.06365	2.54621	0.810481	NA	NA
LOC110232531	1056.04	-0.427934	1.60287	-0.26698	0.789485	0.998705
LOC110232534	169.239	-2.21083	2.45567	-0.900294	0.367964	0.998705
LOC110232543	2908.86	1.26481	2.1652	0.584151	0.559118	0.998705
LOC110232553	2273.34	-1.86178	2.62574	-0.70905	0.478293	0.998705
LOC110232557	632.844	0.177115	2.1875	0.080967	0.935468	0.998705
LOC110232550	2300.3	0.444043	1.65316	0.268603	0.788235	0.998705
LOC110232586	801.351	0.339531	1.62678	0.208714	0.834671	0.998705
LOC110232593	92.2951	1.82401	2.2416	0.813711	0.41581	0.998705
LOC110232595	347.322	1.38093	2.70159	0.511154	0.609243	0.998705
LOC110232621	1059.2	3.09883	2.31085	1.34099	0.179922	0.998705
LOC110232612	510.276	-5.97185	1.5344	-3.89198	9.94315e-05	0.00295912
LOC110232617	1674.35	0.0201551	2.89429	0.00696375	0.994444	0.999341
LOC110232609	1488.81	-0.259357	2.16563	-0.11976	0.904673	0.998705
LOC114574141	1005.94	4.4333	2.68988	1.64814	NA	NA
LOC110232640	352.705	-3.03792	2.71725	-1.11801	0.263562	0.998705
LOC110232669	28.2835	-2.05828	2.23979	-0.91896	0.358117	0.998705
LOC110232682	118.779	-1.48761	2.64641	-0.562124	0.574031	0.998705
LOC110232684	1689.32	3.4404	2.42211	1.42041	0.155488	0.998705
LOC110232652	11926.2	-0.304813	1.17444	-0.259539	0.795219	0.998705
LOC110232689	851.285	-0.151586	2.11526	-0.0716631	0.94287	0.998705
LOC110232695	2468.83	-1.2786	1.84133	-0.694391	0.487437	0.998705
LOC110232739	296.575	-1.49447	1.93793	-0.771168	0.440607	0.998705
LOC110232738	942.151	0.887301	2.10315	0.421892	0.673104	0.998705
LOC110232746	1071.57	-1.68301	2.29637	-0.732899	0.46362	0.998705
LOC110232743	449.854	0.721855	2.61989	0.275529	0.78291	0.998705
LOC110232744	3532.94	2.05075	2.50907	0.817336	NA	NA
LOC110232728	1288.25	4.15027	2.05526	2.01934	0.043452	0.55125
LOC110232697	41.0707	-2.55669	2.50139	-1.0221	0.306731	0.998705
LOC110232698	596.088	1.76966	2.03402	0.870029	0.384284	0.998705
LOC110232713	432.019	-2.63181	2.47765	-1.06222	0.288135	0.998705
LOC110232710	2677.78	-1.45036	2.13407	-0.679622	0.496744	0.998705
LOC110232740	2251.17	-1.05168	2.16414	-0.485957	0.626997	0.998705
LOC110232742	567.467	-0.0591243	2.44977	-0.0241347	0.980745	0.998705
LOC110232729	160.125	-1.85019	2.43334	-0.76035	NA	NA
LOC114574488	35.5062	0.0907862	2.23956	0.0405374	0.967665	0.998705
LOC110232703	6273.35	0.286195	1.3246	0.216061	0.82894	0.998705
LOC110232701	518.551	-8.18288	1.95855	-4.17803	2.94051e-05	0.00105013
LOC110232780	551.375	-0.555781	2.03467	-0.273155	0.784734	0.998705
LOC110232776	4858.28	-0.225244	1.16057	-0.19408	0.846113	0.998705
LOC110232785	178.436	-0.806073	2.22162	-0.362831	0.716731	0.998705
LOC110232809	182.522	1.98573	2.59099	0.766396	NA	NA
LOC110232824	1140.7	1.99669	2.64669	0.754411	0.450602	0.998705
LOC110232822	618.872	-0.825914	2.8295	-0.291894	0.770368	0.998705
LOC110232821	208.254	-10.8927	2.1123	-5.1568	2.51208e-07	1.4647e-05
LOC110232836	455.048	2.35865	2.48156	0.95047	0.341873	0.998705
LOC110232815	481.768	1.05824	2.50847	0.421867	0.673122	0.998705
LOC110232811	554.96	-1.21474	2.66248	-0.456242	0.648216	0.998705
LOC110232813	320.353	-0.322565	2.50791	-0.128619	0.897659	0.998705
LOC110232942	383.412	0.988398	2.61053	0.378619	0.704971	0.998705
LOC110232906	236.684	-5.619	1.93903	-2.89785	0.00375731	0.0750673
LOC110232892	749.972	-0.389209	2.05521	-0.189377	0.849798	0.998705
LOC110232893	5262.83	1.84154	2.40114	0.766944	0.443115	0.998705
LOC110232865	2284.99	1.59918	2.38066	0.671739	NA	NA
LOC110232863	621.762	-0.11006	2.10145	-0.0523732	0.958231	0.998705
LOC110232926	4367.78	1.17568	1.19548	0.983439	0.325392	0.998705
LOC110232944	4709.65	1.40768	2.89512	0.486224	NA	NA
LOC110232909	812.466	-0.382587	2.54063	-0.150588	0.880301	0.998705
LOC110232939	367.172	2.18186	2.55269	0.854727	0.392702	0.998705
LOC110232897	579.972	1.83764	1.83422	1.00186	0.316411	0.998705
LOC110232898	179.12	0.404967	2.45429	0.165003	0.868941	0.998705
LOC110232889	1887.94	0.0992344	1.64272	0.0604085	0.95183	0.998705
LOC110232890	454.491	-1.28379	2.20952	-0.581028	0.561222	0.998705
LOC110232886	1438.51	1.96698	2.4752	0.794677	NA	NA
LOC110232860	82.3704	-5.69388	2.01887	-2.82033	0.00479742	0.0919881
LOC114574272	1215.25	0.110673	2.31402	0.0478274	0.961854	0.998705
LOC110232859	537.833	2.76967	2.41073	1.1489	0.250599	0.998705
LOC110232968	10646.2	-0.0870369	1.15184	-0.0755634	0.939766	0.998705
LOC110232970	606.422	-2.19934	2.7436	-0.801623	0.422771	0.998705
LOC110232971	1657.33	-2.53891	2.27944	-1.11383	0.265353	0.998705
LOC110232998	4858.25	-1.70475	1.83582	-0.928605	0.353094	0.998705
LOC110232999	3361.45	-1.62849	1.94651	-0.836619	0.402807	0.998705
LOC110232979	1670.35	-0.815378	1.50997	-0.539997	0.589199	0.998705
LOC110232980	1340.82	-0.425842	2.50973	-0.169676	0.865265	0.998705
LOC110232969	2382.4	1.13925	2.50066	0.455582	0.64869	0.998705
LOC110232977	4997.4	0.115251	1.16705	0.0987538	0.921334	0.998705
LOC110233041	159.827	-0.102848	1.85353	-0.0554876	0.95575	0.998705
LOC110233040	3080.77	3.5922	2.72993	1.31586	0.188222	0.998705
LOC110233073	183.395	-4.36185	2.06333	-2.11399	0.0345163	0.462973
LOC110233060	57.6504	-2.38163	2.47263	-0.963199	0.335448	0.998705
LOC110233052	1054.3	-1.26896	2.25418	-0.562939	0.573476	0.998705
LOC110233118	288.898	2.64449	2.77022	0.954613	NA	NA
LOC110233124	160.402	-0.596088	2.56546	-0.232351	NA	NA
LOC110233085	395.106	1.70012	1.95813	0.868239	0.385264	0.998705
LOC110233131	590.7	-1.19157	2.01489	-0.591385	0.554263	0.998705
LOC110233163	344.313	-0.502169	2.75679	-0.182158	0.855459	0.998705
LOC110233148	146.67	-2.0473	2.07119	-0.988461	0.322927	0.998705
LOC110233169	724.488	-0.707209	2.10108	-0.336592	0.736424	0.998705
LOC110233151	800.822	-0.37569	1.85748	-0.202258	0.839715	0.998705
LOC110233177	769.133	-1.23573	1.91277	-0.646045	0.51825	0.998705
LOC110233210	2139.59	3.19902	2.89752	1.10405	NA	NA
LOC110233224	99.656	-2.35878	2.52984	-0.932381	0.35114	0.998705
LOC110233206	136.006	-0.971338	2.64134	-0.367744	0.713064	0.998705
LOC110233188	312.188	2.72077	1.80628	1.50628	0.131995	0.998705
LOC110233189	321.451	2.26868	1.97033	1.15142	0.249559	0.998705
LOC110233249	1242.13	3.22139	2.09888	1.53481	0.124829	0.993419
LOC110233183	233.501	0.427592	2.74715	0.155649	0.876309	0.998705
LOC110233213	235.854	-1.35573	2.4296	-0.558004	0.576842	0.998705
LOC110233191	1130.45	9.60756	2.62764	3.65634	0.00025584	0.00716604
LOC110233242	238	2.67663	2.75259	0.972403	NA	NA
LOC110233306	269.008	2.91454	2.62461	1.11047	NA	NA
LOC110233309	129.867	-2.08141	2.59646	-0.801636	0.422764	0.998705
LOC110233313	233.517	-2.24988	2.36463	-0.951469	0.341367	0.998705
LOC110233314	2300.02	1.20268	2.53554	0.474329	0.635265	0.998705
LOC110233259	676.558	1.24052	2.00928	0.617394	0.536975	0.998705
LOC110233260	683.14	-2.3018	2.2678	-1.01499	0.310111	0.998705
LOC110233299	275.325	-0.238418	2.39585	-0.0995127	0.920731	0.998705
LOC110233290	1833.78	1.11107	1.51357	0.734071	0.462905	0.998705
LOC110233272	21622.3	0.886445	1.15908	0.764782	0.444401	0.998705
LOC110233301	2985.8	0.729123	1.926	0.378568	0.705009	0.998705
LOC110233282	600.001	-0.718262	2.11359	-0.339831	0.733984	0.998705
LOC110233264	1916.73	-0.678694	2.07472	-0.327126	0.743573	0.998705
LOC110233265	8.33427	-0.779142	1.65769	-0.470017	0.638343	0.998705
LOC110233319	140.575	0.164497	2.46217	0.0668097	0.946733	0.998705
LOC110233382	34.7979	-0.269437	2.5429	-0.105957	0.915617	0.998705
LOC110233354	939.735	0.667411	2.39198	0.27902	0.780229	0.998705
LOC110233396	585.543	-2.84363	2.30834	-1.23189	0.217989	0.998705
LOC110233376	249.698	2.05703	2.7664	0.743575	0.457134	0.998705
LOC110233337	631.536	-0.104037	2.13684	-0.0486874	0.961168	0.998705
LOC110233341	88.0327	-3.56335	2.22426	-1.60203	0.109148	0.962458
LOC110233331	2410.61	-0.126704	1.95265	-0.0648885	0.948263	0.998705
LOC110233371	617.622	3.24048	2.29474	1.41213	0.157911	0.998705
LOC110233347	2303.78	2.70367	2.67057	1.0124	NA	NA
LOC110233412	164.443	-0.367947	2.63364	-0.139711	0.888889	0.998705
LOC110233413	427.389	1.52591	2.51273	0.60727	0.543672	0.998705
LOC110233477	1163.02	0.0880522	2.46776	0.035681	0.971537	0.998705
LOC110233447	1775.56	0.902323	1.58371	0.569751	0.568847	0.998705
LOC110233422	2084.22	1.63827	1.63113	1.00438	NA	NA
LOC110233421	1635.94	0.509942	1.48118	0.34428	0.730636	0.998705
LOC110233472	457.454	-1.48634	2.59113	-0.573625	0.566222	0.998705
LOC110233410	748.857	-2.44398	2.23533	-1.09334	0.274243	0.998705
LOC110233460	147.459	-10.4018	1.98309	-5.24525	1.56075e-07	9.69359e-06
LOC110233456	987.2	-3.94094	2.2353	-1.76305	0.0778918	0.812032
LOC110233439	117.106	-5.44738	2.2557	-2.41494	0.0157377	0.247631
LOC110233483	1150.77	1.00941	1.80304	0.559838	0.57559	0.998705
LOC110233465	671.044	-2.08009	2.04967	-1.01484	0.310181	0.998705
LOC110233442	94.6652	-0.958831	2.13231	-0.449667	0.652951	0.998705
LOC110233525	422.414	0.0043794	2.78985	0.00156976	0.998748	0.999797
LOC110233527	472.697	-1.44156	2.78236	-0.518107	0.604383	0.998705
LOC110233537	602.015	4.37903	1.99745	2.1923	NA	NA
LOC110233516	282.497	-0.501354	2.60198	-0.192682	0.847208	0.998705
LOC110233524	184.75	-0.608332	2.65541	-0.229092	0.818798	0.998705
LOC110233512	2650.63	-1.22045	1.90469	-0.640757	0.521681	0.998705
LOC110233582	102.025	-1.8104	2.62739	-0.689047	0.490794	0.998705
LOC110233610	2621.77	2.56634	2.77492	0.924833	NA	NA
LOC110233590	923.451	0.943608	1.74805	0.539805	0.589331	0.998705
LOC110233663	282.071	-1.78322	1.43538	-1.24234	0.214113	0.998705
LOC110233580	276.838	-9.20132	2.25942	-4.07243	4.65244e-05	0.00156377
LOC110233611	476.99	0.312072	2.08355	0.149779	0.880939	0.998705
LOC110233612	1129.26	0.835851	2.14209	0.390204	0.696386	0.998705
LOC110233643	748.64	-2.02818	2.74409	-0.739106	0.459843	0.998705
LOC110233630	1102.96	-3.0234	2.4974	-1.21062	0.22604	0.998705
LOC110233607	215.924	-3.2399	2.29364	-1.41256	0.157785	0.998705
LOC110233573	141.127	-5.39393	2.01685	-2.67444	0.00748548	0.135355
LOC110233584	1777.2	0.677323	2.7877	0.242968	0.80803	0.998705
LOC110233672	59.5987	-1.05992	1.38374	-0.765978	0.443689	0.998705
LOC110233600	366.937	0.647117	2.73273	0.236803	0.81281	0.998705
LOC110233622	1738.3	-1.40224	1.94409	-0.721284	0.470735	0.998705
LOC110233676	218.285	-5.06191	2.52293	-2.00636	0.0448178	0.558459
LOC110233693	305.49	-0.489427	2.7821	-0.17592	0.860357	0.998705
LOC110233703	2148.98	0.977057	2.18018	0.448155	0.654041	0.998705
LOC110233679	336.154	-0.574266	1.94408	-0.295392	0.767695	0.998705
LOC110233569	285.237	-4.22052	2.11627	-1.99432	0.0461169	0.565476
LOC110233583	513.84	1.15742	2.76386	0.418769	0.675385	0.998705
LOC110233588	231.124	-3.84614	2.65802	-1.44699	0.147899	0.998705
LOC110233615	401.03	-3.78959	2.36919	-1.59953	0.109704	0.964379
LOC110233713	768.59	2.07833	2.89344	0.71829	NA	NA
LOC110233642	404.532	-0.319951	2.78371	-0.114937	0.908495	0.998705
LOC110233691	210.504	-1.18675	2.22805	-0.53264	0.594283	0.998705
LOC110233651	206.462	-0.957619	2.33706	-0.409754	0.681987	0.998705
LOC110233606	4252.75	0.171226	2.32672	0.073591	0.941336	0.998705
LOC110233575	53.4705	-1.01289	2.27827	-0.444587	NA	NA
LOC110233578	285.32	-7.41413	2.20727	-3.35896	0.000782355	0.0197804
LOC110233728	202.473	3.10803	2.53412	1.22647	0.22002	0.998705
LOC110233738	700.958	2.06122	2.32869	0.885141	0.376081	0.998705
LOC110233745	242.393	0.852714	1.47246	0.579109	0.562516	0.998705
LOC110233764	536.669	-1.02761	1.81543	-0.566041	0.571366	0.998705
LOC110233768	109.159	0.187504	1.3037	0.143824	0.885639	0.998705
LOC110233759	6193.92	0.466547	1.12908	0.413212	0.679452	0.998705
LOC110233752	87.9116	-2.93203	2.31139	-1.26851	0.204615	0.998705
LOC110233778	265.174	1.47542	2.74237	0.538008	NA	NA
LOC110233782	37.3661	0.159964	2.5264	0.0633169	0.949514	0.998705
LOC110233796	154.046	-1.59467	2.50014	-0.637835	0.523581	0.998705
LOC110233787	1317.62	-0.467016	2.44141	-0.19129	0.848299	0.998705
LOC110233820	673.908	-0.669547	2.84189	-0.235599	0.813744	0.998705
LOC110233821	1225.63	-0.540995	1.90493	-0.283998	0.776412	0.998705
LOC110233831	118.518	-2.74221	2.51678	-1.08957	0.275902	0.998705
LOC110233822	616.293	2.9775	2.44199	1.21929	0.222733	0.998705
LOC110233823	276.26	1.51475	2.70641	0.55969	0.575691	0.998705
LOC110233818	313.7	-9.0148	2.13278	-4.22677	2.37065e-05	0.000857335
LOC110233816	385.747	-4.3629	2.58948	-1.68486	0.0920164	0.886211
LOC110233832	100.966	0.826601	2.65608	0.311211	0.75564	0.998705
LOC110233918	97.4883	-2.33096	2.40047	-0.971044	0.331526	0.998705
LOC110233916	329.355	-0.865753	2.7888	-0.310439	0.756227	0.998705
LOC110233946	668.252	2.12918	2.87341	0.740995	0.458697	0.998705
LOC110233948	833.303	1.93488	2.88488	0.670697	NA	NA
LOC110233959	6192.12	-0.364266	1.70982	-0.213043	0.831293	0.998705
LOC110233962	1414.49	-0.132137	2.09287	-0.0631369	0.949658	0.998705
LOC110233911	229.919	-0.385997	2.69255	-0.143358	0.886008	0.998705
LOC114574575	794.235	-0.798567	2.51527	-0.317487	0.750874	0.998705
LOC110233919	508.721	0.103527	1.88655	0.0548763	0.956237	0.998705
LOC110233884	535.057	-8.1252	2.2969	-3.53746	0.000404	0.0109927
LOC110233908	313.441	1.00164	2.26189	0.442833	0.657886	0.998705
LOC110233942	755.445	-1.73465	2.82924	-0.613115	0.5398	0.998705
LOC110233885	561.266	-2.45769	2.43191	-1.0106	NA	NA
LOC110233901	421.403	-2.03809	2.74368	-0.742831	0.457584	0.998705
LOC110233913	1158.99	0.573481	1.83008	0.313364	0.754004	0.998705
LOC110233891	465.028	-1.36242	2.0934	-0.650817	0.515165	0.998705
LOC110233888	475.049	-3.27868	2.33316	-1.40525	0.159946	0.998705
LOC110233889	24337.6	0.150005	1.30511	0.114937	0.908495	0.998705
LOC110234018	136.721	-1.50406	2.43049	-0.618831	0.536028	0.998705
LOC110234032	127.03	-1.26109	2.2724	-0.554959	0.578923	0.998705
LOC110233997	2008.56	-2.15918	2.33651	-0.924103	0.355433	0.998705
LOC110234008	1345.63	-1.51996	2.87159	-0.529307	0.596592	0.998705
LOC110233979	757.863	-0.300538	2.12961	-0.141123	0.887773	0.998705
LOC110233993	936.405	0.968258	2.32417	0.416604	0.676968	0.998705
LOC110233986	30950.1	-0.215437	1.25274	-0.171973	0.863459	0.998705
LOC110234012	599.718	0.677435	2.37536	0.285193	0.775496	0.998705
LOC110234007	23.2837	-4.6613	2.28577	-2.03927	0.0414233	0.535503
LOC110234073	1097.31	0.508075	1.9404	0.26184	0.793445	0.998705
LOC110234111	500.72	-0.276289	2.46168	-0.112236	0.910636	0.998705
LOC110234110	38.5478	-2.8646	2.25448	-1.27062	0.203863	0.998705
LOC110234101	743.548	-1.03526	1.62586	-0.636748	0.524289	0.998705
LOC110234055	305.126	-11.4509	1.98209	-5.7772	7.59527e-09	9.56291e-07
ITB1	1119.15	0.571414	2.32027	0.246271	0.805473	0.998705
LOC110234082	265.618	0.953242	2.51916	0.378396	NA	NA
LOC110234083	341.614	0.648676	2.27483	0.285154	NA	NA
LOC110234069	2281.88	2.38763	2.71985	0.877852	0.380024	0.998705
LOC110234084	1719.14	0.817643	2.15068	0.380179	0.703812	0.998705
LOC110234139	414.783	-0.477405	2.6764	-0.178375	0.858428	0.998705
LOC110234143	2839.49	-1.76005	1.50318	-1.17088	0.241645	0.998705
LOC110234173	6821.96	0.512419	2.25074	0.227667	NA	NA
LOC110234167	188.175	0.847517	2.04751	0.413926	0.678928	0.998705
LOC114574303	152.302	-3.69947	2.28295	-1.62048	0.10513	0.944514
LOC110234175	62.3793	-3.08568	1.99042	-1.55027	0.121077	0.991952
LOC110234214	41.5906	0.788668	2.05668	0.383466	0.701374	0.998705
LOC110234215	364.522	-2.46646	2.47903	-0.99493	0.31977	0.998705
LOC110234220	2705.47	0.0470638	2.89743	0.0162433	0.98704	0.998705
LOC110234202	240.656	-1.40894	2.42907	-0.580035	0.561891	0.998705
LOC110234203	96.4958	-1.93706	2.57711	-0.75164	0.452267	0.998705
LOC110234195	205.04	-2.93532	2.38617	-1.23014	0.218645	0.998705
LOC110234166	510.653	-6.21365	2.12203	-2.92816	0.00340975	0.0695832
LOC110234210	3037.16	0.89763	1.86783	0.480573	0.63082	0.998705
LOC110234212	2408.77	0.437079	1.53911	0.283982	0.776425	0.998705
LOC110234172	301.735	-1.11159	2.71609	-0.40926	0.682349	0.998705
LOC110234224	850.839	1.09342	1.8265	0.598643	0.549411	0.998705
LOC110234225	154.193	-0.177214	2.65857	-0.0666574	0.946854	0.998705
LOC110234246	88.8878	-2.54874	2.09667	-1.21562	0.224131	0.998705
LOC110234234	776.616	1.99403	2.10522	0.947187	0.343544	0.998705
LOC110234252	5458.86	3.83784	1.70807	2.24689	0.0246472	0.352085
LOC110234242	1219.8	0.46353	1.8128	0.255699	0.798183	0.998705
LOC110234285	1280.53	4.20823	2.55296	1.64837	NA	NA
LOC110234268	189.802	-10.7687	1.93841	-5.5554	2.76972e-08	2.64747e-06
LOC110234299	351.536	0.450631	2.59766	0.173475	0.862278	0.998705
LOC110234300	83.5971	-4.5422	2.39815	-1.89404	0.0582197	0.65213
LOC110234302	126.904	0.836125	2.50147	0.334253	0.738188	0.998705
LOC110234261	2192.34	-1.03127	1.73804	-0.593356	0.552943	0.998705
LOC110234381	346.526	-0.231653	2.75701	-0.0840231	0.933038	0.998705
LOC110234315	260.592	-0.513693	2.54199	-0.202083	0.839852	0.998705
LOC110234354	1289.13	0.805618	2.2709	0.354756	0.722772	0.998705
LOC110234350	9049.83	0.423744	1.13403	0.373664	0.708654	0.998705
LOC110234321	964.788	-0.860837	1.70686	-0.504338	0.614024	0.998705
LOC110234411	971.612	3.88961	2.18098	1.78343	0.074517	0.793764
LOC110234322	299.689	-0.892783	2.4829	-0.359573	0.719166	0.998705
LOC110234324	3610.81	-0.755613	1.52347	-0.495983	0.619906	0.998705
LOC110234323	1100.26	-0.588402	2.04007	-0.288423	NA	NA
LOC110234341	237.68	-0.145459	2.54379	-0.057182	0.9544	0.998705
LOC110234311	11871	2.09734	2.00461	1.04626	NA	NA
LOC110234358	153.82	-0.779641	2.4969	-0.312244	0.754855	0.998705
LOC110234380	926.517	-0.360766	2.39456	-0.150661	0.880243	0.998705
LOC110234459	673.877	1.08675	2.25983	0.480899	0.630588	0.998705
LOC110234316	314.153	0.956371	2.24274	0.426429	0.669795	0.998705
LOC110234349	564.833	-0.92958	2.58985	-0.358932	0.719646	0.998705
LOC110234462	147.475	-4.02989	2.59414	-1.55346	NA	NA
LOC110234366	1112.46	2.97318	2.67497	1.11148	NA	NA
LOC110234361	1782.34	0.74624	1.42877	0.522296	0.601465	0.998705
LOC110234454	179.519	-4.0138	2.38517	-1.68281	0.0924109	0.886211
LOC110234455	523.925	1.01162	1.88099	0.537816	0.590704	0.998705
LOC110234431	414.006	1.21186	2.44751	0.495142	0.6205	0.998705
LOC110234329	1562.87	0.22419	2.03854	0.109976	0.912429	0.998705
LOC110234333	434.144	0.367307	2.51748	0.145902	NA	NA
LOC110234328	77.3878	-5.12768	2.04117	-2.51213	0.0120006	0.200501
LOC110234338	598.872	-0.707588	1.97674	-0.357956	0.720376	0.998705
LOC114574142	44.7896	-3.1532	2.16823	-1.45428	0.145869	0.998705
LOC110234436	564.794	2.65465	2.54202	1.04431	0.296344	0.998705
LOC110234359	582.165	-0.873957	2.28405	-0.382635	0.70199	0.998705
LOC110234360	1197.19	0.0872152	2.30545	0.03783	0.969823	0.998705
LOC110234343	515.426	2.37677	2.81406	0.844606	0.398331	0.998705
LOC110234471	597.673	-5.0726	1.77902	-2.85135	0.00435336	0.0851887
LOC110234487	846.923	-1.28871	2.01868	-0.638392	0.523219	0.998705
LOC110234488	1057.17	-1.83061	1.73332	-1.05613	0.290909	0.998705
LOC110234482	1614.75	0.730884	1.66651	0.438572	0.660972	0.998705
LOC110234490	4233.18	-0.759859	1.95663	-0.388351	NA	NA
LOC110234507	699.062	-3.14166	2.38211	-1.31886	0.187216	0.998705
LOC110234528	2590.78	1.41766	1.73277	0.818145	0.413274	0.998705
LOC110234556	485.179	-1.41721	1.70937	-0.829084	0.407057	0.998705
LOC110234515	234.401	-1.82364	2.44014	-0.747349	0.454853	0.998705
LOC110234510	643.136	0.709897	2.39036	0.296984	0.766479	0.998705
LOC110234579	1006.76	-0.60701	1.91207	-0.317463	0.750892	0.998705
LOC110234597	266.363	-1.3162	2.51236	-0.523891	0.600355	0.998705
LOC110234572	353.778	-1.52584	2.75534	-0.553774	0.579733	0.998705
LOC110234571	818.68	-3.70173	2.5646	-1.4434	0.148909	0.998705
LOC110234574	660.344	-0.372838	1.45489	-0.256265	0.797746	0.998705
LOC110234591	185.977	-9.33727	1.97441	-4.72914	2.25473e-06	9.33588e-05
LOC110234577	679.399	-2.69802	2.74127	-0.984222	0.325006	0.998705
LOC110234586	641.234	-2.34617	2.04863	-1.14524	0.252111	0.998705
LOC110234585	1279.88	0.523108	1.47865	0.353774	0.723509	0.998705
LOC110234617	374.6	-0.937998	1.93957	-0.483611	0.628662	0.998705
LOC110234621	320.904	3.92933	2.33139	1.6854	0.0919117	0.886211
LOC110234637	10.9829	-0.141047	2.00106	-0.0704863	0.943807	0.998705
LOC110234652	511.368	-0.396513	2.43939	-0.162546	0.870876	0.998705
LOC110234661	274.482	1.34855	2.79304	0.482824	NA	NA
LOC110234626	1058.42	-0.131532	2.35646	-0.0558175	0.955487	0.998705
LOC110234689	409.066	-4.6702	2.41762	-1.93173	0.0533924	0.618172
LOC110234712	978.882	0.779223	2.82069	0.276253	0.782354	0.998705
LOC110234730	348.338	6.68398	2.56333	2.60754	NA	NA
LOC110234753	3955.96	-0.163279	1.78549	-0.0914478	0.927137	0.998705
LOC110234796	798.612	-0.878522	2.28992	-0.383648	0.70124	0.998705
LOC110234744	128.637	-5.30856	1.7913	-2.96352	0.00304146	0.0634267
LOC110234745	152.57	-2.69815	2.10567	-1.28138	0.200061	0.998705
LOC110234750	2405.3	0.228176	2.13122	0.107064	0.914738	0.998705
LOC110234771	396.044	-3.47552	2.40475	-1.44527	0.148381	0.998705
LOC110234754	1203.14	-0.599881	2.5718	-0.233254	0.815565	0.998705
LOC110234761	9274.35	-0.327152	1.52372	-0.214707	0.829996	0.998705
LOC110234789	561.246	-11.7237	1.91329	-6.12754	8.92505e-10	1.82135e-07
LOC110234798	2254.95	-0.373333	2.08692	-0.178892	0.858022	0.998705
LOC110234737	84.3326	0.08975	2.23643	0.040131	0.967989	0.998705
LOC110234813	814.22	1.12157	2.25928	0.496429	0.619592	0.998705
LOC110234811	439.87	2.06897	2.45423	0.84302	0.399217	0.998705
LOC110234836	503.618	-0.533981	2.51517	-0.212304	0.831869	0.998705
LOC110234830	34.1994	-0.34636	2.51742	-0.137585	0.890568	0.998705
LOC110234806	370.542	2.31145	2.29991	1.00502	0.314889	0.998705
LOC110234808	289.163	-11.3695	2.05097	-5.54347	2.96531e-08	2.64747e-06
LOC110234817	1205.16	-3.95992	1.98198	-1.99796	0.0457211	0.56304
LOC110234852	1302.52	-9.88499	1.93866	-5.09888	3.41665e-07	1.91399e-05
LOC110234865	7828.39	0.28927	1.14622	0.252368	0.800757	0.998705
LOC110234857	2824.4	3.98654	2.84578	1.40086	NA	NA
LOC110234846	321.17	-0.716789	2.44302	-0.293403	0.769214	0.998705
LOC110234845	722.436	4.00606	2.22727	1.79864	0.0720752	0.774131
LOC110234873	4094.8	0.304753	1.5597	0.195392	0.845086	0.998705
LOC110234875	460.318	-0.996538	2.63167	-0.378671	0.704932	0.998705
LOC110234886	248.129	-0.218261	2.25977	-0.0965856	0.923056	0.998705
LOC110234896	1447.44	-0.133357	2.89749	-0.0460251	0.96329	0.998705
LOC110234897	642.675	-3.29798	2.51328	-1.31222	0.189445	0.998705
LOC110234904	520.013	-1.75672	2.44661	-0.71802	NA	NA
LOC110234907	12.5167	0.0297034	1.53463	0.0193554	0.984558	0.998705
LOC110234934	493.656	-1.39801	2.83921	-0.492395	0.62244	0.998705
LOC110234939	669.636	-8.02638	2.27154	-3.53345	0.000410174	0.0110554
LOC110234940	402.281	-1.23818	2.47401	-0.500474	0.616742	0.998705
LOC110234920	1746.72	-1.43027	2.01881	-0.708474	0.478651	0.998705
LOC110234911	2718.39	-1.1147	2.34557	-0.475236	0.634619	0.998705
LOC110234910	216.324	-6.93959	2.33277	-2.97483	0.0029315	0.0615831
LOC110234942	1146.87	2.30052	2.64984	0.868174	NA	NA
LOC110234996	1189.89	0.34221	2.33506	0.146553	0.883485	0.998705
LOC110234986	40.8817	-4.62838	2.3813	-1.94363	0.0519398	0.608165
LOC110234994	1327.15	-1.95792	2.27634	-0.860117	0.389724	0.998705
LOC110235021	11841.7	0.914819	1.47177	0.621578	0.534219	0.998705
LOC110234985	9006.66	-0.172716	1.12858	-0.153038	0.878369	0.998705
LOC110234995	857.956	-2.72865	2.07496	-1.31503	0.188498	0.998705
LOC110235046	1183.41	-2.24165	2.40406	-0.932444	0.351107	0.998705
LOC110235024	300.822	-0.707465	1.96615	-0.359822	0.71898	0.998705
LOC110235004	197.574	-4.70803	2.26752	-2.07629	NA	NA
LOC110234983	380.807	0.103398	1.51104	0.0684286	0.945444	0.998705
LOC110235062	281.878	0.283044	2.73578	0.10346	0.917598	0.998705
LOC110235052	111181	0.120434	1.16399	0.103466	0.917593	0.998705
LOC110235053	4310.12	0.328424	1.1352	0.28931	0.772344	0.998705
LOC110235077	475.706	1.64998	2.57404	0.64101	0.521516	0.998705
LOC110235095	809.852	-1.66229	2.27109	-0.731935	0.464208	0.998705
LOC110235092	269.057	-1.25467	2.2794	-0.550442	0.582017	0.998705
LOC110235100	588.865	-0.0554531	2.51047	-0.0220887	0.982377	0.998705
LOC110235126	878.507	-0.893646	2.25618	-0.396088	0.69204	0.998705
LOC110235116	732.576	-0.451429	2.018	-0.223701	0.82299	0.998705
LOC110235117	1399.54	0.787595	2.89749	0.27182	0.785761	0.998705
LOC110235098	289.027	-3.53533	2.59573	-1.36198	0.173204	0.998705
LOC110235096	155.259	-0.458403	2.71104	-0.169088	0.865728	0.998705
LOC110235155	481.517	-1.51206	1.85514	-0.815068	0.415034	0.998705
LOC110235162	1315.84	1.27101	1.43717	0.884385	0.376489	0.998705
LOC110235151	833.448	-0.334843	1.892	-0.176978	0.859526	0.998705
LOC110235205	3325.08	3.43019	2.89747	1.18386	NA	NA
LOC110235165	751.714	1.35083	2.85309	0.473462	0.635884	0.998705
LOC110235179	587.177	0.865317	2.37915	0.363709	0.716075	0.998705
LOC110235193	1268.85	0.743623	1.63566	0.454631	0.649375	0.998705
LOC110235187	570.049	-1.18589	2.61547	-0.453416	0.650249	0.998705
LOC110235190	755.467	-2.18476	2.28513	-0.956079	0.339032	0.998705
LOC110235158	782.2	0.222966	1.83457	0.121536	0.903267	0.998705
LOC110235291	512.547	3.92988	2.41702	1.62591	0.103968	0.937022
LOC110235230	499.451	0.959712	2.79924	0.342847	0.731713	0.998705
LOC110235276	300.492	-3.35761	2.17239	-1.54558	0.122206	0.991952
LOC110235296	506.334	0.631995	2.11216	0.299217	0.764775	0.998705
LOC110235245	165.273	-0.82301	2.11433	-0.389254	0.697088	0.998705
LOC110235303	286.766	-0.795675	2.60883	-0.304994	0.760371	0.998705
LOC110235252	359.375	-0.0352107	2.24398	-0.0156911	0.987481	0.998705
LOC110235239	111.227	-0.182927	2.3864	-0.0766537	0.938899	0.998705
LOC110235326	85.4201	-1.9663	2.48804	-0.790302	NA	NA
LOC110235317	3805.73	0.694307	1.28851	0.538845	0.589994	0.998705
LOC114574200	80.3148	-1.89466	2.34716	-0.807214	0.419543	0.998705
LOC110235388	120.587	-2.1895	2.38046	-0.919777	0.357689	0.998705
LOC110235391	770.982	-0.521456	1.92664	-0.270655	0.786656	0.998705
LOC110235351	544.418	0.85874	2.18884	0.392326	0.694818	0.998705
LOC110235417	337.382	3.89171	2.54812	1.52729	0.12669	0.998705
LOC110235345	424.941	-2.95732	2.64259	-1.1191	0.263098	0.998705
LOC110235372	201.851	1.57817	2.69327	0.585967	0.557898	0.998705
LOC110235384	530.567	0.424851	2.54605	0.166866	0.867475	0.998705
LOC110235371	9766.85	-0.332403	1.60563	-0.207024	0.835991	0.998705
LOC110235349	106966	0.145912	1.1882	0.122801	0.902264	0.998705
LOC110235435	734.232	1.01394	2.88762	0.351133	0.725489	0.998705
LOC110235431	3947.67	1.1512	1.23024	0.935759	0.349397	0.998705
LOC110235473	9.73343	-2.12221	1.64879	-1.28714	0.198047	0.998705
LOC110235493	2301.67	0.676218	1.15981	0.58304	0.559866	0.998705
LOC110235496	1898.76	0.507008	1.75411	0.289039	0.772551	0.998705
LOC110235524	453.699	-11.5235	1.80415	-6.3872	1.68954e-10	9.27923e-08
LOC110235525	627.144	-1.76717	1.79653	-0.983659	0.325283	0.998705
LOC110235516	353.615	-0.190552	2.36848	-0.0804532	0.935877	0.998705
LOC110235535	142.772	-1.11509	2.66186	-0.418915	0.675279	0.998705
LOC110235526	298.273	-2.36691	2.40854	-0.982716	0.325747	0.998705
LOC110235523	452.843	4.15541	2.68141	1.54971	0.121211	0.991952
LOC110235560	497.178	-0.0783593	1.95377	-0.0401067	0.968008	0.998705
LOC110235579	102.77	-0.357644	2.16373	-0.16529	NA	NA
LOC110235555	110.249	-3.7592	2.52207	-1.49052	0.136087	0.998705
LOC110235589	128.667	-10.2019	2.03876	-5.00398	5.61598e-07	2.8219e-05
LOC110235609	601.25	1.79818	2.11718	0.849328	0.395699	0.998705
LOC110235633	1022.03	-1.03374	1.7753	-0.582294	0.560369	0.998705
LOC110235794	87.0561	-1.90478	2.13986	-0.890142	0.37339	0.998705
LOC110235804	1304.57	0.601642	1.84519	0.326061	0.744379	0.998705
LOC110235805	1262.53	1.7443	2.1654	0.805532	0.420513	0.998705
LOC110235765	1316.88	1.12722	2.35241	0.479176	0.631814	0.998705
LOC110235766	874.122	0.996291	1.96472	0.50709	0.612092	0.998705
LOC110235644	1182.54	1.67336	2.68749	0.622648	0.533516	0.998705
LOC110235756	248.425	-1.89436	2.75193	-0.688375	0.491216	0.998705
LOC110235752	3930.28	3.42661	1.63153	2.10025	NA	NA
LOC110235681	498.487	-0.223805	2.37876	-0.0940846	0.925042	0.998705
LOC110235630	1166	-2.38891	2.52007	-0.947953	0.343153	0.998705
LOC110235624	6813.66	0.231368	1.16385	0.198796	0.842423	0.998705
LOC110235623	133.422	2.97003	2.30671	1.28756	0.1979	0.998705
LOC110235835	314.386	-2.273	2.36912	-0.959428	0.337343	0.998705
LOC110235600	97.3115	-1.04894	2.25441	-0.465283	0.641729	0.998705
LOC110235604	888.611	-1.40105	2.0511	-0.683073	0.494561	0.998705
LOC110235608	494.49	0.505677	2.4574	0.205777	0.836965	0.998705
LOC110235837	863.499	-1.49836	1.47953	-1.01272	0.311192	0.998705
LOC110235759	532.608	-1.88975	1.95257	-0.967827	0.333131	0.998705
LOC110235692	27672.4	0.632576	1.131	0.559307	0.575952	0.998705
LOC110235693	763.601	4.4685	2.59654	1.72094	0.0852615	0.857719
LOC110235936	1181.1	2.17099	1.99262	1.08952	0.275925	0.998705
LOC110235940	749.302	2.66673	2.81381	0.947729	0.343267	0.998705
LOC110235958	2747.94	0.646467	1.14641	0.563903	0.57282	0.998705
LOC110235990	960.614	-0.75002	1.70923	-0.438806	0.660802	0.998705
LOC110235892	99.6856	-6.0766	2.1002	-2.89335	0.00381156	0.0756224
LOC110235917	1582.11	-0.746116	1.49322	-0.49967	0.617307	0.998705
LOC110235896	199.9	-4.80822	2.51531	-1.91158	0.0559299	0.639167
LOC110235941	767.941	2.34698	2.14797	1.09265	0.274547	0.998705
LOC110235946	593.662	-0.444962	2.78904	-0.15954	0.873244	0.998705
LOC110235939	1209.06	-0.784829	2.53691	-0.309364	0.757044	0.998705
LOC110235919	975.162	-3.69719	1.77134	-2.08723	0.0368672	0.487637
LOC110235915	1026.75	-8.00924	1.74532	-4.58897	4.45429e-06	0.000176749
LOC110236014	266.318	-0.537771	2.03468	-0.264303	0.791547	0.998705
LOC110236015	275.125	-4.09139	2.34676	-1.74342	0.0812602	0.833142
LOC110236005	229.569	-0.886446	2.42529	-0.365501	NA	NA
LOC110236009	1301.72	1.46013	2.60579	0.560341	0.575247	0.998705
LOC110236052	756.565	-1.12752	2.60753	-0.432408	0.665445	0.998705
LOC110236056	182.103	-1.5463	2.65647	-0.582089	0.560507	0.998705
LOC110236043	969.519	-4.18816	2.17254	-1.92777	0.0538837	0.618607
LOC110236089	899.624	-0.908709	2.84316	-0.319613	0.749262	0.998705
LOC110236095	11334.6	0.207303	1.12917	0.183589	0.854336	0.998705
LOC110236094	879.579	0.396754	2.25	0.176335	0.860031	0.998705
LOC110236085	5226.62	0.0342468	1.35125	0.0253444	0.97978	0.998705
LOC114574189	482.139	1.32982	2.44094	0.544798	0.585892	0.998705
LOC110236097	284.63	2.00569	1.6474	1.21749	0.223419	0.998705
LOC110236120	233.542	1.35987	2.01897	0.673546	0.5006	0.998705
LOC110236162	10341.6	0.274626	1.14566	0.239709	0.810556	0.998705
LOC110236164	758.188	-6.8951	2.54728	-2.70684	0.00679266	0.125204
LOC110236153	3118.06	-3.0386	1.4962	-2.03087	0.042268	0.541523
LOC110236134	193.718	-3.5853	2.32297	-1.54341	0.122731	0.991952
LOC110236148	467.615	-0.17577	2.45459	-0.0716088	0.942913	0.998705
LOC110236194	597.941	-2.90586	2.68013	-1.08422	0.278267	0.998705
LOC110236224	1990.14	0.315923	1.477	0.213896	0.830628	0.998705
LOC110236186	668.329	-1.15838	2.434	-0.475917	NA	NA
LOC110236182	410.098	0.852889	2.80318	0.304257	0.760932	0.998705
LOC110236225	1041.27	0.725433	1.51723	0.478131	0.632557	0.998705
LOC110236234	9632.46	-0.199796	1.27069	-0.157234	0.87506	0.998705
LOC110236244	1066.83	1.59626	2.89063	0.552219	NA	NA
LOC110236277	3830.07	0.320584	1.15313	0.278012	0.781003	0.998705
LOC110236268	448.415	-5.81536	2.21127	-2.62988	0.0085416	0.149714
LOC110236269	6449.32	0.207487	1.2527	0.165631	0.868447	0.998705
LOC110236258	927.441	4.65488	2.63412	1.76715	NA	NA
LOC110236253	520.504	-3.6305	2.57001	-1.41264	0.157762	0.998705
LOC110236300	115.082	-2.28644	2.45042	-0.93308	0.350779	0.998705
LOC110236305	120.104	0.334336	2.64752	0.126283	0.899508	0.998705
LOC110236306	1855.44	8.45992	2.6834	3.15268	NA	NA
LOC110236360	787.227	-1.39933	2.19502	-0.637504	0.523797	0.998705
LOC110236311	247.019	2.24918	2.67204	0.841744	0.399931	0.998705
LOC110236319	4506.48	0.0813226	1.63522	0.0497319	0.960336	0.998705
LOC110236323	991.758	-1.03355	2.55226	-0.404955	0.685511	0.998705
LOC110236314	5282.21	0.0766099	1.22827	0.0623724	0.950266	0.998705
LOC110236312	1337.34	-2.24971	2.27875	-0.987255	0.323518	0.998705
LOC110236313	2921.4	0.517013	1.52007	0.340125	0.733763	0.998705
LOC110236337	195.526	-3.48146	2.56928	-1.35503	0.175408	0.998705
LOC110236339	357.812	0.0665424	2.01378	0.0330436	0.97364	0.998705
LOC110236329	1725.22	-1.21963	2.86159	-0.426206	0.669958	0.998705
LOC110236331	809.682	-0.294603	2.123	-0.138767	0.889634	0.998705
LOC110236321	3589.15	-1.26542	1.63822	-0.77244	0.439854	0.998705
LOC110236307	538.718	1.17916	2.04576	0.576393	0.56435	0.998705
LOC110236353	79.3988	-9.00882	1.79788	-5.01081	5.42023e-07	2.81556e-05
LOC110236355	1276.58	0.417412	1.56756	0.266281	0.790023	0.998705
LOC110236358	300.313	-0.839071	1.68101	-0.499148	0.617675	0.998705
LOC110236408	448.927	-2.11964	2.40071	-0.882923	0.377278	0.998705
LOC110236374	349.1	0.677239	2.64317	0.256222	0.797779	0.998705
LOC110236378	240.658	-1.37157	2.46727	-0.555905	0.578276	0.998705
LOC110236375	293.655	-0.492957	2.7053	-0.182219	0.855411	0.998705
LOC110236376	312.001	-1.53984	2.57254	-0.598567	0.549462	0.998705
LOC110236424	123.721	-1.36891	2.61957	-0.522572	0.601272	0.998705
LOC110236389	3200.18	-0.830003	2.40102	-0.345688	0.729577	0.998705
LOC110236420	484.598	-6.89939	2.4657	-2.79815	0.0051396	0.097244
LOC110236430	53.8831	-1.63117	2.52329	-0.646446	0.51799	0.998705
LOC110236448	742.307	0.766023	2.54856	0.30057	0.763742	0.998705
LOC110236436	530.638	1.67446	2.89482	0.578434	NA	NA
LOC110236446	2468.56	-0.303327	1.6876	-0.179739	0.857358	0.998705
LOC110236433	13506.4	-0.36142	1.56552	-0.230863	0.817422	0.998705
LOC110236439	915.292	3.20385	2.56658	1.24829	0.211924	0.998705
LOC110236484	758.785	-1.51386	2.38361	-0.635112	0.525355	0.998705
LOC110236462	751.682	0.21822	2.68142	0.0813822	0.935138	0.998705
LOC110236468	90.4193	1.21022	2.48278	0.487446	NA	NA
LOC110236455	8829.64	0.527044	1.43481	0.367327	0.713375	0.998705
LOC110236463	281.046	-11.3335	1.96201	-5.77646	7.62864e-09	9.56291e-07
LOC110236432	1026.14	-2.90107	2.3816	-1.21811	0.22318	0.998705
LOC110236456	2850	1.72381	2.02472	0.851379	0.394559	0.998705
LOC110236454	1051.32	0.196408	1.82475	0.107636	0.914285	0.998705
LOC110236445	7005.99	0.30276	1.15362	0.262443	0.79298	0.998705
LOC110236460	525.538	-0.237049	2.50437	-0.0946542	0.924589	0.998705
LOC110236514	135.89	0.0957162	2.5586	0.0374097	0.970158	0.998705
LOC110236648	3686.12	0.124034	1.72856	0.0717557	0.942796	0.998705
LOC110236517	213.346	-7.32466	2.4145	-3.03361	0.00241643	0.0511389
LOC110236611	608.621	-3.32292	2.51848	-1.31942	0.18703	0.998705
LOC110236528	635.767	-0.0346813	2.00996	-0.0172547	0.986233	0.998705
LOC110236575	159.887	-0.193859	2.19967	-0.0881308	0.929773	0.998705
LOC110236618	323.688	-2.55736	2.20811	-1.15817	0.246796	0.998705
LOC110236567	2603.78	0.492286	2.0824	0.236403	0.81312	0.998705
LOC110236531	114.836	0.829879	2.31588	0.358343	0.720087	0.998705
LOC110236534	9320.54	0.191203	1.14053	0.167644	0.866864	0.998705
LOC110236559	1559.67	2.50302	2.43424	1.02826	NA	NA
LOC110236538	62.5751	-2.87289	2.26069	-1.2708	0.203799	0.998705
LOC110236650	90.8157	-1.43128	2.55194	-0.560861	0.574892	0.998705
LOC114574796	102.313	-1.69926	2.40065	-0.707832	0.479049	0.998705
LOC110236571	476.304	1.39378	1.91031	0.72961	0.465629	0.998705
LOC110236647	1321.81	0.798212	1.8256	0.437233	0.661942	0.998705
LOC110236520	250.59	-0.233827	2.72577	-0.085784	0.931638	0.998705
LOC110236542	209.416	-0.0909086	2.71909	-0.0334334	0.973329	0.998705
LOC110236586	2616.85	0.11224	2.05354	0.0546567	0.956412	0.998705
LOC110236576	548.672	0.266234	2.31894	0.114808	0.908597	0.998705
LOC110236583	179.95	-6.87051	2.17958	-3.15222	0.00162034	0.0358659
LOC110236721	1040.07	-1.47837	2.88559	-0.51233	0.60842	0.998705
LOC110236722	204.305	-3.14928	2.42621	-1.29803	0.194278	0.998705
LOC110236685	3115.79	-1.9799	1.57257	-1.25903	0.20802	0.998705
LOC110236682	430.268	-0.492268	2.37113	-0.207609	NA	NA
LOC110236755	1337.5	0.505648	2.61339	0.193484	0.84658	0.998705
LOC110236748	820.452	1.34643	2.61785	0.514327	0.607023	0.998705
LOC110236778	1214.45	-1.10882	2.08891	-0.53081	0.59555	0.998705
LOC110236779	508.206	-1.16147	2.89703	-0.400918	0.688481	0.998705
LOC110236744	122.727	-3.69482	2.57004	-1.43765	0.150533	0.998705
LOC110236737	566.173	1.60806	2.42577	0.662908	0.507389	0.998705
LOC110236798	794.107	1.6693	2.45217	0.680744	0.496033	0.998705
LOC110236802	105.832	-1.99778	2.5746	-0.775957	0.437774	0.998705
LOC110236776	1895.93	-2.20652	2.37003	-0.931009	0.351849	0.998705
LOC110236823	2447.43	1.01484	2.89743	0.350255	NA	NA
LOC110236828	235.512	-0.219878	2.47648	-0.0887864	0.929252	0.998705
LOC110236835	2142.74	2.79965	2.48828	1.12513	NA	NA
LOC110236833	1351.56	3.05065	2.58341	1.18086	NA	NA
LOC110236878	79.236	-0.117209	2.57918	-0.0454441	0.963753	0.998705
LOC110236929	95.8895	0.605224	2.65418	0.228027	0.819625	0.998705
LOC110236962	1132.6	-1.35745	1.90797	-0.711466	0.476795	0.998705
LOC110236936	904.395	1.24866	2.89587	0.431187	0.666333	0.998705
LOC110236972	583.173	-1.56204	2.57575	-0.606442	0.544221	0.998705
LOC110236961	302.398	-3.10462	2.34656	-1.32306	0.185817	0.998705
LOC110236948	449.715	-2.49516	2.26222	-1.10297	0.270039	0.998705
LOC110236957	1204.03	-0.844999	2.02871	-0.416519	0.67703	0.998705
LOC110236997	5972.56	-1.93445	2.04937	-0.943927	0.345207	0.998705
LOC110236943	1847.62	1.28261	2.23702	0.573357	0.566403	0.998705
LOC110237016	283.79	-6.9507	2.39851	-2.89793	0.00375635	0.0750673
LOC110237018	720.847	-12.6893	2.01424	-6.2998	2.98028e-10	9.46072e-08
LOC110237003	284.298	2.06623	2.47938	0.833364	0.40464	0.998705
LOC110237015	1296.52	0.0311189	1.65373	0.0188174	0.984987	0.998705
LOC110237040	25.2196	0.427371	2.10092	0.203421	0.838806	0.998705
LOC110237043	1093.42	-0.366644	2.1635	-0.169468	0.865429	0.998705
LOC110237071	474.803	1.78666	2.83523	0.630162	NA	NA
LOC110237086	238.819	0.193248	2.05438	0.0940663	0.925056	0.998705
LOC110237064	3497.49	-0.127733	2.66041	-0.0480126	0.961706	0.998705
LOC110237061	511.15	-0.355006	2.51853	-0.140957	0.887904	0.998705
LOC110237104	955.66	-3.16594	2.30532	-1.37332	0.169653	0.998705
LOC110237127	869.025	-0.208552	2.06187	-0.101147	0.919434	0.998705
LOC110237142	618.132	-1.39462	1.58642	-0.879099	0.379347	0.998705
LOC110237098	421.244	-0.705264	2.4627	-0.286379	0.774588	0.998705
LOC110237135	132.809	-3.22297	2.58094	-1.24876	0.211755	0.998705
LOC110237101	1394.72	-0.117325	1.34828	-0.0870181	0.930657	0.998705
LOC110237157	1688.88	0.0104983	2.05842	0.00510019	0.995931	0.999748
LOC110237168	338.795	-1.36231	2.77869	-0.490271	NA	NA
LOC110237227	434.179	-5.74209	2.27963	-2.51887	0.0117734	0.197862
LOC110237207	1384.36	-0.468765	2.5838	-0.181424	0.856034	0.998705
LOC110237171	281.239	-1.83537	1.85822	-0.987703	0.323298	0.998705
LOC110237149	37.2095	-6.48552	2.03411	-3.18838	0.00143073	0.0321858
LOC110237212	863.453	-0.859523	2.00149	-0.429442	0.667602	0.998705
LOC110237194	911.499	-0.27491	2.55409	-0.107635	0.914285	0.998705
LOC110237228	428.775	-0.378713	2.36675	-0.160014	0.87287	0.998705
LOC110237177	80.9153	0.309318	2.24447	0.137813	0.890388	0.998705
LOC110237195	302.322	-0.801744	2.73609	-0.293026	0.769502	0.998705
LOC110237159	218.972	-0.077589	2.68412	-0.0289067	0.976939	0.998705
LOC110237160	190.851	1.87979	2.32667	0.807933	0.419129	0.998705
LOC110237211	57.5129	-0.551944	2.16801	-0.254586	0.799043	0.998705
LOC110237192	1769.66	0.839236	1.94341	0.431837	0.66586	0.998705
LOC110237205	437.846	-2.9906	2.18127	-1.37103	0.170364	0.998705
LOC110237191	1214.86	2.30498	2.51251	0.917403	0.358932	0.998705
LOC110237256	234.293	2.78004	2.74764	1.01179	0.311637	0.998705
LOC110237261	192.092	2.31372	2.78153	0.831815	NA	NA
LOC110237259	135.885	-4.90769	2.18006	-2.25117	0.0243748	0.351711
LOC110237270	315.842	-1.63904	1.92861	-0.849853	0.395407	0.998705
LOC110237306	129.317	-9.60287	1.93735	-4.95672	7.16946e-07	3.45245e-05
LOC110237313	807.27	0.327117	1.63889	0.199596	0.841796	0.998705
LOC110237321	57.8903	0.0435154	2.24156	0.019413	0.984512	0.998705
LOC110237341	529.069	-0.108941	2.78658	-0.039095	0.968815	0.998705
LOC110237373	1153.91	6.32975	2.84431	2.22541	NA	NA
LOC110237381	359.032	1.20125	2.50917	0.478741	0.632123	0.998705
LOC110237382	80.8577	-9.5338	2.00504	-4.75492	1.98528e-06	8.46561e-05
LOC110237413	455.014	0.645809	2.02216	0.319366	0.749449	0.998705
LOC110237418	266.441	-0.852056	2.63493	-0.323369	0.746416	0.998705
LOC110237428	380.211	-5.01318	2.17484	-2.30508	0.0211623	0.314899
LOC110237463	5036	1.14917	1.21205	0.948123	0.343067	0.998705
LOC110237448	539.637	-0.36414	2.51668	-0.144691	0.884955	0.998705
LOC110237449	705.817	0.132592	2.23513	0.0593219	0.952696	0.998705
LOC110237495	798.36	2.57433	2.36497	1.08852	0.276364	0.998705
LOC110237485	341.859	-2.24337	1.83846	-1.22024	0.222372	0.998705
LOC110237464	377.914	0.993184	2.27384	0.436788	0.662265	0.998705
LOC110237490	3727.6	-0.806515	1.98436	-0.406435	0.684423	0.998705
LOC110237491	402.645	-11.8389	2.21859	-5.33622	NA	NA
LOC110237494	13.4319	-0.901912	1.54569	-0.583501	0.559556	0.998705
LOC110237520	72.5253	-0.172224	1.97478	-0.087212	NA	NA
LOC110237504	4864.85	2.46496	2.62366	0.939512	0.347468	0.998705
LOC110237501	348.261	-1.03171	2.73263	-0.377554	0.705762	0.998705
LOC110237542	1544.45	-0.937328	1.98937	-0.471168	0.637521	0.998705
LOC110237500	1533.84	0.688294	1.7612	0.390811	0.695937	0.998705
LOC110237551	441.643	-4.09118	2.15825	-1.8956	0.0580127	0.65213
LOC110237553	521.818	-12.2168	2.13495	-5.72228	1.05106e-08	1.20115e-06
LOC110237503	491.261	-0.16554	2.51413	-0.0658437	0.947502	0.998705
LOC110237583	805.729	-2.06793	2.26419	-0.913318	0.361075	0.998705
LOC110237751	260.652	1.02192	2.78876	0.366441	NA	NA
LOC110237606	94.5682	-2.29493	2.396	-0.957819	0.338154	0.998705
LOC110237698	166.719	-7.91943	1.99961	-3.96049	7.47965e-05	0.00237437
LOC110237628	6086.01	0.898928	2.21258	0.40628	0.684537	0.998705
LOC110237640	1366.57	4.0515	2.704	1.49833	0.134047	0.998705
LOC110237644	1647.01	-0.114621	2.88473	-0.0397338	0.968305	0.998705
LOC110237718	1483.07	3.06114	2.4517	1.24858	0.21182	0.998705
LOC110237654	289.996	-0.534802	2.3818	-0.224537	0.822339	0.998705
LOC110237666	6082.68	0.541509	2.01787	0.268357	0.788425	0.998705
LOC110237724	158.766	-1.56599	2.22573	-0.703582	0.481693	0.998705
LOC110237657	757.632	0.582703	2.16575	0.269054	0.787888	0.998705
LOC110237659	542.589	-1.09887	2.24374	-0.489749	0.624312	0.998705
LOC110237727	309.756	-1.82849	1.92872	-0.948033	0.343113	0.998705
LOC110237636	1053.3	-2.18834	1.98387	-1.10307	0.269997	0.998705
LOC110237608	812.109	-1.58699	1.88368	-0.842491	0.399513	0.998705
LOC110237614	2014.06	0.156198	1.12672	0.138631	0.889742	0.998705
LOC110237734	453.499	0.711488	1.74162	0.40852	0.682892	0.998705
LOC110237735	611.743	1.66252	1.77696	0.935601	0.349479	0.998705
LOC110237627	857.528	-0.492975	1.7698	-0.278549	0.780591	0.998705
LOC110237689	324.847	0.684878	2.71075	0.252652	0.800537	0.998705
LOC110237741	122.384	1.0597	2.13591	0.496135	0.619799	0.998705
LOC110237626	234.623	-0.393371	2.43919	-0.161271	0.87188	0.998705
LOC110237772	336.676	-0.640929	2.29282	-0.279538	0.779832	0.998705
LOC110237773	1398.3	1.14482	2.67023	0.428736	0.668115	0.998705
LOC110237768	183.682	-0.968327	2.30182	-0.420679	NA	NA
LOC110237778	872.869	-1.69998	1.81333	-0.937488	0.348508	0.998705
LOC110237813	47.3776	-1.12237	1.76541	-0.63576	0.524933	0.998705
LOC110237824	1046.28	-0.385016	2.29239	-0.167954	0.866619	0.998705
LOC110237836	2048.75	3.70852	2.89758	1.27987	NA	NA
LOC110237875	105.016	-3.61419	2.54422	-1.42055	0.155449	0.998705
LOC110237855	740.087	-0.500796	2.52174	-0.198591	0.842583	0.998705
LOC110237877	687.459	-2.29596	2.46008	-0.933288	0.350671	0.998705
LOC110237846	638.727	-2.10398	1.80258	-1.16721	0.243127	0.998705
LOC110237892	976.815	-0.119414	2.61816	-0.0456099	0.963621	0.998705
LOC110237868	263.956	-11.2385	2.04053	-5.50763	3.63691e-08	3.05607e-06
LOC110237870	586.734	1.63406	2.8155	0.580379	0.561659	0.998705
LOC110237866	908.91	0.10271	2.5566	0.0401743	0.967954	0.998705
LOC110237861	1335.03	-1.61093	2.58167	-0.623988	0.532635	0.998705
LOC110237852	2313.48	-0.0804079	1.20926	-0.0664936	0.946985	0.998705
LOC110237858	3038.74	0.991478	1.55017	0.639593	0.522437	0.998705
LOC110237909	1621.06	-0.322992	1.48314	-0.217776	0.827604	0.998705
LOC110237843	4726.77	3.88959	2.52673	1.53938	0.123712	0.991952
LOC110237842	296.647	-5.26924	2.34283	-2.24909	0.0245068	0.351839
LOC110237878	10.2273	-3.11145	2.17041	-1.43358	0.151692	0.998705
LOC110237967	800.453	2.56607	2.67982	0.957552	0.338289	0.998705
LOC110237977	64.7477	-0.161883	2.60811	-0.0620691	0.950508	0.998705
LOC110237941	278.235	0.468396	2.71331	0.172629	0.862943	0.998705
LOC110237938	119.359	-1.83567	2.09618	-0.875719	0.381183	0.998705
LOC110237922	2598.35	3.35475	1.8328	1.83039	0.0671915	0.729909
LOC110237952	840.396	-1.84764	2.34138	-0.789127	0.430038	0.998705
LOC110237984	3161.81	-0.0511714	1.67838	-0.0304886	0.975677	0.998705
LOC110237929	1193.2	-0.933594	2.34603	-0.397946	0.69067	0.998705
LOC110237928	87.0393	-5.93315	2.07118	-2.86462	0.00417505	0.0822629
LOC110238003	959.781	-1.34393	1.94611	-0.690576	0.489832	0.998705
LOC110237994	1384.43	0.316351	2.70179	0.117089	0.906789	0.998705
LOC110238000	625.765	-0.75683	2.56896	-0.294605	0.768295	0.998705
LOC110238027	1096.75	-0.0514697	2.35588	-0.0218473	0.98257	0.998705
LOC110238028	432.346	-2.2792	2.31312	-0.985337	0.324459	0.998705
LOC110238049	400.926	-0.128235	2.54683	-0.0503507	0.959843	0.998705
LOC110238060	1352.65	0.747391	1.78044	0.419779	0.674647	0.998705
LOC110238062	730.269	0.539915	2.51287	0.21486	NA	NA
LOC110238035	822.536	-7.02961	2.23141	-3.1503	0.00163106	0.0358659
LOC110238043	106.085	-9.92615	1.9939	-4.97826	6.41573e-07	3.1603e-05
LOC110238087	696.153	-1.53151	2.54335	-0.60216	0.547067	0.998705
LOC110238085	1726.73	-1.48319	1.54441	-0.96036	0.336874	0.998705
LOC110238093	439.349	2.54797	2.65802	0.958597	NA	NA
LOC110238097	5718.41	-0.0696272	1.17383	-0.0593163	0.9527	0.998705
LOC110238096	5565.88	-0.600535	1.58962	-0.377785	0.70559	0.998705
LOC110238094	16897.5	0.703036	1.12963	0.622358	0.533707	0.998705
LOC110238092	5000.02	1.80074	2.8974	0.621501	NA	NA
LOC110238078	530.877	1.85722	2.41973	0.767533	0.442764	0.998705
LOC110238130	145.925	-1.38376	2.22413	-0.622158	0.533838	0.998705
LOC110238138	988.833	1.08018	2.14043	0.504654	NA	NA
LOC110238114	93.2597	-3.46905	2.41598	-1.43588	0.151037	0.998705
LOC110238122	94.3178	-1.32022	2.3376	-0.564775	0.572227	0.998705
LOC110238144	569.845	0.214819	2.35522	0.0912095	0.927326	0.998705
LOC110238164	1482.43	-0.873393	1.54101	-0.566765	0.570874	0.998705
LOC110238281	157.584	-10.4971	1.99316	-5.26655	1.39013e-07	8.82578e-06
LOC110238284	22359.2	-0.0641357	1.40042	-0.0457974	0.963472	0.998705
LOC110238270	1810.36	2.13752	2.56141	0.834509	0.403994	0.998705
LOC110238209	150.626	-1.89802	2.44223	-0.777167	0.43706	0.998705
LOC110238230	148.169	-3.29153	2.25116	-1.46215	0.143701	0.998705
LOC110238213	1126.57	-1.07994	2.56395	-0.421203	0.673607	0.998705
LOC110238210	177.166	-3.18226	1.97448	-1.61169	0.107029	0.952593
LOC110238227	483.023	-0.0497047	2.41606	-0.0205727	0.983587	0.998705
LOC110238180	238.522	3.58215	2.17264	1.64875	0.0991982	0.911796
LOC110238202	3204.51	-0.0784372	1.60028	-0.0490147	0.960908	0.998705
LOC110238201	394.497	-4.67338	2.27882	-2.05079	0.0402871	0.523182
LOC110238217	543.455	1.90022	2.77871	0.683848	0.494071	0.998705
LOC110238198	455.403	-2.93613	2.69021	-1.09141	0.275092	0.998705
LOC110238251	506.539	-1.97765	2.7082	-0.730244	0.465241	0.998705
LOC110238241	1755.76	-0.196756	2.75233	-0.0714873	0.94301	0.998705
LOC110238244	774.996	-0.473141	2.81019	-0.168366	0.866295	0.998705
LOC110238247	445.44	-0.985273	2.27887	-0.432352	0.665486	0.998705
LOC110238235	115.586	-0.368221	1.9572	-0.188136	0.85077	0.998705
LOC110238249	2516.06	-4.99336	2.25678	-2.2126	0.0269251	0.378382
LOC110238219	434.254	-1.60861	2.70279	-0.595165	NA	NA
LOC110238229	101.255	1.70555	2.41569	0.706031	0.480169	0.998705
LOC110238322	897.402	-0.931862	2.81488	-0.331048	0.740608	0.998705
LOC110238302	243.751	-1.28542	2.67885	-0.479841	NA	NA
LOC110238313	528.393	1.47403	2.46191	0.598735	NA	NA
LOC110238325	129.841	0.538957	2.55044	0.211319	0.832638	0.998705
LOC110238359	314.311	-3.19748	2.51072	-1.27353	0.20283	0.998705
LOC110238362	367.346	-2.30201	2.47075	-0.931702	0.351491	0.998705
LOC110238363	31.1032	-3.14861	2.2179	-1.41963	0.155714	0.998705
LOC110238354	377.155	-0.565365	2.33515	-0.24211	0.808695	0.998705
LOC110238349	1827.58	-0.789347	1.89544	-0.416446	0.677084	0.998705
LOC110238351	3199.47	0.58128	1.20931	0.48067	0.630751	0.998705
LOC110238352	449.346	-1.98529	2.69364	-0.737029	0.461105	0.998705
LOC110238366	220.424	0.950093	2.37838	0.399471	0.689546	0.998705
LOC110238376	845.11	1.42428	1.83469	0.776302	0.437571	0.998705
LOC110238385	1361.74	-1.38951	2.27664	-0.610335	0.54164	0.998705
LOC110238384	85.3039	1.78384	1.98958	0.896595	NA	NA
LOC110238388	304.552	-0.987603	1.80579	-0.546908	0.584442	0.998705
LOC110238397	836.003	-0.824013	2.52853	-0.325887	0.74451	0.998705
LOC110238396	240.577	-1.14783	2.68855	-0.426934	0.669427	0.998705
LOC110238392	299.236	-0.322659	1.9357	-0.166688	0.867615	0.998705
LOC110238421	68.7795	-1.03477	2.3535	-0.439675	0.660173	0.998705
LOC110238433	1268.04	0.105402	2.29029	0.0460211	0.963293	0.998705
LOC110238525	5402.42	1.45018	1.72286	0.841727	0.399941	0.998705
LOC110238521	555.925	0.759944	2.45307	0.309793	0.756718	0.998705
LOC110238532	178.298	0.311072	2.39906	0.129664	0.896833	0.998705
LOC110238516	172.587	-1.1749	2.51813	-0.466577	0.640802	0.998705
LOC110238529	320.157	-2.57827	2.16896	-1.18871	0.234553	0.998705
LOC110238574	384.948	-11.7868	1.97046	-5.98176	2.20742e-09	3.48689e-07
LOC110238544	719.584	-1.48192	2.78108	-0.532857	0.594132	0.998705
LOC110238545	249.322	-3.16237	2.05562	-1.5384	0.123951	0.991952
LOC110238546	2630.19	1.03877	2.465	0.421408	0.673457	0.998705
LOC110238565	1927.34	1.0575	2.3912	0.442247	0.658311	0.998705
LOC110238609	918.244	-0.865944	2.25887	-0.383353	0.701458	0.998705
LOC110238606	1404.3	-1.55241	1.8861	-0.82308	0.410462	0.998705
LOC110238642	411.568	2.58149	2.65316	0.972988	NA	NA
LOC110238639	722.105	0.0524375	2.03834	0.0257256	0.979476	0.998705
LOC114575011	43.6895	0.25261	1.86434	0.135496	0.89222	0.998705
LOC110238723	625.449	-0.969072	1.86516	-0.519565	0.603367	0.998705
LOC110238704	1662.13	-1.07397	1.89595	-0.566454	0.571085	0.998705
LOC110238706	41.0825	-4.26867	2.40459	-1.77522	0.0758622	0.79758
LOC110238662	203.963	-1.27765	2.60525	-0.490413	0.623842	0.998705
LOC110238722	159.166	-4.83849	1.50568	-3.21348	0.00131137	0.0299727
LOC110238682	360.88	2.29709	1.75685	1.30751	0.191041	0.998705
LOC110238738	307.658	-0.156288	2.77137	-0.056394	NA	NA
LOC110238715	1153.15	-0.589008	1.5351	-0.383693	0.701206	0.998705
LOC110238663	256.581	0.345182	1.95994	0.176118	NA	NA
LOC110238701	281.189	5.81169	2.74954	2.11369	NA	NA
LOC110238759	669.687	-1.40222	2.04563	-0.685474	0.493045	0.998705
LOC110238762	1518.95	0.0646204	2.10738	0.0306638	0.975538	0.998705
LOC110238769	2367.6	-1.28806	1.84113	-0.699604	0.484175	0.998705
LOC110238765	15.9919	-2.05696	2.35757	-0.872491	0.382941	0.998705
LOC110238767	55.7416	-1.40715	2.52543	-0.557193	0.577396	0.998705
LOC110238781	782.197	-1.59022	2.05195	-0.774977	0.438353	0.998705
LOC110238784	399.428	-2.33035	2.13626	-1.09086	0.275335	0.998705
LOC114575021	6.30053	-2.77578	1.80249	-1.53997	0.123569	0.991952
LOC110238800	478.388	-1.31134	2.7412	-0.478381	0.632379	0.998705
LOC110238805	841.891	2.35175	2.20124	1.06837	0.285351	0.998705
LOC110238791	789.003	3.74511	2.79854	1.33824	0.18082	0.998705
LOC110238858	700.213	0.488319	2.80522	0.174075	0.861806	0.998705
LOC110238838	391.823	-1.64501	2.64106	-0.62286	0.533376	0.998705
LOC110238827	771.444	-0.992769	2.38125	-0.416911	0.676743	0.998705
LOC110238875	434.056	-0.520979	1.94405	-0.267987	0.788709	0.998705
LOC110238824	3843.93	0.120821	2.69493	0.0448325	0.964241	0.998705
LOC110238846	1184.9	2.59959	2.08979	1.24395	0.213518	0.998705
LOC110238848	586.543	-0.542193	2.79488	-0.193995	0.84618	0.998705
LOC110238867	2115.77	2.27901	2.11973	1.07514	NA	NA
LOC110238840	804.615	0.817492	2.45179	0.333426	NA	NA
LOC110238819	13303.9	-0.155564	1.39293	-0.111681	0.911076	0.998705
LOC110238830	473.393	-0.0964058	2.64103	-0.0365031	0.970881	0.998705
LOC110238851	936.383	-0.235398	2.66016	-0.0884902	0.929487	0.998705
LOC110238893	1264.59	2.40922	2.16854	1.11098	NA	NA
LOC110238882	2034.01	-0.392267	1.42976	-0.274358	0.783809	0.998705
LOC110238910	385.251	-0.347347	2.4941	-0.139267	0.889239	0.998705
LOC110238911	2230.32	0.945745	2.16286	0.437265	0.661919	0.998705
LOC110238881	1264.14	-0.320283	1.97662	-0.162036	0.871278	0.998705
LOC110238888	1039.55	-0.368712	2.63256	-0.140058	0.888614	0.998705
LOC110238903	2247.08	1.89155	1.9405	0.974771	0.329674	0.998705
LOC110238922	275.292	-0.749759	2.57142	-0.291574	0.770612	0.998705
LOC110238981	3616.73	-0.532875	1.34242	-0.396951	0.691404	0.998705
LOC110238983	13.3276	0.790105	2.21429	0.356821	0.721226	0.998705
LOC110238982	52.0183	-0.624996	1.64063	-0.380948	0.703242	0.998705
LOC110238984	188.363	-0.33334	2.72515	-0.12232	0.902646	0.998705
LOC110239007	991.162	0.55745	1.54033	0.361904	0.717424	0.998705
LOC110238991	1400.19	-11.2713	1.75103	-6.43699	1.21869e-10	9.27923e-08
LOC110239011	336.756	-3.47539	2.04118	-1.70263	0.0886366	0.877641
LOC110239025	196.849	-10.8201	1.95782	-5.52662	3.26466e-08	2.82641e-06
LOC110239020	1516.35	0.326356	1.98712	0.164236	0.869546	0.998705
LOC110239021	29.8757	-0.062731	2.03482	-0.0308288	0.975406	0.998705
LOC110239085	9.86524	0.157171	1.37871	0.113998	0.909239	0.998705
LOC110239066	1961.7	0.814471	2.47522	0.329049	0.742118	0.998705
LOC110239089	208.704	-0.958238	2.11699	-0.452641	0.650807	0.998705
LOC110239064	157.3	0.44967	2.08939	0.215216	0.829599	0.998705
LOC110239055	706.423	1.66389	2.31835	0.717702	0.472941	0.998705
LOC110239091	658.88	-0.227479	2.06455	-0.110183	0.912264	0.998705
LOC110239057	2464.19	0.180919	1.35253	0.133763	0.89359	0.998705
LOC110239100	19.8643	-3.42318	2.22017	-1.54186	0.123108	0.991952
LOC110239118	389.775	0.640674	2.59959	0.246452	NA	NA
LOC110239112	2761.4	-0.740432	1.85109	-0.399997	0.689159	0.998705
LOC110239115	568.132	3.81386	2.77165	1.37603	0.168813	0.998705
LOC110239208	528.411	-0.157021	2.13521	-0.0735389	0.941377	0.998705
LOC110239151	637.888	1.05041	2.05372	0.511469	0.609023	0.998705
LOC110239191	298.191	-2.61988	2.63825	-0.993036	0.320693	0.998705
LOC110239192	318.484	-4.22763	2.57212	-1.64364	0.100251	0.918004
LOC110239209	668.112	1.33682	2.78908	0.479304	0.631722	0.998705
LOC110239184	346.64	-0.393252	2.58852	-0.151922	0.879249	0.998705
LOC110239137	2729.82	-1.06283	1.60414	-0.662557	0.507614	0.998705
LOC110239134	807.934	3.86548	2.57132	1.50331	NA	NA
LOC110239167	1624.49	-0.535739	1.88295	-0.284521	0.776011	0.998705
LOC110239168	3660.37	-1.23617	1.6277	-0.759458	0.447579	0.998705
LOC110239178	217.485	-0.430838	2.43235	-0.177128	0.859407	0.998705
LOC110239177	140.188	-4.28559	2.51386	-1.70478	0.0882346	0.877641
LOC114575059	268.066	3.0641	2.54874	1.2022	0.229285	0.998705
LOC110239295	479.475	2.22611	2.56755	0.867016	NA	NA
LOC110239310	1054.47	0.171226	1.58942	0.107728	0.914211	0.998705
LOC110239300	947.484	1.33148	2.4062	0.553353	0.580022	0.998705
LOC110239308	416.449	-1.69955	2.82265	-0.602111	0.5471	0.998705
LOC110239303	1042.07	-0.845948	2.2808	-0.3709	0.710712	0.998705
LOC110239359	3366.15	-0.331135	1.86837	-0.177232	0.859326	0.998705
LOC110239369	24.7097	-4.17455	2.35061	-1.77594	0.0757421	0.79758
LOC110239360	1226.09	-4.35129	2.49905	-1.74118	0.081652	0.833142
LOC110239352	2084.85	-0.308125	1.14519	-0.26906	0.787883	0.998705
LOC110239353	84739.3	-0.409688	1.16114	-0.352832	0.724214	0.998705
LOC110239416	200.176	-0.998957	2.40718	-0.41499	0.678149	0.998705
LOC110239418	756.648	0.72998	2.60683	0.280026	NA	NA
LOC110239421	661.697	-0.877037	2.80137	-0.313074	0.754224	0.998705
LOC110239391	152.826	-2.87572	2.40198	-1.19723	0.231218	0.998705
LOC110239392	3840.7	-0.818374	1.87261	-0.437024	0.662094	0.998705
LOC110239431	463.851	-0.175419	2.38949	-0.0734126	0.941478	0.998705
LOC110239472	173.972	3.08337	2.65822	1.15994	0.246074	0.998705
LOC110239494	106.51	-2.45891	2.56908	-0.957117	0.338508	0.998705
LOC110239509	141.379	-3.52535	2.493	-1.4141	0.157332	0.998705
LOC110239487	207.455	-10.8886	2.08597	-5.21994	1.78982e-07	1.08798e-05
LOC110239477	399.956	-1.8778	2.23303	-0.840919	0.400393	0.998705
LOC110239476	3980.03	0.354157	1.83767	0.19272	0.847178	0.998705
LOC110239498	182.502	0.594893	2.43616	0.244193	0.807081	0.998705
LOC110239581	851.666	0.405155	2.04457	0.198162	0.842919	0.998705
LOC110239547	672.016	1.17446	1.9423	0.604676	0.545394	0.998705
LOC110239572	31.7654	-0.62981	2.5185	-0.250073	0.802531	0.998705
LOC110239539	805.321	-0.161278	2.416	-0.0667539	0.946778	0.998705
LOC110239586	4763.3	-0.686144	1.46895	-0.467098	0.64043	0.998705
LOC110239531	280.922	-3.56766	2.10938	-1.69133	0.0907736	0.886211
LOC110239579	902.709	2.72514	2.20341	1.23678	0.216168	0.998705
LOC110239589	300.969	-0.665088	2.47025	-0.269239	0.787746	0.998705
LOC110239545	355.73	-11.674	1.95425	-5.97363	2.32029e-09	3.48689e-07
LOC110239577	185.407	-8.25417	2.10092	-3.92883	8.53609e-05	0.00265083
LOC110239562	751.543	4.13672	2.70962	1.52668	NA	NA
LOC110239563	638.889	1.2941	2.55432	0.506633	NA	NA
LOC110239541	2585.97	1.33184	1.61105	0.82669	0.408413	0.998705
LOC110239631	266.785	3.40905	2.70962	1.25813	0.208345	0.998705
LOC110239634	135.545	0.414835	2.41171	0.172009	0.86343	0.998705
LOC110239636	85.9753	-0.0893951	1.68028	-0.0532025	0.957571	0.998705
LOC114575096	353.163	-0.824029	1.9213	-0.42889	0.668003	0.998705
LOC110239639	1340.86	-0.758164	1.64651	-0.460468	0.645181	0.998705
LOC110239660	18.6856	-1.19369	2.20701	-0.540861	0.588603	0.998705
LOC110239692	488.173	-2.02331	2.73236	-0.740498	0.458998	0.998705
LOC110239672	212.314	-4.25162	2.49516	-1.70395	0.0883907	0.877641
LOC110239681	587.15	-9.52061	2.35929	-4.03537	5.45158e-05	0.00181106
LOC110239679	1624.12	-0.0179046	1.1951	-0.0149817	0.988047	0.998705
LOC110239686	390.768	-0.0667677	1.75326	-0.0380821	0.969622	0.998705
LOC110239676	3048.41	-0.944457	2.48103	-0.380672	0.703447	0.998705
LOC110239687	8181.16	-0.714466	2.05672	-0.347381	0.728305	0.998705
LOC110239685	352.898	-1.65726	2.44771	-0.677067	0.498364	0.998705
LOC110239704	1818.64	5.65451	2.67217	2.11607	0.0343386	0.462762
LOC110239712	201.89	-0.24944	2.50022	-0.099767	0.920529	0.998705
LOC110239724	297.992	3.80062	2.57103	1.47825	0.139341	0.998705
LOC110239716	1083.81	-0.0899804	2.64997	-0.0339553	NA	NA
LOC110239728	145.387	-0.215933	1.98546	-0.108757	0.913395	0.998705
LOC110239761	505.435	-4.50936	2.0451	-2.20496	0.0274572	0.380802
LOC110239802	860.294	-3.13836	2.53638	-1.23734	0.215963	0.998705
LOC110239800	519.972	-1.92423	1.98743	-0.968202	0.332944	0.998705
LOC110239804	103.274	7.14366	2.17398	3.28599	0.00101624	0.0237984
LOC110239828	233.276	2.72251	2.30721	1.18	0.238	0.998705
LOC110239847	2039.34	0.477554	2.40621	0.198467	0.842679	0.998705
LOC110239846	203.757	-3.15887	2.67126	-1.18254	0.236993	0.998705
LOC110239832	1717.48	-0.0327416	1.82874	-0.0179039	0.985716	0.998705
LOC110239852	778.305	2.9427	2.89064	1.01801	NA	NA
LOC110239894	5533.37	0.992178	1.1476	0.864566	0.387277	0.998705
LOC110239895	345.588	2.10681	2.57351	0.818652	NA	NA
LOC110239913	51.6359	1.33754	2.34388	0.570652	0.568235	0.998705
LOC110239943	1682.5	0.542286	1.28307	0.422647	0.672552	0.998705
LOC110239945	259.385	-0.387798	2.54312	-0.152489	0.878801	0.998705
LOC110239944	1898.59	2.01301	2.74122	0.734349	0.462736	0.998705
LOC110239936	137.844	-0.748296	2.13417	-0.350626	0.725869	0.998705
LOC110239981	737.854	-0.698417	2.54425	-0.274508	0.783694	0.998705
LOC110240073	1979.8	-0.483803	1.31244	-0.368628	0.712405	0.998705
LOC110239977	1072.15	0.0214875	2.71882	0.00790322	0.993694	0.999341
LOC110240057	7251.11	-0.625744	1.83839	-0.340377	0.733573	0.998705
LOC110240006	1298.51	-0.305697	2.36139	-0.129456	0.896997	0.998705
LOC110240026	1773.82	-0.375924	2.07356	-0.181294	0.856136	0.998705
LOC110240010	191.567	0.684229	1.92871	0.35476	0.72277	0.998705
LOC110240030	503.044	-5.63665	1.76038	-3.20196	0.00136498	0.0309503
LOC110240011	307.484	-1.08363	2.0644	-0.524915	0.599643	0.998705
LOC110240012	235.944	-0.653077	2.47482	-0.263889	0.791865	0.998705
LOC110240079	164.817	1.99554	2.24236	0.889925	0.373506	0.998705
LOC110239990	2538.91	1.98671	2.12298	0.935812	NA	NA
LOC110240069	286.385	-4.4833	2.13116	-2.10369	0.0354053	0.47156
LOC110240070	3852.62	0.199117	1.29515	0.15374	0.877815	0.998705
LOC110240016	60.23	0.299626	2.33409	0.12837	0.897856	0.998705
LOC110239967	2046.21	-0.129726	1.76022	-0.0736991	0.94125	0.998705
LOC110240054	1001.38	1.10172	2.62388	0.419881	0.674573	0.998705
LOC110239993	6501.68	0.55319	1.13787	0.486164	0.626851	0.998705
LOC110239994	1383.56	-1.13846	2.02416	-0.562436	0.573819	0.998705
LOC110239960	1910.64	-1.41168	2.34909	-0.600948	0.547875	0.998705
LOC110240034	595.316	0.880768	2.01848	0.436352	0.662582	0.998705
LOC110239948	1801.93	-0.687187	1.72907	-0.397432	0.691049	0.998705
LOC110239972	1086.49	-0.251888	2.57145	-0.0979556	0.921968	0.998705
LOC110239932	9664.94	0.721059	1.14023	0.632379	0.527139	0.998705
LOC110239933	6727.3	-0.0651527	1.78951	-0.0364081	0.970957	0.998705
LOC110239930	942.2	0.514723	2.86678	0.179547	0.857508	0.998705
LOC110239961	1374.48	-1.91469	2.82691	-0.677308	0.49821	0.998705
LOC110239957	685.988	-0.908064	2.60815	-0.348164	0.727717	0.998705
LOC110239954	708.621	0.507721	2.21047	0.229689	NA	NA
LOC110240084	59.432	-1.68679	2.27723	-0.74072	0.458863	0.998705
LOC110240082	117.997	-10.0743	2.09214	-4.81528	1.46991e-06	6.46083e-05
LOC110240110	969.639	0.698975	1.4246	0.490646	0.623677	0.998705
LOC110240124	881.725	-2.75816	1.98228	-1.39141	0.164102	0.998705
LOC110240088	2489.05	0.735326	1.71816	0.427972	0.668671	0.998705
LOC110240151	99.4931	2.73842	2.40419	1.13902	0.254695	0.998705
LOC110240129	137.885	-1.46488	2.72762	-0.537055	0.59123	0.998705
LOC110240141	1824.88	0.558917	1.57197	0.355552	0.722176	0.998705
LOC110240156	981.879	-1.20832	2.1649	-0.558143	0.576747	0.998705
LOC110240157	275.448	-8.55614	2.41812	-3.53835	0.000402641	0.0109927
LOC110240133	1102.51	-3.40333	2.13374	-1.59501	0.11071	0.967275
LOC110240136	360.92	-1.24002	2.71084	-0.457428	0.647363	0.998705
LOC110240166	662.861	-0.625201	1.69339	-0.369202	0.711977	0.998705
LOC110240167	724.648	-1.37943	2.21759	-0.622043	0.533913	0.998705
LOC110240174	134.721	-1.12211	2.47178	-0.453969	0.649851	0.998705
LOC110240171	1980.89	-1.15249	1.55943	-0.739045	0.459879	0.998705
LOC110240230	3737.89	1.54323	2.28018	0.676802	0.498532	0.998705
LOC110240254	2737.64	1.67663	1.88521	0.889357	0.373811	0.998705
LOC110240261	493.779	-1.96036	2.51191	-0.780425	0.435141	0.998705
LOC110240242	1272.08	0.716999	2.8975	0.247454	0.804557	0.998705
LOC110240237	517.488	-0.36302	2.61964	-0.138576	0.889785	0.998705
LOC110240262	1623.24	-1.16673	2.34352	-0.497854	0.618587	0.998705
LOC110240263	2834.47	2.05754	2.46226	0.83563	0.403363	0.998705
LOC110240245	389.127	-4.53065	2.0801	-2.17809	0.0293992	0.401884
LOC110240311	2577.34	2.80675	1.66802	1.68268	0.0924364	0.886211
LOC110240302	14828.9	-0.990808	1.45179	-0.682473	0.49494	0.998705
LOC110240284	699.603	-2.80269	2.27347	-1.23278	0.217657	0.998705
LOC110240314	1191.37	1.92968	2.73051	0.706708	0.479748	0.998705
LOC110240322	1278.79	-2.30006	2.24787	-1.02322	0.306204	0.998705
LOC110240357	754.139	1.79261	2.89385	0.619456	NA	NA
LOC110240347	307.367	-1.70979	2.73687	-0.624723	0.532153	0.998705
LOC110240339	368.821	-0.0728316	1.25208	-0.0581687	0.953614	0.998705
LOC110240364	575.475	-0.983936	1.55335	-0.633427	0.526455	0.998705
LOC110240379	148.892	-2.06722	2.37933	-0.868828	0.384941	0.998705
LOC110240372	1365.89	-0.699221	2.39957	-0.291395	0.77075	0.998705
LOC110240377	732.581	-12.7126	2.01423	-6.31141	2.76501e-10	9.46072e-08
LOC110240378	294.014	-3.73425	2.56939	-1.45336	0.146123	0.998705
LOC110240361	938.335	-3.57504	2.70156	-1.32333	0.185727	0.998705
LOC110240349	2301.95	-0.820611	1.76111	-0.465963	0.641242	0.998705
LOC110240353	1820.56	1.69684	1.85354	0.915463	0.359949	0.998705
LOC110240356	1944.1	-1.60161	2.06842	-0.774317	0.438743	0.998705
LOC110240366	1116.78	2.57782	2.89405	0.890732	0.373073	0.998705
LOC110240414	490.084	-0.0688216	1.39408	-0.0493672	0.960627	0.998705
LOC110240424	276.729	1.28488	1.67827	0.765598	0.443916	0.998705
LOC110240417	4090.61	0.131631	1.14523	0.114938	0.908494	0.998705
LOC110240404	619.539	0.648124	2.80602	0.230976	0.817333	0.998705
LOC110240450	199.403	0.33314	2.05259	0.162302	0.871068	0.998705
LOC110240430	1595.96	0.13626	2.03625	0.0669171	0.946648	0.998705
LOC110240488	322.462	2.16988	2.80868	0.772564	NA	NA
LOC110240487	4733.16	0.558775	1.16837	0.478251	0.632471	0.998705
LOC110240485	2551.98	-1.93725	1.7288	-1.12057	0.26247	0.998705
LOC110240432	2436.13	-0.321596	2.4046	-0.133742	0.893607	0.998705
LOC110240433	2928.41	-1.67463	2.1878	-0.76544	0.444009	0.998705
LOC110240564	132.598	-3.2308	2.20134	-1.46765	0.142199	0.998705
LOC110240518	3864.98	2.07621	2.50278	0.82956	NA	NA
LOC110240521	3199.93	0.280125	1.65188	0.16958	0.865341	0.998705
LOC110240522	12658.3	-0.229476	1.23294	-0.18612	0.85235	0.998705
LOC110240537	233.414	-3.15645	2.50035	-1.2624	0.206804	0.998705
LOC110240556	1384.82	-2.50943	2.53732	-0.989006	0.32266	0.998705
LOC110240511	436.625	-2.53399	2.52024	-1.00545	0.314679	0.998705
LOC110240581	945.472	-1.16332	2.45623	-0.473621	0.635771	0.998705
LOC110240588	401.269	-6.07529	2.53284	-2.39861	0.0164576	0.255541
LOC110240616	794.357	0.108084	2.11418	0.0511232	0.959227	0.998705
LOC110240533	249.9	0.334115	2.54415	0.131327	0.895517	0.998705
LOC110240535	483.25	-1.40787	2.73368	-0.515007	0.606548	0.998705
LOC110240602	1150.32	-0.526254	2.13637	-0.246331	0.805426	0.998705
LOC110240523	1146.76	3.71523	2.47907	1.49864	0.133967	0.998705
LOC110240550	190.716	-6.64954	1.90641	-3.48799	0.000486669	0.0128742
LOC110240598	116.17	0.482142	2.65932	0.181303	0.85613	0.998705
LOC110240596	11392	0.0216937	1.17181	0.0185131	0.98523	0.998705
LOC110240700	264.377	2.88058	2.5028	1.15095	0.249754	0.998705
LOC110240733	165.486	-0.878741	2.41409	-0.364005	0.715854	0.998705
LOC110240730	42.195	-2.87465	2.36486	-1.21557	0.224149	0.998705
LOC110240721	2108.15	0.0257418	1.70899	0.0150626	0.987982	0.998705
LOC110240737	18.7889	-3.63046	2.16714	-1.67523	0.0938888	0.89187
LOC114575198	919.599	-1.08145	1.70028	-0.636041	0.524749	0.998705
LOC110240708	351.753	-9.65675	1.9555	-4.93825	7.8827e-07	3.6324e-05
LOC110240711	458.631	1.34392	2.61921	0.5131	0.607881	0.998705
LOC110240748	573.634	-0.964766	2.79499	-0.345177	0.729961	0.998705
LOC110240759	208.04	-1.17659	2.79512	-0.420944	0.673796	0.998705
LOC110240787	654.48	-1.00542	2.62866	-0.382485	0.702101	0.998705
LOC110240799	44.2498	-3.46011	2.43496	-1.42102	0.155312	0.998705
LOC110240819	4147.22	0.7391	1.13313	0.652264	0.514231	0.998705
LOC110240822	183.066	-1.47578	2.48933	-0.592843	0.553286	0.998705
LOC110240833	5616.47	-0.426416	1.5899	-0.268202	0.788543	0.998705
LOC110240827	264.823	0.150677	1.84906	0.0814886	0.935053	0.998705
LOC114575211	85.1421	-0.95273	2.15004	-0.443122	0.657677	0.998705
LOC110240847	64.1039	-1.49835	2.35178	-0.637114	0.52405	0.998705
LOC110240865	338.925	-2.63648	2.41276	-1.09273	0.274514	0.998705
LOC110240849	457.937	-0.378708	1.9221	-0.197028	0.843805	0.998705
LOC110240890	729.792	-2.77151	2.06203	-1.34407	0.178926	0.998705
LOC110240879	91249	-0.408162	1.11998	-0.364436	0.715532	0.998705
LOC110240910	143.41	-0.716283	2.2481	-0.318617	0.750017	0.998705
LOC110240885	1600.3	0.110364	2.32501	0.0474684	0.96214	0.998705
LOC110240898	723.177	2.80668	2.05409	1.36638	0.171819	0.998705
LOC110240883	714.365	1.12828	2.30713	0.489041	0.624812	0.998705
LOC110240875	1573.58	-3.26635	2.49196	-1.31076	0.18994	0.998705
LOC110240937	1733.2	-13.234	2.12986	-6.21354	5.18026e-10	1.34545e-07
LOC110241165	147.997	-1.06789	2.22599	-0.479737	0.631415	0.998705
LOC110241109	523.561	-1.90722	2.7595	-0.691148	0.489472	0.998705
LOC110241072	1011.59	-4.20617	2.36996	-1.77478	0.0759335	0.79758
LOC110241024	171.765	-1.48226	2.62177	-0.565366	0.571825	0.998705
LOC110241170	558.048	1.52111	2.17642	0.698905	NA	NA
LOC110240988	1214.81	0.243377	2.37538	0.102458	0.918393	0.998705
LOC110241028	57.1801	-1.6984	2.36664	-0.717642	0.472978	0.998705
LOC110241083	189.729	-1.09449	2.71344	-0.403359	0.686684	0.998705
LOC110241088	2231.09	0.138286	2.26508	0.0610512	0.951318	0.998705
LOC110241102	672.03	0.93588	2.3361	0.400617	0.688702	0.998705
LOC110240982	301.149	0.917871	2.45002	0.374638	0.707929	0.998705
LOC110241103	6269.25	0.332307	1.35254	0.245691	0.805921	0.998705
LOC110241122	618.628	3.03355	2.25691	1.34412	0.178909	0.998705
LOC110241117	2398.27	-0.0859167	1.59236	-0.0539555	0.956971	0.998705
LOC110240977	1322.95	2.0358	2.67415	0.761289	0.446485	0.998705
LOC110240975	923.135	-1.91552	2.48938	-0.769478	0.44161	0.998705
LOC110240970	912.51	1.7453	2.8944	0.602995	NA	NA
LOC110241064	298.866	1.26597	2.49656	0.507087	0.612094	0.998705
LOC110240986	825.733	-0.854735	2.00894	-0.425466	0.670497	0.998705
LOC110241000	536.378	-4.28348	1.92177	-2.22892	0.025819	0.36699
LOC110240979	2282.62	3.29662	2.54138	1.29718	NA	NA
LOC110240978	380.997	-5.49364	2.20887	-2.48708	0.0128796	0.210268
LOC110241119	340.754	-0.899586	1.45614	-0.617789	0.536714	0.998705
LOC110241001	576.299	-1.69849	1.98431	-0.855956	0.392022	0.998705
LOC110241052	149.472	2.31617	2.30897	1.00312	NA	NA
LOC110240959	436.105	-1.79425	1.9613	-0.914823	0.360284	0.998705
LOC110240957	33.9287	-3.00487	1.79411	-1.67485	0.0939632	0.89187
LOC110241079	151.322	-2.22324	2.32975	-0.954282	0.339941	0.998705
LOC110240999	420.343	1.39037	2.40805	0.577385	0.563679	0.998705
LOC110241293	1091.01	2.03579	1.90806	1.06694	0.285998	0.998705
LOC110241178	1196.42	-0.520739	2.58588	-0.201378	NA	NA
LOC110241261	2124.1	-1.53355	1.64566	-0.931874	0.351401	0.998705
LOC110241280	2706.77	1.08837	2.55363	0.426206	0.669958	0.998705
LOC110241299	568.656	2.76977	2.29971	1.2044	0.228435	0.998705
LOC110241186	445.976	0.0996398	2.4714	0.0403171	0.96784	0.998705
LOC110241185	1921.68	1.25469	2.46866	0.508249	0.611278	0.998705
LOC110241198	607.778	-0.326619	2.58406	-0.126398	0.899417	0.998705
LOC110241211	3100.2	0.227047	1.5205	0.149323	0.881298	0.998705
LOC110241183	1284.51	0.725181	1.70508	0.425306	0.670614	0.998705
LOC110241216	192.385	1.62963	2.35042	0.693337	0.488098	0.998705
LOC110241268	186.297	-2.57987	2.58842	-0.996694	0.318913	0.998705
LOC110241225	314.087	-0.767305	2.75979	-0.27803	0.78099	0.998705
LOC110241335	1896.66	1.06265	2.38647	0.445281	0.656117	0.998705
LOC110241391	57.02	-0.377803	2.23968	-0.168686	0.866044	0.998705
LOC110241384	730.317	-0.44495	2.86465	-0.155325	0.876565	0.998705
LOC110241370	182.371	1.3839	2.42746	0.570102	0.568608	0.998705
LOC110241409	303.177	1.316	2.36154	0.557262	0.577348	0.998705
LOC110241412	1387.39	-0.545531	1.76646	-0.308828	0.757453	0.998705
LOC110241401	542.612	-0.354877	2.34143	-0.151564	0.879531	0.998705
LOC110241419	54.1722	3.0438	2.50756	1.21385	0.224806	0.998705
LOC110241429	950.824	-0.322721	2.53561	-0.127275	0.898723	0.998705
LOC110241430	2407.2	4.30401	2.89762	1.48536	NA	NA
LOC110241437	1218.72	-0.48699	2.04112	-0.238589	0.811424	0.998705
LOC110241442	1463.04	-1.32942	1.62787	-0.816663	0.414121	0.998705
LOC110241443	172.073	1.52857	1.92631	0.793522	NA	NA
LOC110241451	48.6211	-6.00976	2.33823	-2.57022	0.0101634	0.174922
LOC110241460	1295.7	-1.66832	2.82128	-0.591335	0.554296	0.998705
LOC110241459	483.046	5.15252	2.59024	1.9892	0.0466787	0.565528
LOC110241466	75.7202	-0.186147	2.05643	-0.0905195	0.927874	0.998705
LOC110241526	30598.7	0.177203	1.29042	0.137322	0.890776	0.998705
LOC110241527	319.702	-3.11857	2.43929	-1.27847	0.201082	0.998705
LOC110241523	535.159	-1.33603	2.52419	-0.529289	0.596605	0.998705
LOC110241524	811.423	-0.400599	2.64491	-0.15146	0.879613	0.998705
LOC110241552	1140.86	1.11692	1.35209	0.82607	0.408764	0.998705
LOC110241577	1964.31	1.55774	2.76176	0.564037	0.572729	0.998705
LOC110241557	760.95	-2.41479	2.29499	-1.0522	0.292708	0.998705
LOC110241565	290.7	0.277182	2.32146	0.1194	0.904959	0.998705
LOC110241569	364.495	-4.80711	2.61354	-1.83931	0.0658689	0.723798
LOC110241626	545.459	0.346407	2.27828	0.152048	0.879149	0.998705
LOC110241601	103.931	-0.475283	2.63806	-0.180164	0.857024	0.998705
LOC110241611	524.817	0.188114	2.61436	0.0719541	0.942638	0.998705
LOC110241597	293.448	-5.52993	2.35487	-2.34829	0.0188597	0.285091
LOC110241583	360.305	-3.18563	1.98675	-1.60344	0.108838	0.962458
LOC110241612	968.884	0.357758	2.38697	0.149879	NA	NA
LOC110241603	627.138	-0.141244	2.68316	-0.0526408	0.958018	0.998705
LOC110241590	141.945	0.746731	2.41667	0.308992	0.757328	0.998705
LOC110241589	182.664	1.47925	2.79212	0.529795	NA	NA
LOC110241584	27364.4	0.336698	1.13226	0.297367	0.766186	0.998705
LOC110241671	3727.74	2.58019	2.54811	1.01259	NA	NA
LOC110241672	12109.1	0.316006	1.12798	0.280153	0.77936	0.998705
LOC110241684	1077.44	-1.90232	2.64571	-0.71902	0.472128	0.998705
LOC110241686	1646.14	-6.40545	1.91576	-3.34355	0.000827133	0.0205489
LOC110241664	309.219	-0.942616	2.2057	-0.427354	0.669121	0.998705
LOC110241699	8439.9	0.75916	1.21471	0.624975	0.531988	0.998705
LOC110241722	1108.61	0.26723	1.63559	0.163385	0.870215	0.998705
LOC110241708	102.598	-9.88092	1.94065	-5.09156	3.55131e-07	1.95117e-05
LOC110241712	635.389	-0.324887	2.8665	-0.113339	0.909762	0.998705
LOC110241757	180.417	-1.20239	2.63858	-0.455696	0.648609	0.998705
LOC110241778	268.974	-1.93875	2.40315	-0.806754	0.419808	0.998705
LOC110241777	100.123	-4.67838	2.38744	-1.95958	0.0500452	0.593275
LOC110241787	145.83	-0.226959	2.62955	-0.0863109	0.931219	0.998705
LOC110241798	1146.36	-0.0967897	2.64194	-0.0366358	0.970775	0.998705
LOC110241771	4879.67	-0.180677	1.50287	-0.120222	0.904308	0.998705
LOC110241767	1270.36	0.378004	2.10197	0.179833	0.857283	0.998705
LOC110241768	134.626	-2.3547	1.78232	-1.32114	0.186454	0.998705
LOC110241804	120.472	0.473193	2.37048	0.199619	0.841778	0.998705
LOC110241842	105.874	-5.63201	2.37328	-2.37309	0.01764	0.270954
LOC110241843	152.44	-3.87142	2.54678	-1.52012	0.12848	0.998705
LOC110241821	526.208	-2.74783	2.43409	-1.1289	0.258942	0.998705
LOC110241814	964.854	0.635242	2.86153	0.221994	0.824319	0.998705
LOC110241810	417.615	-2.02326	2.2914	-0.882981	0.377247	0.998705
LOC110241807	802.459	1.7407	2.02394	0.860054	0.389759	0.998705
LOC110241835	644.332	-3.42939	2.61005	-1.31391	NA	NA
LOC110241831	527.344	0.47025	2.07859	0.226235	0.821019	0.998705
LOC110241873	61.2541	-1.43574	2.02648	-0.70849	0.478641	0.998705
LOC110241855	2461.74	3.88982	2.89756	1.34245	NA	NA
LOC110241864	222.589	-0.237495	2.30568	-0.103004	0.91796	0.998705
LOC110241869	272.286	1.28647	2.79443	0.460371	0.64525	0.998705
LOC110241900	1780.07	0.3427	1.20085	0.285381	0.775353	0.998705
LOC110241905	633.61	0.829267	2.42706	0.341676	NA	NA
LOC110241883	54.1279	0.117925	2.31689	0.0508981	0.959407	0.998705
LOC110241894	119.606	-0.187544	2.35291	-0.0797073	0.93647	0.998705
LOC110241946	801.026	0.66787	2.43068	0.274767	0.783495	0.998705
LOC110241958	801.493	1.75163	2.40311	0.728901	0.466062	0.998705
LOC110241971	695.223	0.599515	2.88476	0.207821	0.835368	0.998705
LOC110241978	40.1405	1.32841	2.21942	0.598542	0.549478	0.998705
LOC110242089	151.198	-1.97324	2.61996	-0.753157	0.451355	0.998705
LOC110242021	369.856	-1.23964	1.6993	-0.729502	0.465694	0.998705
LOC110242026	1223.28	-0.662713	2.18503	-0.303297	0.761663	0.998705
LOC110242024	216.167	-0.30757	2.46752	-0.124647	0.900803	0.998705
LOC110242028	340.843	0.582375	2.83709	0.205272	0.83736	0.998705
LOC110242074	2217.57	0.549297	1.16716	0.470628	0.637907	0.998705
LOC110242013	353.02	1.03204	2.12606	0.485424	0.627376	0.998705
LOC110242011	261.692	-5.06941	2.05543	-2.46635	0.0136498	0.221577
LOC110241994	539.795	-1.56924	1.86853	-0.839828	0.401005	0.998705
LOC110242076	198.728	-10.1132	2.07736	-4.86828	1.12575e-06	5.10518e-05
LOC110241999	175.639	-0.332178	1.96968	-0.168645	0.866076	0.998705
LOC110242033	14947.1	-0.339922	1.23498	-0.275245	0.783128	0.998705
LOC110242064	220.803	-1.2118	2.2837	-0.530631	0.595675	0.998705
LOC110242031	4199.08	-1.38699	2.43891	-0.568691	0.569566	0.998705
LOC110242083	63.5769	-4.50385	2.36998	-1.90038	0.0573834	0.649004
LOC110242004	340.219	-1.82874	2.29259	-0.797675	0.425059	0.998705
LOC110242036	750.635	0.790566	2.39269	0.330409	0.741091	0.998705
LOC110242034	243.659	-11.1221	2.0556	-5.41065	6.2798e-08	4.72142e-06
LOC110242042	224.733	-2.61513	2.14546	-1.21891	0.222877	0.998705
LOC110242006	437.132	4.19788	2.54219	1.65129	NA	NA
LOC110242014	294.125	-4.13058	2.62672	-1.57252	0.115829	0.98717
LOC110242069	456.733	-1.9762	2.45016	-0.806562	0.419919	0.998705
LOC110242119	287.947	1.43585	2.15042	0.667707	0.504321	0.998705
LOC110242115	610.603	0.197196	2.27558	0.0866578	0.930944	0.998705
LOC110242157	2778.78	-0.759988	2.33725	-0.325163	0.745058	0.998705
LOC110242166	872.985	-0.115602	2.86914	-0.0402914	0.967861	0.998705
LOC110242161	126.187	-2.45692	2.65384	-0.925795	0.354552	0.998705
LOC110242162	352.746	5.44543	2.46259	2.21126	0.0270178	0.378382
LOC110242169	505.068	1.64423	2.69246	0.610681	NA	NA
LOC110242170	2303.74	0.156742	1.35953	0.115291	0.908214	0.998705
LOC110242163	3199.2	-0.719542	1.76587	-0.407471	0.683662	0.998705
LOC110242190	600.416	1.26482	2.32427	0.544178	0.586319	0.998705
LOC110242192	2669.69	-1.0572	2.34334	-0.451149	0.651882	0.998705
LOC110242199	281.677	-1.74993	2.12049	-0.825246	0.409232	0.998705
LOC110242201	45473.4	-0.105346	1.15009	-0.091598	0.927017	0.998705
LOC110242242	9095.23	-0.368275	1.57394	-0.233984	0.814998	0.998705
LOC110242235	6600.46	-1.17551	1.38089	-0.851273	0.394618	0.998705
LOC110242232	2513.64	1.91113	1.92744	0.991541	0.321421	0.998705
LOC110242256	395.584	-0.489859	1.75036	-0.279861	0.779584	0.998705
LOC110242251	161.882	0.602529	2.08724	0.288673	0.772832	0.998705
LOC110242322	746.189	0.00803152	2.81007	0.00285812	0.99772	0.999797
LOC110242323	3484.19	0.0488255	1.17693	0.0414855	0.966909	0.998705
LOC110242310	486.547	-1.5322	2.28364	-0.670944	0.502256	0.998705
LOC110242293	972.994	1.06177	2.49604	0.425382	0.670559	0.998705
LOC110242287	1049.56	0.19639	2.4562	0.0799569	0.936272	0.998705
LOC110242290	4147.05	-0.486732	1.71958	-0.283053	0.777136	0.998705
LOC110242321	700.527	1.02785	2.31301	0.444379	0.656768	0.998705
LOC110242346	586.656	1.01121	2.6113	0.387243	0.698576	0.998705
LOC110242352	686.423	-1.02616	1.59676	-0.642652	0.52045	0.998705
LOC110242335	204.924	2.46195	2.66125	0.925111	0.354908	0.998705
LOC114575355	180.472	2.0743	2.28023	0.90969	NA	NA
LOC110242373	131.089	1.68786	2.3486	0.718665	NA	NA
LOC110242372	46.5004	-1.37081	1.97192	-0.695165	0.486952	0.998705
LOC110242396	357.919	0.881203	2.1249	0.414703	0.678359	0.998705
LOC110242403	93.3491	-0.0268872	2.34996	-0.0114416	0.990871	0.998705
LOC110242393	504.318	-3.27325	2.69879	-1.21286	0.225185	0.998705
LOC110242388	472.007	-0.133014	1.96941	-0.06754	0.946152	0.998705
LOC110242463	1516.11	-0.714998	1.54208	-0.463658	0.642893	0.998705
LOC110242412	527.428	-11.9239	1.92571	-6.19193	5.94333e-10	1.39732e-07
LOC110242419	96.6249	-3.08409	2.20495	-1.39871	NA	NA
LOC110242407	135.209	3.89203	2.63554	1.47675	0.139743	0.998705
LOC110242460	630.765	-0.272436	1.94576	-0.140015	0.888648	0.998705
LOC110242470	230.791	0.57574	2.33442	0.246631	0.805194	0.998705
LOC110242409	146.343	1.15397	2.52748	0.456571	0.647979	0.998705
LOC110242455	2583.83	0.588632	1.49943	0.39257	0.694637	0.998705
LOC110242484	5382.56	-0.110731	1.14685	-0.0965528	0.923082	0.998705
LOC110242474	663.719	-0.420466	1.93241	-0.217586	0.827751	0.998705
LOC110242486	913.728	-0.600498	2.21351	-0.271288	0.786169	0.998705
LOC110242508	120.193	-0.742412	2.6297	-0.282318	0.7777	0.998705
LOC110242495	552.369	-0.611855	2.44896	-0.249843	0.802709	0.998705
LOC110242487	1214.5	-0.00375817	1.94765	-0.00192959	0.99846	0.999797
LOC110242499	9537.64	-0.103152	1.26346	-0.0816425	0.934931	0.998705
LOC110242498	1123.68	0.417945	2.66496	0.15683	0.875379	0.998705
LOC110242513	55.0931	-3.54731	2.4275	-1.4613	0.143933	0.998705
LOC110242541	192.111	-2.48486	2.1563	-1.15237	0.249167	0.998705
LOC110242514	407.771	-7.33399	2.22822	-3.29142	0.000996842	0.023537
LOC110242524	360.293	-11.6926	1.95012	-5.99586	2.02411e-09	3.4017e-07
LOC110242552	50.5586	-0.531787	2.53378	-0.209879	0.833762	0.998705
LOC110242555	3249.66	2.94903	2.21434	1.33179	0.18293	0.998705
LOC110242557	397.51	-0.634242	2.58898	-0.244978	0.806473	0.998705
LOC110242575	208.202	-0.204762	2.73603	-0.0748391	NA	NA
LOC110242568	526.741	0.850449	2.84583	0.29884	NA	NA
LOC110242582	2071.27	-0.150185	1.21782	-0.123323	0.901851	0.998705
LOC110242603	496.07	2.60545	2.20131	1.18359	0.236575	0.998705
LOC110242605	137.757	-6.3799	1.87182	-3.4084	0.000653448	0.0169718
LOC110242600	2014.85	1.45943	2.13752	0.682768	0.494753	0.998705
LOC110242592	378.102	0.592639	2.80926	0.210959	0.832919	0.998705
LOC110242593	1502.16	-2.82022	2.16078	-1.30519	0.191829	0.998705
LOC110242626	429.453	0.854035	2.32407	0.367474	0.713266	0.998705
LOC110242651	1317.18	0.748724	1.61095	0.464772	NA	NA
LOC110242631	308.339	-1.22539	2.59014	-0.473096	0.636145	0.998705
LOC110242634	396.458	-0.507109	2.35354	-0.215467	0.829403	0.998705
LOC110242674	333.423	-1.96499	2.59522	-0.757156	0.448956	0.998705
LOC110242675	2953.97	-1.20347	1.77445	-0.67822	0.497632	0.998705
LOC110242714	240.254	-1.71838	2.33598	-0.735615	0.461965	0.998705
LOC110242702	473.282	-0.199643	2.58511	-0.0772278	0.938442	0.998705
LOC110242695	1213.17	0.348764	2.52829	0.137945	0.890284	0.998705
LOC110242683	346.385	2.5866	2.32011	1.11486	0.26491	0.998705
LOC110242768	1462.74	1.7886	2.79112	0.640819	NA	NA
LOC110242755	1954.92	7.75946	2.53555	3.06027	NA	NA
LOC110242756	435.143	0.281581	2.39227	0.117704	0.906302	0.998705
LOC110242806	2097.51	1.3596	1.93571	0.702379	0.482443	0.998705
LOC114574196	604.572	2.47424	2.61722	0.945369	NA	NA
LOC110242804	552.913	-1.01065	2.08795	-0.484039	0.628358	0.998705
LOC110242772	2493.46	3.56987	2.13869	1.66919	NA	NA
LOC110242761	1582.3	-1.6357	1.29201	-1.26601	0.205508	0.998705
LOC110242802	6721.45	-1.09526	1.57037	-0.697458	0.485516	0.998705
LOC110242790	1176.33	3.38207	2.89768	1.16716	NA	NA
LOC110242764	487.637	-1.46036	2.23136	-0.654471	NA	NA
LOC110242814	544.87	0.396925	2.19149	0.181121	0.856272	0.998705
LOC110242815	687.567	-1.84646	1.92192	-0.960739	0.336683	0.998705
LOC110242816	40.1545	-1.73969	1.99401	-0.872461	0.382957	0.998705
LOC110242819	159.348	-0.981072	2.30837	-0.425007	0.670831	0.998705
LOC110242843	290.037	1.7654	2.58079	0.684054	NA	NA
LOC110242831	3100.13	-1.209	1.89364	-0.638449	0.523181	0.998705
LOC110242829	575.897	-2.37108	2.47795	-0.956872	0.338632	0.998705
LOC110242884	577.488	0.403642	2.61627	0.154282	0.877388	0.998705
LOC110242875	3575.64	-0.670774	2.08787	-0.321272	0.748004	0.998705
LOC110242865	388.4	0.950743	2.44372	0.389055	0.697235	0.998705
LOC110242891	1248.37	2.54121	1.8393	1.38162	0.16709	0.998705
LOC110242866	513.54	-1.09781	2.10682	-0.521074	0.602315	0.998705
LOC110242867	58.977	-2.39517	2.49909	-0.958416	0.337853	0.998705
LOC110242882	251.63	0.303118	2.44559	0.123945	0.901359	0.998705
LOC110242909	59.1814	2.10022	2.14326	0.979917	0.327127	0.998705
LOC110242897	331.091	-0.983195	2.73963	-0.358878	0.719686	0.998705
LOC110242938	293.179	-1.45704	2.21329	-0.658314	0.510336	0.998705
LOC110242930	3465.32	-0.440909	1.63955	-0.26892	0.787991	0.998705
LOC110242921	205.472	-3.96577	2.3727	-1.67142	0.0946392	0.894463
LOC110242916	88.9431	-1.13278	2.65735	-0.426282	NA	NA
LOC110242931	894.087	1.96417	2.41322	0.813922	0.41569	0.998705
LOC110242950	470.203	-2.20085	2.71655	-0.810164	0.417846	0.998705
LOC110242981	271.924	-2.66322	1.69142	-1.57454	0.115362	0.98717
LOC110242977	1159.93	0.945796	1.63117	0.579828	0.562031	0.998705
LOC110242988	5121.4	-1.01361	1.30247	-0.778225	0.436436	0.998705
LOC110242992	12240.4	-1.22055	1.24218	-0.982587	0.325811	0.998705
LOC110242980	2242.57	0.725665	1.53354	0.473196	0.636073	0.998705
LOC110242974	1056.55	-0.292437	1.43838	-0.20331	0.838892	0.998705
LOC110242998	1044.68	2.01768	1.65753	1.21728	0.223497	0.998705
LOC110242995	660.88	-0.858038	2.78447	-0.308152	0.757967	0.998705
LOC110243025	6106.24	-0.19273	1.31323	-0.14676	0.883322	0.998705
LOC110243008	7231.01	-0.553866	1.70911	-0.324067	0.745888	0.998705
LOC110243017	285.842	0.331102	2.28289	0.145036	0.884682	0.998705
LOC110243014	531.668	-1.24609	2.02798	-0.614451	NA	NA
LOC110243038	5262.82	1.77909	1.40103	1.26985	0.204139	0.998705
LOC110243027	1668.04	-0.809529	1.72294	-0.469855	0.638459	0.998705
LOC110243105	6851.54	0.383652	1.13645	0.337589	0.735673	0.998705
LOC110243099	961.823	-1.93755	2.4267	-0.798428	0.424622	0.998705
LOC110243082	227.491	1.19076	2.43844	0.48833	0.625316	0.998705
LOC110243054	882.634	1.12002	2.2791	0.491432	0.623121	0.998705
LOC110243185	3375.51	-0.249406	1.61463	-0.154467	0.877242	0.998705
LOC110243156	387.724	1.8251	2.33915	0.780244	0.435247	0.998705
LOC110243124	206.444	-2.49594	2.12713	-1.17338	0.240642	0.998705
LOC110243117	524.052	-1.34365	2.46109	-0.545957	NA	NA
LOC110243046	1168.15	-0.729895	2.60516	-0.280173	0.779345	0.998705
LOC110243047	368.063	-0.201997	2.03008	-0.0995019	0.92074	0.998705
LOC110243052	581.472	0.696622	2.80622	0.248242	0.803947	0.998705
LOC110243061	1275.91	-0.655485	2.03376	-0.322303	0.747223	0.998705
LOC110243126	616.099	-1.92923	2.46272	-0.783376	0.433406	0.998705
LOC110243192	736.236	-0.284252	2.05776	-0.138137	0.890132	0.998705
LOC110243195	236.042	-11.0785	2.01781	-5.49037	4.01091e-08	3.27405e-06
LOC110243080	672.371	-0.626745	2.61428	-0.239739	0.810533	0.998705
LOC110243079	194.184	3.13144	2.48543	1.25992	0.207698	0.998705
LOC110243164	1163.39	1.32366	2.14973	0.615733	NA	NA
LOC110243142	811.381	1.75267	2.18357	0.802664	0.422169	0.998705
LOC110243144	361.094	-4.18143	2.41648	-1.73038	0.0835621	0.843593
LOC114575436	3316.63	0.131425	2.16794	0.060622	0.95166	0.998705
LOC110243128	17.9325	-2.91967	2.11378	-1.38125	0.167201	0.998705
LOC110243166	4400.73	-0.679808	1.80375	-0.376885	0.706259	0.998705
LOC110243181	430.638	0.212944	2.62847	0.0810144	0.93543	0.998705
LOC110243180	935.541	1.36631	2.33978	0.583948	0.559255	0.998705
LOC110243182	465.026	-1.31014	2.62853	-0.498429	0.618182	0.998705
LOC110243058	5604.74	1.06786	1.18978	0.897532	0.369435	0.998705
LOC110243189	369.165	2.06948	2.78921	0.741959	NA	NA
LOC110243121	676.636	0.928591	1.83958	0.504784	0.61371	0.998705
LOC110243170	113.462	-1.44823	2.43677	-0.594326	0.552294	0.998705
LOC110243150	1213.72	0.361648	1.74068	0.207763	0.835414	0.998705
LOC110243097	123.723	-0.563602	2.43069	-0.231869	0.81664	0.998705
LOC110243154	170.089	-5.15635	2.45218	-2.10276	0.0354867	0.47156
LOC110243069	662.11	1.03289	2.11097	0.489296	0.624632	0.998705
LOC110243071	275.7	-2.33788	1.89759	-1.23203	0.217939	0.998705
LOC110243177	25.4945	-1.81127	2.02685	-0.893636	0.371517	0.998705
LOC110243178	23.7149	0.123972	2.29619	0.0539905	0.956943	0.998705
LOC110243203	1489.97	0.725324	1.93914	0.374043	0.708372	0.998705
LOC110243224	1694.95	-0.960556	2.20491	-0.435644	0.663095	0.998705
LOC110243238	1129.66	-0.189451	1.78469	-0.106153	0.915461	0.998705
LOC110243239	608.54	0.174694	2.61231	0.0668736	0.946682	0.998705
LOC110243223	608.154	-1.31512	1.96866	-0.66803	0.504114	0.998705
LOC110243244	2537.18	0.083015	1.85801	0.0446796	0.964363	0.998705
LOC110243243	578.574	-0.095767	2.01945	-0.0474222	0.962177	0.998705
LOC110243259	327.139	-0.816053	1.92042	-0.424935	0.670884	0.998705
LOC110243278	2947.29	-0.471011	2.13793	-0.220312	0.825629	0.998705
LOC110243279	399.007	-0.660027	2.44624	-0.269813	0.787304	0.998705
LOC114575451	230.202	1.10774	2.67857	0.413557	0.679198	0.998705
LOC110243336	658.256	-2.44923	2.48825	-0.984321	0.324958	0.998705
LOC110243340	1243.67	-5.55832	1.67867	-3.31115	0.000929131	0.022496
LOC110243352	143.435	-0.26535	1.49051	-0.178026	0.858702	0.998705
LOC110243351	249.649	-0.843108	1.4818	-0.568976	0.569372	0.998705
LOC110243394	908.918	-0.87513	2.56533	-0.341138	0.733	0.998705
LOC110243378	550.848	2.06284	2.09073	0.98666	NA	NA
LOC110243372	150.262	-0.725223	1.80682	-0.401382	0.688139	0.998705
LOC110243374	543.091	-0.151488	2.76526	-0.0547825	0.956312	0.998705
LOC110243386	25.553	-0.904412	2.26654	-0.399027	0.689874	0.998705
LOC110243517	675.99	1.01295	2.31141	0.438239	0.661213	0.998705
LOC110243500	1138.36	-0.496926	1.86582	-0.266331	0.789984	0.998705
LOC110243486	293.037	0.187122	2.74041	0.0682824	0.945561	0.998705
LOC110243440	886.919	-0.558829	2.40163	-0.232687	0.816004	0.998705
LOC110243442	5257.35	0.71718	1.16333	0.616488	0.537572	0.998705
LOC110243490	546.93	-2.24843	2.73823	-0.821126	0.411575	0.998705
LOC110243452	657.004	-1.8958	2.2598	-0.838925	0.401511	0.998705
LOC110243453	345.777	-2.36381	2.10101	-1.12508	0.260554	0.998705
LOC110243462	7812.33	-0.564559	1.667	-0.338668	0.73486	0.998705
LOC110243461	549.867	-1.87046	2.33087	-0.802474	0.422279	0.998705
LOC110243449	183.249	-4.85611	1.94192	-2.50067	0.0123957	0.205899
LOC110243508	1294.12	0.428751	2.42275	0.176969	0.859533	0.998705
LOC110243467	24.5074	-3.07729	2.17253	-1.41645	0.156643	0.998705
LOC110243530	594.293	0.0374727	2.44052	0.0153544	0.987749	0.998705
LOC110243532	175.069	-0.811685	2.73731	-0.296526	NA	NA
LOC110243425	755.554	-0.520871	2.58622	-0.201402	0.840384	0.998705
LOC110243424	2580.48	1.17024	1.98231	0.590342	0.554961	0.998705
LOC110243535	926.673	1.18032	2.39403	0.493027	0.621994	0.998705
LOC110243536	1373.13	-0.0519695	2.04016	-0.0254732	0.979677	0.998705
LOC110243448	139.794	1.602	2.45802	0.651744	0.514566	0.998705
LOC110243503	398.499	1.04378	2.11074	0.494507	NA	NA
LOC110243470	470.418	-0.275085	2.40346	-0.114453	0.908878	0.998705
LOC110243420	110.023	-2.24291	2.37731	-0.943465	0.345443	0.998705
LOC110243566	2874.67	-0.343323	1.89752	-0.180933	0.85642	0.998705
LOC110243549	61.2546	-2.71313	2.62352	-1.03416	NA	NA
LOC110243551	837.954	-0.233486	1.72277	-0.135529	0.892193	0.998705
LOC110243569	805.597	-0.272258	2.54354	-0.107039	0.914758	0.998705
LOC110243565	433.706	-2.55754	2.44936	-1.04417	0.296408	0.998705
LOC110243577	803.914	-1.29779	2.39423	-0.542052	0.587783	0.998705
LOC110243595	941.59	4.77854	2.82514	1.69144	0.0907532	0.886211
LOC110243649	345.158	1.85436	2.33297	0.79485	NA	NA
LOC110243647	5411.4	0.0664775	1.26598	0.0525107	0.958122	0.998705
LOC110243648	513.984	-0.512235	2.05995	-0.248663	0.803621	0.998705
LOC110243702	469.553	4.11793	2.72462	1.51138	0.130693	0.998705
LOC110243703	6006.82	-0.555454	1.73668	-0.319837	0.749092	0.998705
LOC110243699	987.08	1.50976	2.88946	0.522506	NA	NA
LOC110243717	27652.7	-0.409793	1.20137	-0.341104	0.733025	0.998705
LOC110243713	84.0959	-9.59412	1.94078	-4.94344	7.67551e-07	3.59491e-05
LOC110243730	1279.71	0.512759	1.19546	0.428923	0.667979	0.998705
LOC110243723	544.755	-0.216177	2.66208	-0.0812058	0.935278	0.998705
LOC110243735	704.142	-1.31871	1.5444	-0.853868	NA	NA
LOC110243755	511.495	-4.60402	2.23551	-2.0595	0.0394468	0.51461
LOC110243747	242.534	-2.2106	2.56221	-0.862771	0.388263	0.998705
LOC110243734	494.633	-0.0746544	1.96325	-0.038026	0.969667	0.998705
LOC110243749	160.024	-4.32533	2.60418	-1.66092	0.0967297	0.906088
LOC110243741	2024.51	2.90939	2.43889	1.19291	NA	NA
LOC110243764	195.574	1.15244	1.84398	0.624973	0.531989	0.998705
LOC110243795	2428.42	-0.0499233	2.6453	-0.0188725	NA	NA
LOC110243796	666.062	-0.860169	2.53088	-0.339869	0.733955	0.998705
LOC110243877	5328.31	-0.117015	1.61939	-0.0722586	0.942396	0.998705
LOC110243878	909.235	-0.572897	1.9999	-0.286462	0.774524	0.998705
LOC110243845	965.659	0.405519	2.20106	0.184238	0.853827	0.998705
LOC110243867	467.362	1.51185	2.49648	0.605593	0.544785	0.998705
LOC110243810	242.612	-2.22476	2.45653	-0.905651	0.36512	0.998705
LOC110243814	2081.97	0.858226	2.48176	0.345813	0.729483	0.998705
LOC110243855	307.143	-0.919585	2.25737	-0.407369	0.683737	0.998705
LOC110243880	882.911	1.47078	2.12585	0.691857	0.489027	0.998705
LOC110243850	1016.44	-1.3689	2.25033	-0.608312	NA	NA
LOC110243800	381.064	0.27563	2.31358	0.119136	0.905168	0.998705
LOC110243849	459.177	-0.727379	2.33709	-0.311233	0.755623	0.998705
LOC110243790	2156.04	0.872134	1.80793	0.482395	0.629526	0.998705
LOC110243798	1105.18	-0.206645	2.03726	-0.101433	0.919207	0.998705
LOC110243792	536.128	-1.38331	2.76627	-0.500063	NA	NA
LOC110243885	178.33	-1.31327	2.46195	-0.533426	0.593739	0.998705
LOC110243884	561.88	-0.699659	2.28226	-0.306565	0.759175	0.998705
LOC110243940	355.809	-4.59072	2.35759	-1.94721	0.0515093	0.605605
LOC110243954	367.821	-1.6065	2.49337	-0.644306	0.519377	0.998705
LOC110243939	649.503	-0.941501	2.04309	-0.460823	0.644925	0.998705
LOC110243976	381.397	-1.70359	1.82329	-0.934345	0.350126	0.998705
LOC110243970	187.653	-3.07742	2.40487	-1.27966	0.200664	0.998705
LOC110243978	1131.02	0.535813	2.56565	0.208841	0.834572	0.998705
LOC110243992	646.092	-0.506051	2.30949	-0.219118	0.826558	0.998705
LOC110243991	1117.06	0.329797	1.577	0.209129	0.834347	0.998705
LOC110243974	795.8	1.31126	2.71517	0.482937	NA	NA
LOC110244000	1528.75	-0.263438	2.03412	-0.129509	0.896955	0.998705
[truncated: 1,171 more rows]

## Sheet: DGE_SymSym_vs_Mgad_larvae
	baseMean	log2FoldChange	lfcSE	stat	pvalue	padj
LOC110245770	250.229	-6.93569	3.07893	-2.25263	NA	NA
LOC110246769	255.825	-8.78489	2.30081	-3.81818	0.000134441	0.00107445
LOC110242700	426.663	0.644029	3.22639	0.199613	0.841783	0.998932
LOC110237153	95.765	-9.76357	2.24184	-4.35516	1.32967e-05	0.000170191
LOC110231486	89.8132	0.898266	3.10264	0.289517	0.772186	0.998932
LOC110239241	234.919	1.00047	3.22677	0.310053	0.75652	0.998932
LOC110236449	241.825	2.35531	3.22692	0.729894	NA	NA
LOC110237054	788.387	-0.527353	3.22621	-0.163459	0.870157	0.998932
LOC110233387	1085.53	1.06941	3.2261	0.331486	0.740278	0.998932
LOC110233291	188.054	0.781921	2.9767	0.26268	0.792797	0.998932
LOC110235674	283.629	1.69758	3.12993	0.54237	0.587564	0.998932
LOC110231220	130.031	-1.24465	2.94669	-0.42239	0.67274	0.998932
LOC110244769	1919.71	9.05521	3.23128	2.80236	NA	NA
LOC110239746	581.786	0.917027	2.61395	0.350821	0.725723	0.998932
LOC110233967	1486.57	4.7967	3.22636	1.48672	0.137089	0.495331
LOC110249766	2596.24	1.75371	1.9665	0.891794	0.372503	0.904288
LOC110237450	2848.82	-0.331452	2.87645	-0.115229	0.908263	0.998932
LOC110235768	1050.18	-2.27867	3.00981	-0.75708	NA	NA
LOC110243454	278.074	-0.469973	3.22675	-0.145649	0.884198	0.998932
LOC110243127	442.241	-1.54447	3.02209	-0.511059	0.60931	0.998932
LOC110240134	159.115	-10.4897	2.36777	-4.43019	9.41486e-06	0.000142482
LOC110234868	734.759	-12.6858	2.63161	-4.82054	1.43174e-06	0.000125063
LOC110235163	235.947	1.48113	2.93885	0.503984	NA	NA
LOC110240860	531.017	1.663	2.7964	0.594695	0.552047	0.998932
LOC110241062	13.2117	-6.91175	2.14259	-3.22588	0.00125586	0.00818448
LOC110233495	1399.64	-1.75455	2.67754	-0.655286	0.512284	0.998932
LOC110241461	1862.46	3.04935	3.03387	1.0051	NA	NA
LOC110231150	230.398	-4.46378	2.79239	-1.59855	0.109921	0.422621
LOC110237250	4462.77	1.25409	2.00727	0.624772	0.532121	0.998932
LOC110232667	2563.28	-0.0794363	2.55587	-0.0310799	0.975206	0.998932
LOC110242246	390.537	-3.83578	2.66768	-1.43787	0.15047	0.530387
LOC114574507	795.698	2.04546	2.75773	0.74172	0.458257	0.983608
LOC110242333	1304	2.5834	2.6961	0.958201	0.337962	0.873481
LOC110240473	20.6881	-4.1396	2.25239	-1.83787	0.0660812	0.285606
LOC110241493	11.5434	-4.12718	2.15398	-1.91608	0.0553555	0.246746
LOC110251034	20.6442	5.21283	2.74342	1.90012	NA	NA
LOC110246934	378.888	-1.85513	2.80201	-0.662072	0.507925	0.998932
LOC110246142	294.082	5.5826	3.21984	1.73381	NA	NA
LOC110246338	799.652	6.23737	3.22789	1.93234	NA	NA
LOC114576422	2296.1	29.157	2.86099	10.1912	2.16972e-24	1.08031e-20
LOC110251204	855.079	-2.54778	2.46351	-1.03421	0.301039	0.824259
LOC110253589	1625.45	-1.6667	3.01298	-0.553174	0.580144	0.998932
LOC110245202	70.3558	-0.31337	2.60092	-0.120484	0.9041	0.998932
LOC110249832	94.4655	-2.83023	3.02307	-0.936212	0.349164	0.884391
LOC114576209	242.219	-4.99561	2.4046	-2.07752	NA	NA
LOC110245004	325.807	0.96475	2.79655	0.344978	NA	NA
LOC110255037	220.332	-8.73114	2.21777	-3.93689	8.25432e-05	0.000689568
LOC110254938	105.298	-7.00462	2.49006	-2.81304	0.00490758	0.0284788
LOC110255001	311.588	-3.64103	2.51271	-1.44905	0.147325	0.522458
LOC110255160	222.706	1.16948	3.10173	0.377041	0.706143	0.998932
LOC110255096	36.1671	-8.35755	2.26661	-3.68725	0.000226691	0.00171635
LOC110255011	290.617	0.363412	3.22662	0.112629	NA	NA
LOC110254664	882.289	1.38416	3.22615	0.429045	NA	NA
LOC110254690	36.4979	-3.59533	2.37479	-1.51396	NA	NA
LOC110254709	15.1241	-2.18758	2.35163	-0.930241	0.352246	0.88691
LOC110254720	299.089	0.372963	2.07877	0.179415	0.857612	0.998932
LOC110254501	244.108	-3.26828	2.61618	-1.24926	0.211572	0.670111
LOC110254524	3083.9	-0.891411	2.52115	-0.353573	0.723659	0.998932
LOC110254543	4774.03	1.6174	3.22596	0.501371	NA	NA
LOC110254556	92.1751	-4.23426	2.92535	-1.44744	0.147775	0.523308
LOC110254614	3395.72	0.691378	1.64254	0.420919	0.673814	0.998932
LOC110254576	17.9964	3.80357	2.64452	1.43828	0.150354	0.530387
LOC110254749	562.125	-1.74853	2.23645	-0.781833	0.434313	0.964824
LOC110254760	148.913	-2.1909	2.95591	-0.741192	0.458577	0.983608
LOC110231191	317.067	-1.53881	2.85672	-0.538663	NA	NA
LOC110254928	362.78	2.44087	3.2266	0.756483	NA	NA
LOC110254910	1372.5	-0.976693	2.70996	-0.360408	0.718542	0.998932
LOC110254769	83.333	-1.96357	2.66818	-0.735923	0.461778	0.986594
LOC110254625	302.048	-1.42237	2.19696	-0.647429	0.517354	0.998932
LOC110254787	1046.25	-2.46699	2.32062	-1.06307	0.28775	0.804891
LOC110255072	292.803	-2.13443	3.17927	-0.671359	NA	NA
LOC110231317	78.5087	0.283693	2.91201	0.0974217	0.922392	0.998932
LOC110254862	853.557	0.218985	2.63529	0.083097	0.933774	0.998932
LOC110231278	387.339	-0.529715	2.78878	-0.189946	0.849352	0.998932
LOC110254890	1037.41	0.114996	2.94088	0.0391026	0.968809	0.998932
LOC110254819	294.361	1.3098	3.21408	0.407519	0.683626	0.998932
LOC110254851	20.6058	-0.418645	2.36878	-0.176734	NA	NA
LOC110231580	19.1504	-2.05826	2.40407	-0.856156	0.391912	0.926403
LOC110231618	77.0288	0.973539	2.71861	0.358101	0.720267	0.998932
LOC110231953	1055.93	-2.39751	2.64119	-0.907738	0.364017	0.897745
LOC110231667	3257.78	0.694271	2.49012	0.27881	0.780391	0.998932
LOC110231942	396.268	-9.04549	2.56496	-3.52655	0.000421005	0.0029691
LOC110231712	229.096	-11.0132	2.41771	-4.55524	5.23267e-06	0.000131895
LOC110231973	166.465	1.64844	3.02972	0.54409	NA	NA
LOC110231984	94.8367	2.58516	3.10381	0.832897	NA	NA
LOC110231689	821.636	-2.9028	2.05275	-1.41411	0.157331	0.545971
LOC110231705	270.746	26.1658	3.22513	8.11311	4.93394e-16	3.07076e-13
LOC110231824	171.918	-8.29779	2.773	-2.99235	0.00276841	0.0169128
LOC110231737	10354.3	-1.19769	1.29663	-0.923693	0.355646	0.891258
LOC114574410	696.935	-2.75569	3.22204	-0.855264	0.392405	0.926403
LOC110232236	123.482	3.07341	3.02681	1.01539	NA	NA
LOC110232314	33.9143	-5.15144	2.67681	-1.92447	0.0542956	0.242886
LOC110232535	556.745	2.08884	3.22633	0.647435	NA	NA
LOC110232545	754.051	1.22124	3.22619	0.378541	NA	NA
LOC110232455	514.023	-12.1723	2.58029	-4.71741	2.38871e-06	0.000131895
LOC110232445	629.307	-11.7372	2.52639	-4.64586	3.38661e-06	0.000131895
LOC110232425	236.16	-11.0565	2.42897	-4.55195	5.31503e-06	0.000131895
LOC110232556	797.151	-0.633359	2.39754	-0.26417	0.791649	0.998932
LOC110232575	276.878	1.38926	3.08209	0.450753	0.652167	0.998932
LOC110232484	271.825	0.370944	2.25501	0.164498	0.869339	0.998932
LOC110232852	19.4359	-7.46652	2.17741	-3.42908	0.000605635	0.0041998
LOC110232966	1022	0.363958	3.22612	0.112816	0.910176	0.998932
LOC110232978	1316.55	3.37332	3.03137	1.1128	0.265792	0.7721
LOC110232990	840.44	-12.8813	2.5865	-4.98022	6.35128e-07	9.3009e-05
LOC110233128	1474.22	0.415403	2.55381	0.16266	0.870786	0.998932
LOC110232932	32.3843	-4.54034	2.40192	-1.89029	0.0587186	0.258698
LOC110232916	235.465	-7.39974	2.29789	-3.22023	0.00128087	0.00832566
LOC110233007	87.3216	-0.238755	3.08129	-0.0774857	NA	NA
LOC110233086	153.492	-1.46597	3.22792	-0.454154	NA	NA
LOC110233138	374.703	0.139653	3.22647	0.0432836	NA	NA
LOC110233018	689.442	-0.553967	2.59513	-0.213464	0.830965	0.998932
LOC110233037	11202.1	1.12389	0.786696	1.42862	0.153114	0.535363
LOC110233397	52.4711	-1.70877	2.92888	-0.583419	0.559611	0.998932
LOC110233448	231.597	0.404241	2.84732	0.141973	NA	NA
LOC114574562	314.828	-0.45108	2.91928	-0.154518	NA	NA
LOC110233479	6.62101	-3.13558	3.27638	-0.957025	0.338555	0.873481
LOC110233568	18.2458	0.244029	1.74705	0.13968	0.888913	0.998932
LOC110234014	1889.64	-1.68292	2.37914	-0.707367	0.479338	0.995578
LOC110233971	517.825	2.30968	3.22638	0.715872	0.47407	0.992377
LOC110233845	232.656	-0.413651	3.2269	-0.128189	0.898	0.998932
LOC110233673	173.261	-1.31343	2.9572	-0.444147	0.656936	0.998932
LOC110234249	191.86	-6.61117	2.96788	-2.22757	0.0259092	0.126397
LOC110234279	204.484	1.65853	2.80034	0.59226	NA	NA
LOC110233949	436.585	-2.15708	2.92926	-0.73639	0.461493	0.986593
LOC110233725	109.908	-1.72969	3.11601	-0.555097	0.578828	0.998932
LOC110234640	384.541	-3.05332	2.81946	-1.08294	0.278834	0.790349
LOC110234829	1540.15	-0.101124	2.24144	-0.0451157	0.964015	0.998932
LOC110235103	475.303	1.78109	3.1773	0.560568	NA	NA
LOC110235182	356.628	-1.69362	2.90339	-0.583325	NA	NA
LOC110234768	775.663	-4.02781	3.09918	-1.29964	0.193725	0.632975
LOC110235332	65.2771	-6.48311	2.42899	-2.66905	0.00760655	0.0419878
LOC110235290	816.483	-9.49987	2.58424	-3.67609	0.00023684	0.00178131
LOC110234941	833.606	-0.960288	2.57175	-0.373399	0.708851	0.998932
LOC110235124	359.35	-0.573241	3.22658	-0.177662	0.858988	0.998932
LOC110235434	190.913	-1.8077	3.22776	-0.560049	0.575446	0.998932
LOC110235444	133.056	-4.28466	3.01607	-1.42061	0.155429	0.542045
LOC110235455	4166.97	1.93831	1.76852	1.09601	0.273076	0.781406
LOC110234742	1188.87	-0.805673	2.55512	-0.315317	0.752521	0.998932
LOC110234722	222.895	-9.63453	2.3246	-4.1446	3.40413e-05	0.000330393
LOC110234734	417.565	-10.2674	2.53183	-4.05534	5.00624e-05	0.000456522
LOC110234799	246.829	0.708008	3.18871	0.222036	0.824286	0.998932
LOC110234778	422.455	-10.193	2.68146	-3.80129	0.000143946	0.00114673
LOC110235211	964.944	1.88046	3.22614	0.582881	NA	NA
LOC110234699	488.976	1.50089	3.00548	0.499385	0.617508	0.998932
LOC110234690	3851.25	2.40653	3.22598	0.745984	0.455677	0.980474
LOC110235160	772.842	0.793276	3.22618	0.245887	0.805769	0.998932
LOC110235145	562.589	1.03073	3.22627	0.319479	0.749363	0.998932
LOC110235014	72.9717	-0.403219	2.87328	-0.140334	0.888396	0.998932
LOC110235023	201.431	-7.78997	2.52453	-3.08571	0.00203067	0.012686
LOC114574713	3.87193	-5.13962	2.18905	-2.34787	NA	NA
LOC110235585	64.7604	-5.45054	2.30651	-2.36311	0.0181221	0.0921656
LOC110235809	428.34	0.80255	3.22639	0.248746	NA	NA
LOC110235754	135.735	1.75838	2.8614	0.614517	0.538874	0.998932
LOC110235764	144.65	1.34562	2.02877	0.66327	0.507158	0.998932
LOC110235745	60.7406	-8.51085	2.07644	-4.09878	4.15338e-05	0.000391193
LOC110235642	405.824	0.233977	3.22643	0.0725188	0.942189	0.998932
LOC110235670	4693.66	3.49854	3.22599	1.08449	0.27815	0.790349
LOC110235699	475.006	-0.702175	3.1018	-0.226376	0.820909	0.998932
LOC110235735	77.0319	-2.12034	2.71247	-0.781699	0.434391	0.964824
LOC110235827	391.868	-1.39236	2.76246	-0.504029	0.614241	0.998932
LOC114574741	1578.97	-1.10117	2.86942	-0.383761	0.701155	0.998932
LOC110235718	142.313	-10.3319	2.30256	-4.48712	7.21913e-06	0.00013208
LOC110235679	875.183	1.1578	3.02438	0.382823	0.701851	0.998932
LOC110235849	17.7251	-0.733623	2.73988	-0.267758	NA	NA
LOC114574749	19.6528	-0.631799	2.77557	-0.227628	0.819935	0.998932
LOC110235900	185.563	-0.42752	2.28102	-0.187425	0.851327	0.998932
LOC110236110	149.459	-10.4019	2.31592	-4.49148	7.07315e-06	0.00013208
LOC110236617	534.82	-0.379514	3.22634	-0.11763	NA	NA
LOC110236942	270.898	-0.259628	2.48542	-0.104461	0.916804	0.998932
LOC110236838	637.055	-0.367641	2.83924	-0.129486	NA	NA
LOC110236665	83.0035	-7.52632	2.40929	-3.12388	0.00178482	0.0111922
LOC110237004	337.385	1.94823	2.98716	0.652201	NA	NA
LOC110236883	594.076	1.25076	2.95677	0.423016	0.672284	0.998932
LOC110237154	1890.85	1.19232	2.53492	0.470357	0.6381	0.998932
LOC110236656	301.136	-2.54473	2.79525	-0.910374	0.362625	0.896948
LOC110237230	34.6921	-0.522412	2.37794	-0.21969	NA	NA
LOC110237300	190.897	1.93329	3.22708	0.599083	NA	NA
LOC110237337	112.116	-0.665698	2.9614	-0.224792	0.822141	0.998932
LOC110237363	13.6229	-2.26228	2.2947	-0.985874	NA	NA
LOC110237355	43.3087	-5.28977	2.44475	-2.16373	NA	NA
LOC110237564	190.68	-0.168414	2.94207	-0.0572433	0.954351	0.998932
LOC110237441	127.441	-8.82613	2.33536	-3.77935	0.000157239	0.0012368
LOC110237400	1498.99	3.79268	3.22618	1.17559	0.239758	0.727938
LOC110237575	119.049	-7.34398	2.72591	-2.69414	0.00705709	0.0393034
LOC110237452	448.023	-2.49594	3.22699	-0.773455	0.439253	0.967696
LOC110237658	620.308	1.0686	2.96422	0.360502	0.718472	0.998932
LOC110237422	218.092	0.542514	3.11371	0.174234	NA	NA
LOC110237817	1493.01	-4.22426	2.67699	-1.57799	0.114568	0.435447
LOC110237829	2363.39	0.0515162	2.99525	0.0171993	NA	NA
LOC110238360	83.5696	-3.06689	2.42528	-1.26455	0.206032	0.659276
LOC110238530	104.454	-2.44342	3.0348	-0.805134	0.420742	0.952083
LOC110239026	459.343	4.00812	3.22688	1.2421	0.214199	0.674998
LOC110238809	68.5055	3.635	3.01289	1.20648	NA	NA
LOC110238070	81.5732	-4.44323	2.54163	-1.74818	0.0804333	0.332899
LOC110238603	1199.43	0.775383	3.17015	0.244589	0.806775	0.998932
LOC110238655	1606.62	1.71866	3.22605	0.532745	0.59421	0.998932
LOC110239446	133.619	1.58614	3.20101	0.495512	NA	NA
LOC110238757	453.003	1.92408	3.2264	0.596355	NA	NA
LOC110239505	237.373	0.782893	2.11927	0.369416	0.711818	0.998932
LOC110238199	10504.9	0.121122	0.860941	0.140685	0.888119	0.998932
LOC110239047	52.6506	-8.59072	2.10356	-4.08391	4.4285e-05	0.000411371
LOC110238250	351.151	3.72283	3.22702	1.15364	NA	NA
LOC110239065	545.933	1.0422	3.22629	0.323035	0.746669	0.998932
LOC110238665	1148.47	1.0609	3.22609	0.328849	0.74227	0.998932
LOC110238885	485.252	-11.1515	2.44567	-4.55968	5.12306e-06	0.000131895
LOC110238321	2204.46	2.76977	3.11076	0.890384	NA	NA
LOC110238925	742.559	4.80998	3.22682	1.49063	0.13606	0.492327
LOC110238896	257.205	-9.2244	2.17283	-4.24534	2.18262e-05	0.000235222
LOC110238698	154.267	0.038606	2.65276	0.0145532	0.988389	0.998932
LOC110239110	729.374	-1.78025	3.2264	-0.551776	0.581102	0.998932
LOC110238799	134.023	3.29446	3.22836	1.02048	NA	NA
LOC110239017	1720.03	6.15859	3.22679	1.90858	NA	NA
LOC110238050	3066.76	2.04706	3.22599	0.634552	0.525721	0.998932
LOC110238401	2363.16	0.856854	1.97555	0.433729	0.664485	0.998932
LOC110238371	79.0449	-5.67378	2.62169	-2.16417	NA	NA
LOC110238411	2825.96	0.424142	1.77544	0.238894	0.811188	0.998932
LOC110238382	417.35	0.139219	2.87936	0.0483509	0.961437	0.998932
LOC110238550	93.1237	-8.55683	1.94434	-4.40089	1.07808e-05	0.000151631
LOC110238560	92.4198	-5.25364	2.6306	-1.99712	0.0458121	0.20869
LOC110239009	109.98	-1.62053	2.93681	-0.551801	0.581085	0.998932
LOC110239210	376.386	-2.02524	3.22694	-0.627602	0.530264	0.998932
LOC110238177	335.03	-0.784747	2.25382	-0.348185	0.727701	0.998932
LOC110238166	118.163	-0.487317	2.93423	-0.16608	0.868094	0.998932
LOC110238115	888.718	0.171169	2.51464	0.068069	0.945731	0.998932
LOC110238481	1186.15	-0.211549	3.2261	-0.0655743	NA	NA
LOC110238644	2364.44	-0.372589	2.94687	-0.126436	NA	NA
LOC110238734	538.509	-0.169154	3.22632	-0.0524293	0.958187	0.998932
LOC110239646	602.367	2.05058	3.22629	0.635583	NA	NA
LOC110238745	200.139	0.0864772	3.22697	0.0267983	NA	NA
LOC110238146	1105.69	1.96131	2.1983	0.892193	0.37229	0.904288
LOC110238519	564.809	-2.54498	3.19082	-0.797593	0.425107	0.955791
LOC110238937	724.708	0.916505	3.22619	0.284082	NA	NA
LOC110238282	185.146	-1.84643	3.02873	-0.609639	NA	NA
LOC110238708	594.996	1.47271	3.06051	0.481199	0.630375	0.998932
LOC110238717	83.8755	-4.75184	2.42023	-1.96338	0.0496016	0.224311
LOC110239497	319.345	1.14404	3.22655	0.354569	NA	NA
LOC110238999	151.79	-1.35758	3.21759	-0.421922	0.673082	0.998932
LOC110238854	46.0532	-0.587048	2.71707	-0.216059	0.828942	0.998932
LOC110239396	868.895	-7.20028	2.90687	-2.47699	0.0132495	0.069735
LOC110238016	811.54	-1.19064	2.47581	-0.480909	0.630582	0.998932
LOC110239858	282.324	0.120257	3.17137	0.0379196	0.969752	0.998932
LOC110239795	31.2333	-3.34356	2.54932	-1.31155	0.189672	0.625694
LOC110239965	141.366	-9.51225	2.08975	-4.55185	5.31764e-06	0.000131895
LOC110239788	480.473	0.396984	2.97807	0.133303	0.893954	0.998932
LOC110239753	250.176	5.43783	3.22976	1.68366	NA	NA
LOC110239700	3181.88	2.60621	3.16342	0.82386	NA	NA
LOC110239732	7019.49	0.476493	3.16465	0.150567	0.880317	0.998932
LOC110239722	2320.68	3.2384	2.85768	1.13323	0.257119	0.756169
LOC110240064	1209.6	2.90108	3.22615	0.89924	0.368525	0.899703
LOC110240232	1172.04	1.20501	2.30069	0.523761	0.600444	0.998932
LOC110240255	2096.57	0.105559	2.57696	0.0409625	0.967326	0.998932
LOC110240449	245.615	-11.1123	2.44996	-4.53569	5.74146e-06	0.000131895
LOC110240290	55.7566	-2.27718	2.67008	-0.852851	0.393742	0.926523
LOC110240469	224.191	1.6772	3.11872	0.537784	NA	NA
LOC110240170	1008.95	0.163216	2.68777	0.0607256	0.951578	0.998932
LOC110240481	95.1057	1.3654	2.67143	0.511114	0.609271	0.998932
LOC110240342	62.7545	1.07474	3.0742	0.349599	0.72664	0.998932
LOC110240148	671.759	0.000907226	2.74294	0.000330749	0.999736	0.999959
LOC110240544	180.359	3.11404	2.60677	1.1946	NA	NA
LOC110240126	307.17	-10.9269	2.35566	-4.63856	3.50852e-06	0.000131895
LOC110240330	1640.2	1.49471	3.07266	0.486455	0.626645	0.998932
LOC110240563	21.2364	-2.52475	2.6939	-0.937209	0.348651	0.884327
LOC110240213	1280.65	1.16146	1.53939	0.75449	0.450555	0.976628
LOC110240697	58.4804	-3.77759	2.46044	-1.53533	0.124702	0.465498
LOC110240717	541.838	2.75148	3.22642	0.852798	0.393771	0.926523
LOC110240911	3.70171	-1.82054	2.24803	-0.809839	0.418033	0.949537
LOC110240934	23.1795	-3.99651	2.09128	-1.91104	0.0559995	0.248948
LOC110241354	1022.14	-1.25237	2.54748	-0.491611	0.622994	0.998932
LOC114574311	305.972	0.92885	2.70332	0.343595	0.731151	0.998932
LOC110240967	7069.51	0.510513	1.38701	0.368066	0.712824	0.998932
LOC110240868	849.214	-1.17051	2.64069	-0.44326	0.657578	0.998932
LOC110240876	127.235	-2.00462	3.11649	-0.64323	0.520075	0.998932
LOC110241157	12580.9	0.202832	1.02545	0.197799	0.843202	0.998932
LOC110240976	340.001	-1.80259	3.16151	-0.570167	NA	NA
LOC110240984	320.791	-0.042055	2.55279	-0.0164741	NA	NA
LOC110241486	607.233	-0.0778711	3.02013	-0.025784	NA	NA
LOC110241372	728.201	1.35667	3.2262	0.420517	NA	NA
LOC110240820	1130.69	1.6374	2.00388	0.817117	0.413862	0.946345
LOC110240809	739.799	0.967919	3.03645	0.318766	0.749904	0.998932
LOC110241294	691.89	0.171382	3.141	0.054563	0.956487	0.998932
LOC110241325	338.445	0.56553	3.22651	0.175276	0.860863	0.998932
LOC110241022	539.599	3.55872	2.97247	1.19723	0.231217	0.713208
LOC110240861	15.3165	-0.945682	2.43111	-0.388992	0.697282	0.998932
LOC110240831	2439.57	-2.017	2.24982	-0.896515	0.369978	0.901572
LOC110241498	289.139	1.49359	3.12349	0.478179	0.632523	0.998932
LOC110241076	101.756	-9.25641	2.07327	-4.46463	8.0206e-06	0.000135832
LOC110241276	1169.65	1.92725	2.64156	0.729588	NA	NA
LOC110241468	1755.19	1.74852	2.62393	0.666376	0.505171	0.998932
LOC110241124	389.204	0.0101072	3.22646	0.00313261	0.997501	0.999508
LOC110241245	988.268	0.714174	2.57337	0.277524	NA	NA
LOC110241680	293.032	-6.70455	2.77283	-2.41795	0.0156084	0.0810588
LOC110242589	957.646	-3.39815	2.43906	-1.39322	0.163553	0.56122
LOC110242771	72.8425	0.65988	3.10176	0.212744	0.831527	0.998932
LOC110241818	4.37326	-2.5372	2.21768	-1.14408	0.25259	0.749486
LOC110241785	1020.96	-0.460272	3.22614	-0.14267	0.886551	0.998932
LOC110241770	550.865	0.161572	3.06875	0.0526507	NA	NA
LOC110241795	10.1074	0.562613	2.43798	0.23077	0.817494	0.998932
LOC110242453	121.381	-2.42883	2.85392	-0.85105	0.394742	0.926523
LOC110242299	15295.3	-1.55694	1.62382	-0.958814	0.337652	0.873481
LOC110242423	521.265	-0.395206	3.22635	-0.122493	NA	NA
LOC110242397	456.137	1.8115	3.22639	0.561463	0.574482	0.998932
LOC110242415	1568.74	-8.81022	2.65883	-3.31358	0.000921114	0.00614776
LOC110242506	1105.2	-1.2127	3.22617	-0.375895	0.706995	0.998932
LOC110242370	923.122	2.01497	3.22616	0.624573	0.532252	0.998932
LOC110242530	8740.42	0.00757421	1.40122	0.00540545	0.995687	0.998932
LOC110242313	1714.64	0.988284	2.62507	0.376479	0.706561	0.998932
LOC110242579	636.775	0.561808	2.61963	0.214461	0.830188	0.998932
LOC110242763	508.818	-12.1563	2.61537	-4.64801	3.3516e-06	0.000131895
LOC110242288	354.356	-2.06478	3.07306	-0.671898	NA	NA
LOC110242266	371.582	-3.62047	2.99203	-1.21004	NA	NA
LOC110242796	1252.83	-2.7497	2.55436	-1.07647	0.281715	0.795348
LOC110242820	219.294	-6.01503	2.72739	-2.20542	NA	NA
LOC110242830	289.34	0.521036	2.75604	0.189053	0.850052	0.998932
LOC110242778	1417.36	-0.0192509	2.78816	-0.00690452	0.994491	0.998932
LOC110242008	270.843	-0.000837487	3.10898	-0.000269377	0.999785	0.999959
LOC110241925	315.974	-3.71905	3.22889	-1.1518	NA	NA
LOC110242838	350.181	0.393902	3.2265	0.122083	NA	NA
LOC110242846	10587.7	-0.5537	1.23003	-0.450152	0.652601	0.998932
LOC110242663	7013.35	3.09637	3.22596	0.959829	NA	NA
LOC110242652	484.121	-0.335342	2.24721	-0.149226	0.881376	0.998932
LOC110242135	241.304	-2.95227	2.9158	-1.01251	0.311296	0.840532
LOC110242175	918.34	-0.755026	2.91312	-0.259181	0.795495	0.998932
LOC110242120	471.57	-2.11265	2.08294	-1.01427	0.310456	0.840087
LOC110242060	9628.13	-0.688151	1.02398	-0.672033	0.501563	0.998932
LOC110242729	75.0122	-3.43696	2.70737	-1.26948	0.204268	0.654895
LOC110241955	2534.93	-11.2427	2.37238	-4.73899	2.14784e-06	0.000131895
LOC110242214	204.244	-4.26159	2.96464	-1.43747	0.150584	0.530387
LOC110242601	801.027	-10.8491	2.49184	-4.35384	1.33775e-05	0.000170745
LOC110242025	827.748	-12.859	2.59785	-4.94984	7.42735e-07	0.000102724
LOC110242045	1393.15	4.59077	3.22634	1.4229	NA	NA
LOC110241986	613.992	-6.14896	3.23312	-1.90187	NA	NA
LOC110241965	108.581	-5.91549	2.84598	-2.07854	0.0376594	0.176393
LOC110242068	664.14	-0.10723	3.22624	-0.0332368	0.973486	0.998932
LOC110242707	285.419	-3.65738	3.22908	-1.13264	0.257367	0.756275
LOC110242696	249.603	-4.79552	2.67266	-1.79429	0.072767	0.308609
LOC110242929	1870.84	0.174169	2.99761	0.0581024	0.953667	0.998932
LOC110242997	22.7111	1.57571	2.60095	0.605822	NA	NA
LOC110243009	3.04854	-2.74793	2.40262	-1.14372	0.252739	0.749486
LOC110243113	53.8051	0.647409	3.00733	0.215277	NA	NA
LOC110243103	167.157	0.282132	2.95046	0.0956229	NA	NA
LOC110243152	4.97581	1.3704	1.82875	0.749361	0.45364	0.977856
LOC110243311	104.539	-1.16423	3.09384	-0.376305	0.70669	0.998932
LOC110243654	140.688	-10.3112	2.38645	-4.32073	1.55511e-05	0.000185236
LOC110243245	44.9938	-0.130135	1.63936	-0.0793815	0.936729	0.998932
LOC110243379	583.603	-5.04552	2.82953	-1.78317	0.0745588	0.3146
LOC110243447	980.014	-8.08642	2.59593	-3.11504	0.0018392	0.0115043
LOC110243624	4373.46	-0.923739	2.08756	-0.442496	0.65813	0.998932
LOC110243835	1354.23	-0.962497	2.9921	-0.321679	0.747696	0.998932
LOC110243824	572.243	7.13533	2.99631	2.38137	0.0172482	0.0881712
LOC110243605	55.7216	-3.94262	2.5718	-1.53302	0.12527	0.465498
LOC110243237	161.272	-0.297679	3.06619	-0.0970843	0.922659	0.998932
LOC110243348	1317.61	-2.19855	2.27039	-0.968358	0.332865	0.864998
LOC110243300	607.889	1.68443	2.18728	0.770106	0.441237	0.969942
LOC110243280	14.4985	1.9009	3.241	0.586516	0.557529	0.998932
LOC110243545	3865.49	5.71425	3.22621	1.7712	0.0765279	0.321004
LOC110243846	222.496	-4.20994	2.85558	-1.47428	0.140406	0.505115
LOC114575509	61.8692	2.44457	1.78356	1.37062	NA	NA
LOC110243903	413.941	2.2202	3.22648	0.688117	NA	NA
LOC110243896	75.1971	-7.75754	2.38312	-3.2552	0.00113314	0.00746283
LOC110243988	203.924	-10.8468	2.38445	-4.54898	5.39055e-06	0.000131895
LOC110243977	424.111	0.638532	2.69276	0.23713	NA	NA
LOC110244039	496.529	0.322049	3.09624	0.104013	0.917159	0.998932
LOC110244011	697.825	-1.01378	3.06043	-0.331254	0.740452	0.998932
LOC110244321	413.951	1.64666	3.22643	0.510366	NA	NA
LOC110244128	704.147	-9.14114	2.68713	-3.40182	0.000669381	0.00459161
LOC110244454	27.9673	0.244104	2.88034	0.0847483	0.932462	0.998932
LOC110244464	82.6811	-6.27008	2.54491	-2.46378	NA	NA
LOC110244496	27.51	-7.96439	2.23676	-3.56068	0.000369898	0.00266985
LOC110244567	727.922	-0.333973	3.01101	-0.110917	0.911682	0.998932
LOC110245284	1162.82	-0.781181	2.34105	-0.333688	0.738615	0.998932
LOC110245040	101.052	-9.84033	2.25642	-4.36103	1.29454e-05	0.000168767
LOC110244858	326.993	-5.23722	2.5976	-2.01618	0.0437815	0.201096
LOC110244739	635.437	-1.53525	3.22642	-0.475839	0.634189	0.998932
LOC110244868	348.385	-2.3476	3.03521	-0.773456	NA	NA
LOC110244877	1098.66	0.591589	2.98631	0.1981	NA	NA
LOC110245166	152.321	-1.9934	2.62675	-0.758885	0.447921	0.976591
LOC110244777	189.553	-1.89901	3.08851	-0.614863	NA	NA
LOC110244557	542.887	1.07807	2.95633	0.364665	0.715361	0.998932
LOC110244886	178.626	1.78318	3.22713	0.55256	NA	NA
LOC110244639	232.514	-1.44909	2.71165	-0.534395	NA	NA
LOC110244703	718.087	1.19824	3.2262	0.37141	0.710332	0.998932
LOC110244585	429.039	-11.9119	2.57109	-4.63303	3.60355e-06	0.000131895
LOC110244748	681.948	-4.01159	3.22756	-1.24292	NA	NA
LOC110245005	50.8123	-1.0868	2.65283	-0.409676	0.682044	0.998932
LOC110245027	240.513	-4.76654	3.21747	-1.48146	0.138485	0.499289
LOC110244693	438.987	-3.57929	3.03853	-1.17797	0.238809	0.726826
LOC110245324	60.4685	-7.25855	2.19519	-3.30657	0.000944465	0.00628675
LOC110245347	621.771	2.44843	3.22632	0.758895	NA	NA
LOC110245358	1860.25	-3.48748	2.78176	-1.25369	0.209953	0.667108
LOC110245531	602.447	1.08273	1.86409	0.580837	0.561351	0.998932
LOC110245928	90.3337	-8.87272	1.98725	-4.46483	8.01319e-06	0.000135832
LOC110245561	103.032	2.48655	3.15065	0.789218	0.429985	0.961706
LOC110245737	732.644	-8.23252	2.80601	-2.93389	0.00334748	0.0200326
LOC110245717	55.9603	-2.54009	2.37403	-1.06995	NA	NA
LOC110245634	66.6908	-9.23669	2.3374	-3.95169	7.7602e-05	0.000650472
LOC110245520	462.432	-4.23653	3.22869	-1.31215	0.18947	0.625694
LOC110245782	16.4635	-0.466223	2.48082	-0.187931	NA	NA
LOC110245490	263.512	-0.183482	3.06984	-0.0597691	NA	NA
LOC110245551	96.8145	-2.74725	3.03568	-0.904988	0.365472	0.898166
LOC110245813	690.062	7.80127	3.23229	2.41355	NA	NA
LOC110245824	182.126	-1.17978	3.06263	-0.385217	0.700077	0.998932
LOC110245835	1028.71	0.452245	1.53666	0.294304	0.768526	0.998932
LOC110245420	964.303	-2.32931	3.20077	-0.727734	0.466777	0.988971
LOC110245443	385.933	-0.742986	3.19351	-0.232655	0.816029	0.998932
LOC110245581	169.553	-8.07302	2.36038	-3.42023	0.000625693	0.00432684
LOC110245887	218.637	-2.35599	2.5368	-0.928725	0.353032	0.88691
LOC114575657	201.566	-8.06625	2.56461	-3.14521	0.00165968	0.0105024
LOC110245906	1428.09	1.82134	2.67796	0.680122	NA	NA
LOC110245570	1148.86	1.67573	3.2261	0.519429	NA	NA
LOC110245616	1085.4	0.100098	2.83109	0.0353569	NA	NA
LOC110246163	115.21	-9.42896	2.13669	-4.41289	1.01999e-05	0.000148495
LOC110246143	1712.17	1.02704	2.35612	0.435905	0.662906	0.998932
LOC110246455	248.045	-2.36093	2.96279	-0.796861	0.425532	0.955791
LOC110246446	84.2898	-9.57429	2.34132	-4.08927	4.32725e-05	0.000404021
LOC110246554	410.835	-0.691257	2.83182	-0.244103	0.807151	0.998932
LOC110246543	24.9057	-7.81778	2.29376	-3.40829	0.000653724	0.00450193
LOC110246575	25.6237	-5.26402	2.04844	-2.56977	0.0101766	0.0545418
LOC110246612	70.5774	-9.32476	2.21514	-4.20955	2.5588e-05	0.000262166
LOC114575821	10.8812	-1.64795	3.25407	-0.506426	0.612558	0.998932
LOC110247527	299.345	-0.300822	2.93897	-0.102356	0.918474	0.998932
LOC110247169	199.955	-10.8169	2.41819	-4.47316	7.70731e-06	0.000134301
LOC110247217	52.5944	-4.45982	2.38701	-1.86837	0.0617104	0.26955
LOC110246864	1022.3	5.21969	3.22674	1.61763	NA	NA
LOC110247286	303.025	1.22962	3.10132	0.396483	0.691748	0.998932
LOC110246810	2596.79	-2.6864	2.65933	-1.01018	0.31241	0.841501
LOC110246819	3174.13	2.09739	1.34913	1.55462	0.120036	0.452088
LOC110246715	398.695	-2.04681	3.11293	-0.65752	0.510847	0.998932
LOC110247393	662.683	0.102526	2.90911	0.0352431	0.971886	0.998932
LOC110247005	497.781	2.00473	2.5569	0.784046	0.433013	0.964697
LOC110247068	558.146	-2.01588	3.19322	-0.631299	0.527845	0.998932
LOC110247441	2283.11	0.79365	2.58712	0.306769	0.759019	0.998932
LOC110247423	637.042	-1.90133	2.58928	-0.734307	0.462762	0.986763
LOC110246706	94.963	-3.98359	2.98433	-1.33483	NA	NA
LOC110247037	611.09	2.11401	3.06258	0.690273	0.490023	0.998932
LOC110246754	2772.26	1.14556	2.48427	0.461127	0.644707	0.998932
LOC110246764	833.644	4.69473	3.22667	1.45498	NA	NA
LOC110247048	146.938	-10.3778	2.30603	-4.50031	6.78536e-06	0.00013208
LOC110247187	2614.09	-0.191565	2.52508	-0.075865	0.939526	0.998932
LOC110246641	268.734	-11.2391	2.51886	-4.46197	8.12092e-06	0.000137065
LOC114575914	57.4311	3.45287	2.46185	1.40255	0.160751	0.554279
LOC110248029	165.508	-10.5474	2.34942	-4.48937	7.14334e-06	0.00013208
LOC110247853	2434.71	-1.95538	3.17498	-0.615872	0.537979	0.998932
LOC110248238	1136.16	-4.44587	2.54593	-1.74626	0.0807655	0.333719
LOC110248218	383.457	0.451895	2.28285	0.197953	0.843082	0.998932
LOC110248206	117.701	-2.20913	3.15116	-0.701053	0.48327	0.998428
LOC110248868	1144.05	2.1726	2.3217	0.935779	0.349387	0.884391
LOC110248875	465.273	-6.1252	2.88899	-2.12019	0.0339903	0.160872
LOC110247747	4012.19	-1.75984	2.00752	-0.87662	0.380693	0.9126
LOC110248377	2136.83	-0.685906	2.25507	-0.304162	0.761005	0.998932
LOC110247821	839.998	-1.55211	2.39063	-0.649247	0.516179	0.998932
LOC110247794	276.938	-4.74522	2.8884	-1.64285	0.100413	0.394598
LOC110248385	601.727	-0.487048	3.08884	-0.15768	0.874709	0.998932
LOC110248006	1086.2	-0.227732	2.59257	-0.0878401	0.930004	0.998932
LOC110247952	304.611	1.53392	3.2266	0.475397	NA	NA
LOC110248396	2606.36	2.64584	3.20221	0.826255	NA	NA
LOC110247786	93.1268	-8.15483	2.28776	-3.56454	0.00036449	0.00264162
LOC110248942	146.146	2.16082	2.54057	0.850529	0.395031	0.926523
LOC110248901	237.437	-1.07179	2.73963	-0.391218	0.695636	0.998932
LOC110247867	76.9832	-7.16835	2.01324	-3.56061	0.000369993	0.00266985
LOC110248488	781.732	-1.54162	2.05131	-0.751531	0.452333	0.977607
LOC110248074	1940.61	-3.29014	2.77289	-1.18654	NA	NA
LOC110248082	759.045	3.83069	3.22645	1.18727	0.235119	0.71952
LOC110248067	912.72	2.53376	3.22619	0.78537	NA	NA
LOC110248057	34.8954	-3.42103	2.57701	-1.32752	0.184336	0.613919
LOC110247606	220.783	-3.27862	2.90259	-1.12955	0.258667	0.757144
LOC110247709	689.686	-0.480814	3.06882	-0.156677	0.875499	0.998932
LOC110248662	325.768	-0.627882	2.64516	-0.23737	0.81237	0.998932
LOC110247667	415.207	-0.964197	3.22655	-0.298832	NA	NA
LOC110248712	528.126	-0.869628	3.10933	-0.279683	0.779721	0.998932
LOC110247629	444.699	-7.00119	2.48215	-2.82062	0.0047931	0.0279448
LOC110247968	513.365	-2.57212	2.55113	-1.00823	0.313344	0.842263
LOC110247986	597.532	-3.8237	2.93149	-1.30435	0.192113	0.629386
LOC110247658	761.008	-2.52155	2.64764	-0.952374	0.340907	0.876744
LOC110248777	7.64693	-3.28101	2.19614	-1.49399	0.135178	0.490204
LOC110247583	319.725	0.132746	2.79066	0.0475681	0.96206	0.998932
LOC110248299	391.89	2.91062	3.22664	0.902059	NA	NA
LOC110248309	77.8828	-9.46691	2.21387	-4.27618	1.90125e-05	0.000210832
LOC110248331	4.37842	0.587709	3.26596	0.17995	NA	NA
LOC110248990	635.933	0.0622608	2.56458	0.0242772	0.980632	0.998932
LOC110248858	191.696	-1.14082	2.42949	-0.46957	0.638662	0.998932
LOC110249042	1929.35	-0.788429	1.82181	-0.432773	0.66518	0.998932
LOC110249174	421.55	1.60981	3.22642	0.498947	0.617817	0.998932
LOC110249015	490.513	1.08337	3.22633	0.335789	NA	NA
LOC110249022	187.33	1.01928	2.99688	0.340112	NA	NA
LOC110249053	2223.43	-1.55883	2.50103	-0.623276	0.533103	0.998932
LOC110249073	710.229	-0.566595	3.22625	-0.17562	0.860592	0.998932
LOC110249092	1019.43	1.42073	2.98313	0.476255	NA	NA
LOC110249081	991.067	1.86086	3.06593	0.606947	NA	NA
LOC110249113	440.995	-11.9519	2.56374	-4.66188	3.1333e-06	0.000131895
LOC110249347	313.917	-11.1608	2.34409	-4.76124	1.92403e-06	0.000131895
LOC110249369	311.582	1.28307	3.22657	0.397659	0.690882	0.998932
LOC110249589	32.2343	-8.19123	2.26755	-3.61238	0.000303405	0.0022314
LOC110249463	96.7051	-9.77704	2.25249	-4.34055	1.42126e-05	0.000175594
LOC110249716	318.135	-2.14791	2.60546	-0.824387	NA	NA
LOC110249418	50.1393	-8.83263	2.19442	-4.02505	5.69637e-05	0.000503769
LOC110249430	269.097	1.41772	3.22668	0.439373	NA	NA
LOC110249474	175.398	-0.305971	2.61694	-0.116919	NA	NA
LOC110249485	128.072	-3.85118	2.40532	-1.60111	0.109353	0.421091
LOC110249905	200.345	-8.72786	2.42927	-3.59279	0.000327155	0.00238493
LOC110249939	106.571	0.17597	2.47643	0.071058	0.943352	0.998932
LOC110250084	315.011	-1.60863	3.22695	-0.498498	0.618133	0.998932
LOC110250094	33.5127	-8.25245	2.17478	-3.79461	0.000147876	0.00116869
LOC110250276	341.007	-1.93778	2.25959	-0.857584	0.391122	0.92557
LOC110250190	2139.61	0.0610938	2.20292	0.0277331	0.977875	0.998932
LOC110250349	72.9579	3.48706	3.02767	1.15173	NA	NA
LOC110250026	67.7098	-2.14659	2.31229	-0.928338	0.353232	0.88691
LOC110250075	1958.21	-0.032784	2.6055	-0.0125826	0.989961	0.998932
LOC110250201	503.481	-0.403439	3.03503	-0.132927	0.894251	0.998932
LOC110250104	6101.39	3.74304	3.22598	1.16028	0.245934	0.74033
LOC110250224	83.2408	1.6172	3.12542	0.517435	0.604853	0.998932
LOC110250381	652.827	-12.5089	2.81608	-4.44195	8.91481e-06	0.000140444
LOC110250409	1813.06	1.51696	2.88343	0.526097	0.598821	0.998932
LOC110250489	8.6501	1.11209	2.42348	0.458881	NA	NA
LOC110250610	790.368	-1.09097	2.66626	-0.409175	0.682411	0.998932
LOC110250851	2888.68	-1.11225	2.82212	-0.39412	0.693492	0.998932
LOC110250565	2141.68	3.3755	3.08398	1.09453	NA	NA
LOC110251082	351.859	-1.7626	2.08629	-0.844848	0.398196	0.928191
LOC110250620	437.879	-11.9387	2.64092	-4.52066	6.16474e-06	0.000131895
LOC110250545	306.733	-0.737633	3.09986	-0.237957	0.811914	0.998932
LOC110250533	147.376	0.128171	2.4224	0.0529108	NA	NA
LOC110250577	856.993	1.14754	3.03066	0.378644	0.704952	0.998932
LOC110250698	259.302	-11.1905	2.44884	-4.56973	4.88347e-06	0.000131895
LOC110250801	181.879	-5.22676	2.71703	-1.9237	0.0543919	0.242886
LOC110250781	188.167	-0.801178	2.59352	-0.308915	0.757386	0.998932
LOC110250823	3985.17	3.32711	3.226	1.03134	NA	NA
LOC110250715	3415.42	2.91707	2.26872	1.28577	0.198522	0.640596
LOC110250830	184.237	-5.46107	2.4696	-2.21131	0.0270142	0.131223
LOC110250671	817.528	-1.54718	2.62622	-0.589131	0.555774	0.998932
LOC110251240	16.9397	-1.51458	2.49364	-0.607376	0.543601	0.998932
LOC110251408	56.348	-4.94447	2.35613	-2.09855	0.0358565	0.168424
LOC110251465	721.025	-0.562068	2.45185	-0.229243	0.81868	0.998932
LOC110251299	743.077	-0.333229	2.62035	-0.12717	0.898806	0.998932
LOC110251782	99.7495	-1.1906	2.76322	-0.430876	NA	NA
LOC110251691	439.654	-2.55165	2.73324	-0.933561	0.35053	0.885484
LOC110251702	627.376	3.18879	3.12726	1.01968	NA	NA
LOC110251710	66.0406	-5.64377	2.71933	-2.07543	0.0379471	0.177543
LOC110251427	117.329	-5.06162	2.37884	-2.12777	0.0333559	0.158472
LOC110251398	618.928	-2.05081	2.04758	-1.00158	NA	NA
LOC110251830	313.625	0.0229866	3.10198	0.0074103	NA	NA
LOC110251474	2163.39	0.469807	1.44585	0.324934	0.745231	0.998932
LOC110251615	141.217	-10.3135	2.45702	-4.19756	2.69807e-05	0.000273598
LOC110251731	51.4961	-3.82282	2.43039	-1.57293	0.115735	0.438878
LOC110251373	389.513	-0.829244	2.72569	-0.304233	0.76095	0.998932
LOC110251316	1354.06	-1.71846	2.33918	-0.734643	0.462557	0.986763
LOC110251345	35.999	-8.35451	2.19853	-3.80005	0.000144667	0.00114868
LOC110251743	453.143	-4.46555	2.71715	-1.64347	0.100286	0.394598
LOC110251325	102.961	2.87589	3.17145	0.906807	0.364509	0.897759
LOC110251333	273.622	-5.27392	3.20552	-1.64526	0.0999161	0.39389
LOC110251753	84.5628	-0.786303	2.79964	-0.280859	NA	NA
LOC110251765	34.4426	-2.54841	2.82158	-0.903183	0.366429	0.898861
LOC114576423	12.4537	-6.82629	2.14106	-3.18828	0.00143122	0.00920675
LOC110251868	17.3159	-6.98538	2.08092	-3.35687	0.000788314	0.00532567
LOC110252129	28.2142	1.08715	2.2824	0.476319	0.633847	0.998932
LOC114576470	4.72795	-2.01058	2.02369	-0.993521	0.320456	0.851414
LOC110252162	261.236	-3.25696	3.09797	-1.05132	NA	NA
LOC110252106	1319.22	-6.22172	2.14892	-2.89528	0.00378821	0.0225077
LOC110251987	48.5298	-0.930428	2.72483	-0.341463	NA	NA
LOC110252290	437.18	2.31092	2.94533	0.784607	0.432684	0.964697
LOC110252930	354.12	1.92387	3.22654	0.596265	NA	NA
LOC110252838	46.217	-3.57449	2.58182	-1.38449	NA	NA
LOC110252819	1312.62	1.70955	2.58605	0.661066	0.50857	0.998932
LOC110252914	72.6547	-4.34731	2.32326	-1.87121	0.0613163	0.268272
LOC110252411	472.659	-0.0330728	2.92917	-0.0112909	0.990991	0.998932
LOC110252459	2916.74	-1.86746	2.33329	-0.800357	0.423504	0.955263
LOC110252443	949.604	-2.00328	2.49939	-0.801507	0.422838	0.954789
LOC110252419	1889.83	1.44665	2.9869	0.484333	0.62815	0.998932
LOC110252854	1418.24	-0.236818	2.51818	-0.0940433	NA	NA
LOC110253007	100.39	-1.7294	2.9002	-0.596304	0.550972	0.998932
LOC110253072	68.2266	-3.07804	2.67887	-1.149	0.250554	0.746564
LOC110252637	108.825	-3.84625	2.95175	-1.30304	0.192561	0.630349
LOC110253026	799.164	-2.06248	3.22641	-0.639249	0.522661	0.998932
LOC110253141	3618.64	1.67983	1.2137	1.38406	0.16634	0.569214
LOC110253167	2840.46	4.58853	3.22613	1.4223	NA	NA
LOC110253150	3058.74	1.15581	1.32618	0.871533	0.383463	0.914836
LOC110253093	269.689	-1.40546	3.22704	-0.435526	0.663181	0.998932
LOC110252580	264.127	1.15471	3.22668	0.357862	NA	NA
LOC110252753	789.225	-0.534994	2.9826	-0.179372	0.857646	0.998932
LOC110252744	259.303	-7.44021	2.37061	-3.13852	0.00169804	0.0107155
LOC110252372	1095.4	0.12146	3.22611	0.0376492	0.969967	0.998932
LOC110252702	130.012	-1.3932	2.46012	-0.566313	0.571181	0.998932
LOC110253285	185.181	-1.00991	2.70371	-0.373526	0.708757	0.998932
LOC110253275	362.65	1.24787	2.96014	0.421558	0.673348	0.998932
LOC110252961	621.913	1.98871	3.01656	0.659264	NA	NA
LOC110252299	167.711	-1.29688	3.22765	-0.401802	0.68783	0.998932
LOC110252346	1987.68	2.67552	2.94031	0.909946	NA	NA
LOC110252336	104.022	-9.88276	2.24352	-4.40502	1.05776e-05	0.000150474
LOC110252898	276.144	-5.33129	3.03012	-1.75943	0.0785047	0.327092
LOC110252596	1071.51	-4.77303	2.26411	-2.10813	0.0350199	0.164961
LOC110252601	1140.13	0.325147	2.2011	0.14772	0.882563	0.998932
LOC110253371	90.9849	-1.20041	2.83914	-0.422808	0.672435	0.998932
LOC110253416	330.161	-1.02991	2.93515	-0.350887	0.725673	0.998932
LOC110253731	492.48	2.94408	2.99197	0.983994	0.325119	0.856037
LOC110253575	101.508	-4.09824	2.21674	-1.84877	0.0644907	0.279703
LOC110253585	148.729	-3.34039	2.7054	-1.23471	NA	NA
LOC110253748	226.357	-0.500194	3.07696	-0.162561	0.870864	0.998932
LOC110253641	18.0318	-2.14781	2.70267	-0.794698	0.426789	0.957631
LOC110253915	69.2665	-9.29391	2.28697	-4.06385	4.82708e-05	0.000442616
LOC110253925	1520.89	1.12832	2.32861	0.484547	0.627997	0.998932
LOC110254504	376.144	0.529071	3.22083	0.164265	0.869522	0.998932
LOC110253949	70.8613	-6.60642	2.37269	-2.78436	0.00536341	0.0309437
LOC110254248	2029.44	0.744197	1.45223	0.512451	0.608336	0.998932
LOC110254190	214.479	-10.9192	2.39507	-4.55902	5.13939e-06	0.000131895
LOC110253982	347.515	-2.57724	2.50485	-1.0289	0.303526	0.827214
LOC110254013	173.538	-10.6119	2.43319	-4.36129	1.29296e-05	0.000168767
LOC110254003	434.126	-2.03976	3.19326	-0.638771	0.522972	0.998932
LOC110254035	270.341	0.341921	3.07448	0.111213	0.911448	0.998932
LOC110254317	176.049	-7.32724	2.89587	-2.53024	0.0113986	0.0606989
LOC110254302	620.392	-3.28726	2.53236	-1.2981	0.194253	0.632975
LOC110254390	456.89	-4.75659	2.97987	-1.59624	0.110435	0.423292
LOC110254165	95.5664	-8.29021	2.34582	-3.53404	0.000409266	0.00289863
LOC110254174	939.071	0.713595	2.83931	0.251327	0.801561	0.998932
LOC110254200	2208.3	0.463572	2.89796	0.159965	0.872909	0.998932
LOC110254502	65.2863	-5.07666	2.7872	-1.82142	0.0685424	0.294455
LOC110254503	42.8964	-1.4786	2.9454	-0.502004	0.615665	0.998932
LOC110254443	398.149	-2.43741	3.22709	-0.755295	0.450072	0.976628
LOC110254210	67.4131	-4.85662	2.82564	-1.71877	NA	NA
LOC110253972	773.449	0.297391	3.14212	0.0946465	0.924596	0.998932
LOC110254432	124.29	-1.41489	2.46912	-0.573035	0.566621	0.998932
LOC110254509	838.75	-1.31642	2.3514	-0.559844	0.575586	0.998932
LOC110254513	7.97388	-6.18187	2.17116	-2.84727	0.00440958	0.0258602
LOC110254518	54.6768	-4.6264	2.40271	-1.92549	0.0541678	0.242537
LOC110254527	1147.72	-1.3442	3.10161	-0.43339	0.664732	0.998932
LOC114576718	123.689	2.70624	2.94057	0.920308	NA	NA
LOC110254536	32.651	-8.21312	2.20607	-3.72297	0.000196895	0.00151287
LOC110254555	22.4762	-2.18576	1.79175	-1.2199	0.222501	0.691963
LOC114574194	1.15494	-2.52785	1.8672	-1.35382	0.175793	0.590604
LOC110254569	94.7502	-1.42052	2.62931	-0.540265	0.589014	0.998932
LOC110254571	84.5487	-3.84346	2.50471	-1.53449	0.124909	0.465498
LOC110254570	157.19	-7.28043	2.14131	-3.39999	0.000673883	0.00460888
LOC110254566	195.885	-0.650619	3.22715	-0.201608	0.840223	0.998932
LOC110254565	352.423	-2.0663	2.73669	-0.755034	0.450229	0.976628
LOC114576723	19.8564	0.139046	2.80428	0.0495834	NA	NA
LOC110254771	120.315	-3.08651	2.68582	-1.14919	0.25048	0.746564
LOC110254772	372.297	-7.79025	2.40774	-3.2355	0.00121429	0.00792394
LOC110254644	45.0289	-7.92277	2.31766	-3.41844	0.000629813	0.00434327
LOC110254722	1020.03	1.64273	3.22612	0.509195	0.610616	0.998932
LOC110254643	1123.98	-0.802202	2.64393	-0.303413	0.761576	0.998932
LOC110254631	4394.07	-2.1781	2.17081	-1.00336	0.315688	0.843798
LOC110254639	369.555	-4.18093	2.41796	-1.72911	0.0837887	0.344495
LOC110254775	688.965	-1.02846	3.2263	-0.318774	0.749898	0.998932
ITB2	238.501	-8.52808	2.44606	-3.48645	0.00048947	0.00342285
LOC110254593	266.793	-6.55617	2.85408	-2.29713	0.0216116	0.107389
LOC110254753	101.532	2.78501	3.08624	0.902398	0.366845	0.898879
LOC110254754	5354.49	0.557854	3.22595	0.172927	NA	NA
LOC110254755	1507.09	-0.163571	3.22606	-0.050703	0.959562	0.998932
LOC110254641	501.81	-0.0201673	2.99923	-0.00672417	0.994635	0.998932
LOC110254640	323.287	-6.47855	2.6913	-2.40722	0.0160743	0.0828206
LOC110254736	146.577	-10.3732	2.32833	-4.4552	8.38144e-06	0.000138525
LOC110254734	16661.7	0.315826	0.68564	0.460629	0.645065	0.998932
LOC110254708	781.157	-12.7747	2.61486	-4.88544	1.03198e-06	0.000117749
LOC110254597	1214.85	0.90979	2.94013	0.309438	0.756988	0.998932
LOC110254679	796.351	-12.0372	2.5044	-4.80642	1.53656e-06	0.000125418
LOC110254636	628.106	3.60256	3.22651	1.11655	NA	NA
LOC110254683	1011.06	-0.994674	3.22618	-0.308313	0.757844	0.998932
LOC110254730	8395.65	0.223636	0.867103	0.257912	0.796475	0.998932
LOC110254731	65.803	-2.4228	2.41662	-1.00256	NA	NA
LOC110254732	669.235	-1.41855	3.22637	-0.439675	0.660172	0.998932
LOC110254659	129.349	-10.1887	2.41437	-4.22001	2.4429e-05	0.0002534
LOC110254572	576.417	-0.108901	3.22629	-0.0337542	NA	NA
LOC110254587	24.87	1.62195	2.05338	0.789891	0.429592	0.961381
LOC110254588	613.162	2.99635	3.12129	0.959972	NA	NA
LOC110254600	111.996	-0.870052	3.12338	-0.278561	0.780582	0.998932
LOC110254629	280.668	-0.565999	3.1614	-0.179034	0.857911	0.998932
LOC110254661	1863.91	-0.317046	2.15067	-0.147417	0.882803	0.998932
LOC110254670	41.3634	-5.05834	2.78201	-1.81823	NA	NA
LOC110254669	381.775	-11.7391	2.68984	-4.36425	1.27558e-05	0.000168767
LOC110254583	52.9678	0.517509	3.08077	0.16798	NA	NA
LOC110254578	570.919	1.40524	3.22628	0.43556	NA	NA
LOC110254695	172.471	-4.75803	3.11083	-1.52951	0.126139	0.467884
LOC110254697	817.235	-1.80132	2.96827	-0.606857	0.543946	0.998932
LOC110254696	902.104	2.50139	2.7713	0.902604	0.366736	0.898879
LOC110254764	3197.29	-1.01277	1.69155	-0.598724	0.549357	0.998932
LOC110254648	137.479	-3.52105	2.95387	-1.19201	NA	NA
LOC110254681	240.544	-4.87161	2.78105	-1.75172	0.0798221	0.33092
LOC110254638	2945.26	-1.11069	2.06701	-0.537341	0.591032	0.998932
LOC110254585	911.77	-12.9963	2.65418	-4.89656	9.75307e-07	0.000117749
LOC110254718	120.721	-10.0963	2.26668	-4.45425	8.41857e-06	0.000138525
LOC110254604	176.575	1.89093	3.22716	0.585941	0.557915	0.998932
LOC110254632	5848.61	2.5549	3.22596	0.791981	NA	NA
LOC110254605	253.264	-11.1568	2.44378	-4.56538	4.986e-06	0.000131895
LOC110254606	70.6283	2.26038	2.91168	0.776316	NA	NA
LOC110254747	315.324	0.387864	3.2197	0.120466	0.904114	0.998932
LOC110254743	282.037	-4.08951	2.72543	-1.5005	0.133485	0.485479
LOC110254750	796.158	-0.744925	3.22623	-0.230897	NA	NA
LOC110254609	316.252	2.5515	2.70259	0.944095	0.345121	0.879035
LOC110254742	111.403	-5.39919	2.5405	-2.12525	0.033566	0.159319
LOC110254686	125.129	-1.22469	3.16619	-0.386803	NA	NA
LOC110254687	2676.09	0.0687897	2.57798	0.0266836	0.978712	0.998932
LOC110254684	1954.24	-0.423257	2.37704	-0.178061	0.858675	0.998932
LOC110254649	3704.9	3.07254	3.226	0.95243	NA	NA
LOC110254654	55609.8	0.199504	0.607357	0.32848	0.742549	0.998932
LOC110254653	267.007	-0.503905	2.74408	-0.183633	NA	NA
LOC110254702	28.7162	-4.35539	2.17624	-2.00133	0.0453565	0.206931
LOC110254573	1726.47	2.55947	2.96418	0.863466	0.387882	0.92063
LOC110254574	16.6	-3.10232	2.24038	-1.38473	0.166134	0.568902
LOC110254758	1300.92	-0.924853	2.79853	-0.330478	0.741039	0.998932
LOC110254622	348.318	-2.2492	2.75773	-0.815597	0.414731	0.946345
LOC110254717	502.218	-12.1378	2.60507	-4.6593	3.17287e-06	0.000131895
LOC110254563	730.18	-0.663044	3.22625	-0.205516	0.837169	0.998932
LOC110254626	676.722	0.235028	3.22622	0.0728493	NA	NA
LOC110254642	3628.39	-0.349325	2.13843	-0.163355	0.870239	0.998932
LOC110254657	42.3719	-2.26091	2.89644	-0.780582	NA	NA
LOC110254627	2553.7	7.20119	3.22707	2.2315	NA	NA
LOC110254710	636.382	0.480175	3.22624	0.148834	0.881684	0.998932
LOC110254675	4293.42	0.542327	3.22596	0.168113	NA	NA
LOC110254828	223.233	-10.9759	2.41573	-4.54351	5.53246e-06	0.000131895
LOC110254800	370.194	-11.7009	2.52482	-4.63437	3.58023e-06	0.000131895
LOC110254799	283.927	-1.22873	3.22692	-0.380775	NA	NA
LOC110254783	945.876	-13.0483	2.68387	-4.86173	1.16365e-06	0.000119742
LOC110254794	187.747	-0.653691	2.9618	-0.220708	NA	NA
LOC110254790	1099.32	0.917083	2.59632	0.353224	0.72392	0.998932
LOC110254789	111.117	-4.26722	2.64518	-1.6132	0.1067	0.41311
LOC110254809	204.535	1.44522	2.91694	0.495457	NA	NA
LOC110254780	1087.44	-0.0183102	3.22611	-0.00567561	0.995472	0.998932
LOC110254782	5433.69	1.00188	1.01867	0.983518	0.325353	0.8562
LOC110254801	474.963	-2.49027	2.69709	-0.923315	0.355843	0.891258
LOC110254785	209.153	-1.24097	2.95773	-0.41957	NA	NA
LOC110254829	1515.77	-1.08332	2.57306	-0.421025	0.673737	0.998932
LOC110254816	665.051	-0.419462	2.65715	-0.157862	0.874566	0.998932
LOC110254817	389.217	-2.26307	2.7429	-0.825067	0.409333	0.941372
LOC110254831	607.518	-1.09028	2.86311	-0.380803	0.703349	0.998932
LOC110254836	102.163	-3.61207	3.03061	-1.19186	0.233316	0.71611
LOC110254841	2637	0.302394	2.8375	0.10657	0.91513	0.998932
LOC110254834	931.282	-0.639705	2.65744	-0.240723	0.80977	0.998932
LOC110254796	747.854	-0.960981	2.56513	-0.374633	0.707933	0.998932
LOC110254823	2362.4	-14.3854	2.29402	-6.27081	3.59186e-10	1.62581e-07
LOC110254846	1626.96	-0.696955	2.1529	-0.323729	0.746144	0.998932
LOC110254894	694.134	-1.2137	2.93485	-0.413546	0.679207	0.998932
LOC110254907	264.835	-1.69393	2.83228	-0.598079	0.549787	0.998932
LOC110254849	973.99	-3.31288	2.98612	-1.10943	0.267247	0.772719
LOC110254850	229.234	-1.64775	3.02226	-0.545205	0.585612	0.998932
LOC110254866	3417.43	3.6677	3.22603	1.13691	NA	NA
LOC110254905	150.374	-3.16447	2.75235	-1.14973	0.250254	0.746564
LOC114576740	27.1048	-4.23039	2.67903	-1.57908	0.114318	0.434829
LOC110254897	44.5491	-0.744251	2.93609	-0.253484	0.799894	0.998932
LOC110254904	153.084	-3.46896	2.83692	-1.22279	0.221409	0.690002
LOC110254863	69.8366	-4.31146	2.55457	-1.68775	0.0914597	0.368429
LOC110254908	532.529	-11.1034	2.28189	-4.86588	1.13948e-06	0.000119742
LOC114574331	231.188	4.52493	2.67188	1.69354	0.090353	0.365152
LOC110254893	154.81	-7.80505	2.80419	-2.78336	0.00537997	0.0309675
LOC110254879	198.053	1.93273	2.8102	0.687757	0.491606	0.998932
LOC110254865	978.911	-0.124657	2.8992	-0.0429968	NA	NA
LOC110254855	7813.63	0.317583	0.909389	0.349226	0.726919	0.998932
LOC110254853	398.306	-0.276499	2.88091	-0.0959763	0.923539	0.998932
LOC110254911	311.902	0.331597	3.22657	0.102771	NA	NA
LOC110254886	1724.65	1.30873	3.22603	0.405677	0.68498	0.998932
LOC110254861	9770.77	-0.0538681	1.29272	-0.0416703	0.966762	0.998932
LOC110254857	496.562	-1.04145	3.18994	-0.326479	0.744062	0.998932
LOC110254913	894.396	-1.90015	2.15692	-0.880956	0.378341	0.909827
LOC110254887	999.095	0.293237	1.75027	0.167538	0.866947	0.998932
LOC110254912	443.264	-2.49692	2.79169	-0.894411	NA	NA
LOC110254917	10.6783	-3.29245	3.27057	-1.00669	0.314084	0.842263
LOC110254922	490.187	-1.6187	3.22658	-0.501677	0.615895	0.998932
LOC110254925	59.9334	1.86106	2.6703	0.696948	0.485835	0.998932
LOC110254931	1562.23	-0.483694	2.1932	-0.220543	0.825448	0.998932
LOC110254945	88.4349	-2.96563	2.78249	-1.06582	0.286506	0.802766
LOC110254971	520.452	1.56541	3.07328	0.50936	0.6105	0.998932
LOC110254974	298.919	-4.57222	2.54929	-1.79353	0.0728885	0.308861
LOC110254961	784.532	-1.23589	2.97404	-0.41556	NA	NA
LOC110254975	1613.2	0.0801909	2.66808	0.0300556	0.976023	0.998932
LOC110254936	3074.58	0.269244	2.43127	0.110742	0.911821	0.998932
LOC110254976	486.518	0.174954	2.62245	0.0667141	0.946809	0.998932
LOC114576744	28.6069	-4.24134	2.6471	-1.60226	0.109098	0.420434
LOC110254943	1935.06	2.07986	2.79129	0.745125	NA	NA
LOC114574333	537.711	-0.14756	2.55815	-0.0576823	0.954002	0.998932
LOC110254991	94.3818	2.53773	3.11275	0.815271	0.414917	0.946345
LOC110254998	4745.72	0.0954487	1.70561	0.0559615	0.955372	0.998932
LOC110254992	767.654	2.61822	2.99527	0.874117	NA	NA
LOC110255017	171.174	-10.5886	2.51304	-4.21348	2.51469e-05	0.000258691
LOC110255022	92.8161	0.399757	2.74577	0.14559	0.884245	0.998932
LOC110254994	1435.85	-0.362872	2.89702	-0.125257	0.90032	0.998932
LOC110255024	743.729	-1.82064	2.59739	-0.700951	0.483334	0.998428
LOC110255015	12.2781	1.8591	3.24324	0.573222	0.566494	0.998932
LOC110255032	248.942	-11.1317	2.44782	-4.54761	5.42579e-06	0.000131895
LOC110254999	261.294	-0.729782	3.18512	-0.229122	0.818774	0.998932
LOC110255000	141.06	0.148921	3.22333	0.0462011	0.96315	0.998932
LOC110255014	2.87953	-4.71509	2.10545	-2.23946	0.0251257	0.122889
LOC110255042	141.882	-2.08947	2.62646	-0.795545	0.426297	0.956957
LOC110255058	29.4232	-1.164	2.35613	-0.494029	0.621286	0.998932
LOC110255076	23.5583	-7.74583	2.14455	-3.61187	0.000304001	0.00223248
LOC110255068	209.745	0.0653965	3.09513	0.0211288	0.983143	0.998932
LOC110255067	129.569	-10.1961	2.31113	-4.41173	1.02546e-05	0.000148557
LOC110255094	565.663	1.67019	3.22629	0.51768	0.604682	0.998932
LOC110255090	16.9336	-2.52125	2.22121	-1.13508	0.256342	0.755223
LOC110255066	472.896	-1.8681	3.18454	-0.586615	0.557462	0.998932
LOC110255073	515.739	0.650309	3.03093	0.214558	0.830112	0.998932
LOC110255101	1601.19	1.25497	3.22604	0.389013	NA	NA
LOC114574341	78.8914	-0.635533	2.38987	-0.265928	0.790295	0.998932
LOC110255062	274.732	-11.271	2.51665	-4.47859	7.51373e-06	0.00013361
LOC110255102	3757.22	1.43199	1.99689	0.717111	0.473306	0.992299
LOC110255103	360.285	-0.948249	2.71219	-0.349625	0.72662	0.998932
LOC110255104	1286.34	2.41139	2.68216	0.899048	0.368627	0.899703
LOC110255077	1009.13	-2.22809	2.85008	-0.781765	0.434353	0.964824
LOC110255089	248.903	-2.95085	2.73916	-1.07728	0.281353	0.795348
LOC110255069	2867.17	2.74484	2.96729	0.925033	NA	NA
LOC110255108	191.161	-10.7545	2.36541	-4.54657	5.45277e-06	0.000131895
LOC110255113	750.858	-0.506414	3.09385	-0.163684	0.86998	0.998932
LOC110255114	18.3459	-7.3828	2.179	-3.38816	0.000703631	0.00479915
LOC110255126	206.324	-10.8635	2.38946	-4.54642	5.45652e-06	0.000131895
LOC110255131	232.068	-11.0316	2.42391	-4.55113	5.33578e-06	0.000131895
LOC110255132	310.055	1.80627	2.85531	0.632601	0.526994	0.998932
LOC110255133	640.425	-2.58047	2.90458	-0.888413	0.374319	0.906334
LOC110255138	368.941	-1.72887	3.22684	-0.535777	0.592112	0.998932
LOC110255135	352.12	-4.00766	2.94308	-1.36172	0.173285	0.585734
LOC110255162	169.562	-10.581	2.3772	-4.45103	NA	NA
LOC110255116	3053.89	2.64531	3.226	0.819997	NA	NA
LOC110255121	143.487	-10.3362	2.46235	-4.19769	2.69651e-05	0.000273598
LOC110255129	233.64	-4.75712	2.67821	-1.77623	0.0756948	0.318046
LOC110255130	1665.08	0.766343	2.6558	0.288554	0.772922	0.998932
LOC110231151	583.453	0.695638	3.10087	0.224336	0.822496	0.998932
LOC110255124	76.0634	-3.14308	2.36376	-1.32969	0.18362	0.611943
LOC110255119	842.839	1.97699	2.13938	0.924095	0.355437	0.891258
LOC110255142	739.327	1.13316	2.87988	0.393477	NA	NA
LOC110231156	663.41	-2.78402	2.90537	-0.958234	0.337945	0.873481
LOC110231171	754.966	-0.00659423	3.00405	-0.00219511	0.998249	0.999654
LOC110231166	34.6033	-2.25653	2.65548	-0.849763	0.395457	0.926578
LOC110231165	494.194	-0.422431	2.73428	-0.154494	0.87722	0.998932
LOC110231192	264.993	-1.18403	3.07071	-0.385587	0.699802	0.998932
LOC110231219	111.581	-2.61384	2.84959	-0.917271	0.359	0.894996
LOC110231209	122.942	-10.1197	2.32522	-4.35214	1.34814e-05	0.000171235
LOC110231225	38.4623	-6.74779	2.3689	-2.84849	0.00439273	0.0257917
LOC110231275	3257.2	-0.603881	2.35614	-0.2563	0.797719	0.998932
LOC110231239	384.938	-11.7564	2.54775	-4.61441	3.94213e-06	0.000131895
LOC110231251	200.955	3.10675	2.91343	1.06635	0.286265	0.802766
LOC110231281	694.583	-1.00871	2.96804	-0.339856	0.733965	0.998932
LOC110231282	52.205	-1.71916	2.39322	-0.718347	0.472543	0.992299
LOC110231280	220.209	-4.50881	2.60247	-1.73251	0.0831823	0.342285
LOC110231279	11632.3	0.966761	1.10401	0.875678	0.381205	0.913022
LOC110231235	154.931	-3.25224	2.99301	-1.08661	NA	NA
LOC110231312	14.1017	-0.110705	3.24065	-0.0341613	0.972749	0.998932
LOC110231315	11.8079	-0.149262	3.24352	-0.0460186	NA	NA
LOC110231296	641.862	1.94224	3.22626	0.602008	0.547169	0.998932
LOC110231242	3322.3	-2.07221	2.25605	-0.918514	0.35835	0.893977
LOC110231240	832.584	1.08606	3.22616	0.336641	NA	NA
LOC110231271	987.711	1.47351	3.22613	0.456744	0.647855	0.998932
LOC110231289	1723.48	-0.393286	3.00335	-0.130949	0.895816	0.998932
LOC110231268	46.9493	-8.7378	2.1939	-3.98277	6.81175e-05	0.000581745
LOC110231263	303.73	2.68018	3.22679	0.830604	NA	NA
LOC110231243	646.354	-2.63394	2.48522	-1.05984	0.289216	0.807631
LOC110231265	707.19	2.01698	3.22623	0.625182	0.531851	0.998932
LOC110231292	2510.77	-1.01251	2.88259	-0.351248	0.725402	0.998932
LOC110231291	1264.06	-3.00466	3.20033	-0.938861	0.347802	0.883523
LOC110231293	420.113	-2.57675	2.96272	-0.869727	0.38445	0.915874
LOC110231249	963.311	2.392	3.07732	0.777302	0.436981	0.966131
LOC110231320	166.495	-0.355584	2.58084	-0.137778	0.890416	0.998932
LOC110231324	214.424	0.251944	3.17814	0.079274	NA	NA
LOC110231357	302.339	0.439704	2.76864	0.158816	0.873814	0.998932
LOC110231376	47.7704	-2.25431	2.64658	-0.851782	NA	NA
LOC110231384	367.033	1.18465	3.22647	0.367167	NA	NA
LOC110231345	986.877	-1.80898	2.91613	-0.620333	0.535038	0.998932
LOC110231331	2374.72	-2.56599	2.86667	-0.895112	NA	NA
LOC110231385	314.631	-0.312424	2.43552	-0.128278	0.897929	0.998932
LOC110231353	639.719	-0.107412	3.22625	-0.033293	NA	NA
LOC110231364	201.735	6.05673	2.9863	2.02817	0.042543	0.196313
LOC110231354	135.959	0.603413	3.21539	0.187664	NA	NA
LOC110231356	819.722	-0.968143	3.22624	-0.300084	NA	NA
LOC110231351	462.706	0.444444	3.22636	0.137754	0.890435	0.998932
LOC110231332	272.055	0.98128	3.12463	0.314047	NA	NA
LOC110231362	1011.75	-0.238328	3.22613	-0.0738741	0.941111	0.998932
LOC110231347	47.4328	-8.7518	2.20893	-3.962	7.43231e-05	0.00062558
LOC110231412	141.292	4.7327	3.23048	1.46501	NA	NA
LOC110231395	803.12	-12.813	2.66247	-4.81245	1.49091e-06	0.000125228
LOC110231416	823.148	-2.58946	2.28814	-1.13169	0.257765	0.756729
LOC110231415	304.482	0.306902	3.22659	0.0951163	0.924222	0.998932
LOC110231450	57.7468	-6.56096	2.46205	-2.66483	0.00770267	0.0424713
LOC110231449	140.941	-6.8353	2.83512	-2.41094	0.0159116	0.0821826
LOC114574372	10.7056	-4.03567	3.27698	-1.23152	0.218129	0.683514
LOC110231434	340.674	-0.773695	3.17305	-0.243833	NA	NA
LOC110231448	364.452	-0.340685	2.50054	-0.136245	NA	NA
LOC110231436	81.2751	-4.98602	2.27139	-2.19514	0.0281539	0.136493
LOC110231406	14.9512	-2.53962	2.70698	-0.938172	0.348156	0.883972
LOC110231457	165.259	-0.828797	2.5439	-0.325798	0.744577	0.998932
LOC110231513	87.476	-1.18532	3.03227	-0.390902	0.69587	0.998932
LOC110231552	930.475	-0.878143	3.22619	-0.272192	0.785475	0.998932
LOC110231468	2286.33	1.87405	2.85769	0.655791	0.511959	0.998932
LOC110231469	501.209	-1.09846	2.67554	-0.410556	NA	NA
LOC110231535	233.463	0.423067	2.79085	0.151591	0.87951	0.998932
LOC110231529	71.4102	-2.32171	2.62501	-0.884459	0.376449	0.907321
LOC110231573	53.0593	-3.1423	2.91081	-1.07953	0.280352	0.793495
LOC110231572	439.158	1.81736	3.22641	0.563278	0.573246	0.998932
LOC110231471	118.558	2.52838	3.1262	0.808773	0.418646	0.950063
LOC110231475	201.306	-6.97293	2.55328	-2.73097	0.00631483	0.035648
LOC110231460	2514.37	-0.333272	2.15139	-0.15491	0.876892	0.998932
LOC110231458	870.961	2.97106	3.22625	0.920901	NA	NA
LOC110231548	147.656	-6.02851	2.92953	-2.05784	0.0396052	0.184357
LOC110231532	682.113	-0.186506	3.11173	-0.0599367	0.952206	0.998932
LOC110231516	907.064	-1.2184	2.63235	-0.462857	0.643467	0.998932
LOC110231570	318.112	-2.03071	2.79168	-0.727418	NA	NA
LOC110231553	68.0544	3.75286	3.04031	1.23437	NA	NA
LOC110231523	1665.13	2.991	3.22609	0.927127	NA	NA
LOC110231488	135.383	3.78861	2.70784	1.39913	0.161775	0.556652
LOC114574378	324.887	-0.899457	3.12788	-0.287561	0.773683	0.998932
LOC110231510	1889.88	-0.662206	1.84756	-0.358423	0.720027	0.998932
LOC110231534	235.539	-2.76644	2.90873	-0.95108	0.341564	0.877073
LOC110231497	683.357	1.13479	3.03696	0.373659	0.708658	0.998932
LOC110231519	510.668	6.11859	3.22878	1.89502	NA	NA
LOC110231536	30.9357	-2.52045	2.21435	-1.13824	0.255021	0.752221
LOC110231566	7147.97	1.10161	1.00234	1.09903	0.271753	0.778403
LOC110231539	806.782	-0.428088	3.2262	-0.132691	NA	NA
LOC110231587	154.574	-10.4493	2.33896	-4.46751	7.91367e-06	0.000135021
LOC110231594	803.968	0.444961	3.22617	0.137922	0.890302	0.998932
LOC110231611	167.268	-10.5608	2.3888	-4.42095	9.82664e-06	0.000145616
LOC110231595	933.785	0.581528	1.95752	0.297073	0.766411	0.998932
LOC110231628	143.632	-0.580971	2.64692	-0.219489	0.826269	0.998932
LOC110231630	631.757	-2.0487	2.82127	-0.726162	0.467739	0.989393
LOC110231632	37.6247	-0.7396	2.33128	-0.31725	0.751054	0.998932
LOC110231633	13.2639	-6.91813	2.13072	-3.24686	0.00116687	0.00765462
LOC110231680	536.115	1.07807	2.8233	0.381847	0.702574	0.998932
LOC114574389	1517.35	2.44311	3.00548	0.812886	NA	NA
LOC110231674	350.92	5.27163	3.2284	1.63289	0.102492	0.401184
LOC110231650	238.481	-1.07994	2.8182	-0.383203	0.701569	0.998932
LOC110231653	452.36	-0.792675	2.9375	-0.269846	NA	NA
LOC110231643	168.039	0.91329	2.92974	0.311731	0.755245	0.998932
LOC110231645	100.147	-9.82556	2.2906	-4.28952	1.7906e-05	0.000201706
LOC110231651	509.71	-2.60645	3.12389	-0.834362	0.404077	0.93616
LOC110231644	1654.41	-0.319908	2.58452	-0.123779	0.901491	0.998932
LOC110231652	373.535	-1.07496	3.22664	-0.333151	0.73902	0.998932
LOC110231654	901.654	-0.357389	3.22617	-0.110778	0.911792	0.998932
LOC110231658	150.632	-10.4128	2.32342	-4.48167	7.40626e-06	0.000132848
LOC110231678	368.621	-2.66043	2.79047	-0.9534	0.340387	0.876206
LOC110231636	361.808	-8.79393	2.33272	-3.76981	0.000163371	0.0012813
LOC110231686	30.4342	-8.11348	2.17473	-3.7308	0.000190874	0.00147115
LOC110231688	106.615	-9.9155	2.29762	-4.31555	1.59207e-05	0.000187603
LOC110231690	73.5321	-2.38614	2.64219	-0.903093	0.366477	0.898861
LOC110231695	100.864	-2.08995	2.72478	-0.767017	NA	NA
LOC110231720	2748.98	0.903877	2.0054	0.450722	0.65219	0.998932
LOC110231713	1775.76	-0.991921	2.71877	-0.364841	NA	NA
LOC110231706	448.952	-0.218812	2.97068	-0.0736573	NA	NA
LOC110231703	292.022	-4.73706	2.48552	-1.90587	0.0566677	0.251694
LOC110231729	2289.94	3.86839	3.2261	1.19909	NA	NA
LOC110231704	127.036	-10.1694	2.27637	-4.46738	7.91846e-06	0.000135021
LOC110231717	995.262	-0.474763	2.91744	-0.162733	0.870729	0.998932
LOC110231710	267.117	1.9058	3.06324	0.62215	0.533843	0.998932
LOC110231733	12.7895	0.36384	2.52024	0.144367	NA	NA
LOC110231768	210.545	-2.4054	2.8932	-0.831398	0.405749	0.938287
LOC110231769	207.127	-4.40959	2.7595	-1.59797	0.11005	0.422794
LOC110231752	11.2649	-4.33717	1.87114	-2.31793	0.020453	0.102142
LOC110231766	69.4211	-1.6326	3.00712	-0.542913	0.58719	0.998932
LOC110231745	5214.38	0.748328	1.05209	0.711279	0.476911	0.994781
LOC110231753	1364.36	1.64551	3.22607	0.510067	0.610004	0.998932
LOC110231747	216.283	-10.9248	2.54379	-4.29469	1.74934e-05	0.000198405
LOC110231786	57.7948	-1.98282	2.99353	-0.662368	0.507736	0.998932
LOC110231740	1061.2	0.189063	3.22611	0.0586039	0.953268	0.998932
LOC110231787	313.805	-3.87098	2.82437	-1.37056	0.170511	0.577926
LOC110231751	310.342	-0.435028	3.1074	-0.139998	NA	NA
LOC110231755	89.2093	-5.67291	2.78556	-2.03654	0.0416957	0.19276
LOC110231798	53.717	-3.40789	2.19344	-1.55368	0.120262	0.452595
LOC110231802	35.3728	4.29612	2.64967	1.62138	0.104936	0.40755
LOC110231820	133.462	-7.30666	2.58798	-2.82331	0.00475309	0.027744
LOC110231825	189.13	2.002	2.77764	0.720758	0.471058	0.991419
LOC110231843	221.4	0.183568	2.82448	0.0649919	0.94818	0.998932
LOC110231821	85.3784	-9.59878	2.22607	-4.31199	1.61793e-05	0.00018813
LOC110231827	378.833	-1.49053	2.6594	-0.560474	0.575156	0.998932
LOC110231812	255.617	-1.98665	2.9763	-0.667487	NA	NA
LOC110231818	40.6042	-1.69371	2.90756	-0.582519	0.560217	0.998932
LOC110231810	2751.87	-0.397716	2.4473	-0.162512	0.870903	0.998932
LOC110231809	355.146	-2.1435	2.36818	-0.905127	0.365398	0.898166
LOC110231807	86.5909	0.511044	2.76767	0.184647	0.853506	0.998932
LOC110231806	3945.41	1.86559	3.22597	0.578304	0.563059	0.998932
LOC110231803	309.383	-0.147846	2.96968	-0.0497853	NA	NA
LOC110231805	68.1461	-0.582221	2.34559	-0.248219	0.803965	0.998932
LOC110231830	462.703	-0.922458	2.90604	-0.317428	NA	NA
LOC114574413	14.5057	2.32643	3.24208	0.717573	NA	NA
LOC110231808	166.619	-0.293031	3.22725	-0.0907989	0.927652	0.998932
LOC110231816	661.671	0.364128	2.70342	0.134692	0.892856	0.998932
LOC110231847	40.5193	-2.23176	2.18884	-1.01961	0.307913	0.836844
LOC110231849	268.429	2.95782	3.08608	0.958438	0.337842	0.873481
LOC114574417	194.733	-1.90012	2.93624	-0.647127	0.51755	0.998932
LOC110231855	43.2036	0.515219	3.00275	0.171582	NA	NA
LOC110231877	486.813	0.248706	3.22634	0.0770862	0.938555	0.998932
LOC114574418	1188.84	10.4844	3.24336	3.23257	NA	NA
LOC110231871	523.389	-0.509942	3.1571	-0.161522	0.871682	0.998932
LOC110231861	495.387	-1.41904	2.48675	-0.570638	0.568245	0.998932
LOC110231862	1080.54	2.50463	3.22615	0.776353	NA	NA
LOC110231897	1211.23	0.17893	3.22609	0.0554634	0.955769	0.998932
LOC110231865	2700.62	-5.65606	2.60627	-2.17017	0.0299939	0.144849
LOC110231898	269.239	-10.0238	2.30091	-4.35644	1.32193e-05	0.000170075
LOC110231912	530.847	-0.634823	2.28769	-0.277495	0.7814	0.998932
LOC110231900	32.7535	-2.10475	2.65731	-0.79206	0.428326	0.960645
LOC110231875	498.357	-1.64894	3.22658	-0.511049	NA	NA
LOC110231884	176.824	-1.3478	2.35502	-0.572307	0.567114	0.998932
LOC110231904	726.15	0.803097	2.6984	0.29762	0.765993	0.998932
LOC110231886	649.247	0.650134	2.91079	0.223353	0.823261	0.998932
LOC110231878	426.35	-1.27745	3.20779	-0.398235	0.690457	0.998932
LOC110231905	535.618	-1.17197	2.73943	-0.427814	NA	NA
LOC110231919	775.309	-12.2058	2.4481	-4.98583	6.16951e-07	9.3009e-05
LOC110231939	30.826	-0.420264	2.24264	-0.187397	0.851349	0.998932
LOC110231949	153.146	-1.92407	2.46361	-0.780996	0.434805	0.964824
LOC110231950	689.232	-0.489411	2.61945	-0.186837	0.851788	0.998932
LOC110231989	55.2584	-8.96731	2.2997	-3.89933	9.64593e-05	0.000791303
LOC110231988	512.441	-0.605556	3.22638	-0.187689	0.851121	0.998932
LOC110231927	497.725	-2.23669	3.22677	-0.693168	0.488204	0.998932
LOC110231935	119.737	-10.0847	2.2634	-4.45555	8.3677e-06	0.000138525
LOC110231937	6442.62	0.349785	0.928275	0.376811	0.706314	0.998932
LOC110231952	152.409	-1.37514	3.20501	-0.429059	0.66788	0.998932
LOC110231928	1048.67	-0.591999	2.75641	-0.214772	0.829945	0.998932
LOC110231924	436.248	-0.137154	2.45471	-0.0558739	0.955442	0.998932
LOC110231925	525.453	0.0537018	2.72478	0.0197087	0.984276	0.998932
LOC110231955	92.465	-9.70765	2.34509	-4.13956	3.47968e-05	0.000335762
LOC110231959	500.11	-1.21739	2.8511	-0.42699	0.669386	0.998932
LOC110231966	472.544	-1.55781	2.823	-0.551829	0.581065	0.998932
LOC114574208	311.122	-1.01969	2.46337	-0.413943	0.678916	0.998932
LOC110231967	7.67342	-3.81227	1.94617	-1.95886	0.0501294	0.226287
LOC110231963	618.837	-12.4395	2.59253	-4.79822	1.60079e-06	0.000128004
LOC110231943	1688	-0.392718	2.60137	-0.150966	0.880003	0.998932
LOC110231997	44.5649	-2.5725	2.3162	-1.11066	0.266716	0.772719
LOC110232021	738.38	-0.469481	2.89851	-0.161973	0.871327	0.998932
LOC110232026	400.733	-3.4248	3.22789	-1.061	0.288689	0.807066
LOC110232000	21743.6	0.44347	1.42999	0.310121	0.756469	0.998932
LOC110232006	11599.9	0.642419	1.3503	0.475761	0.634244	0.998932
LOC110232007	5020.99	-1.43848	1.73712	-0.828085	0.407622	0.940042
LOC110232019	1006.08	-1.15369	2.31546	-0.498255	0.618305	0.998932
LOC110232028	1912.02	-0.141518	2.25968	-0.0626274	0.950063	0.998932
LOC110232039	469.512	-3.8961	2.68637	-1.45032	0.146969	0.521568
LOC110232032	35.8319	-4.36146	2.53917	-1.71767	0.0858561	0.350426
LOC110232008	58.6816	-2.05475	2.73908	-0.75016	0.453159	0.977856
LOC110232016	5.48473	-5.64445	2.12045	-2.66192	0.00776967	0.0427461
LOC110232066	37.8713	1.39643	2.42242	0.57646	0.564304	0.998932
LOC110232092	2097.07	1.50149	2.81544	0.533308	0.59382	0.998932
LOC110232097	485.373	0.814166	2.88807	0.281907	0.778015	0.998932
LOC110232072	549.097	1.06692	2.57677	0.414053	0.678835	0.998932
LOC110232078	435.567	-11.9295	2.68364	-4.44527	8.77823e-06	0.000140086
LOC110232140	1167.1	2.71243	3.22614	0.840765	0.400479	0.931146
LOC110232142	3736.81	1.22391	1.22569	0.998549	0.318013	0.847185
LOC110232137	403.282	-11.8215	2.60085	-4.54523	5.48762e-06	0.000131895
LOC110232068	903.529	-1.16876	2.26688	-0.515578	0.606149	0.998932
LOC110232093	295.188	-4.21624	2.62082	-1.60875	0.107671	0.415578
LOC110232077	1597.57	-1.60395	2.88853	-0.555281	0.578703	0.998932
LOC110232071	842.213	-2.63226	2.58836	-1.01696	0.309173	0.837344
LOC110232098	783.01	1.63185	3.22619	0.505815	0.612986	0.998932
LOC110232086	100.995	-1.22326	2.54784	-0.480117	0.631144	0.998932
LOC110232074	9029.83	-0.828205	1.44168	-0.574473	0.565648	0.998932
LOC110232075	1349.63	0.556095	2.47702	0.224502	0.822367	0.998932
LOC110232076	324.854	-8.8386	3.01328	-2.93321	0.00335472	0.0200518
LOC110232145	7.89431	-6.16849	2.14727	-2.87271	0.00406965	0.0240365
LOC110232183	467.586	0.460765	3.22635	0.142813	NA	NA
LOC110232184	512.495	3.83456	3.22672	1.18838	0.234684	0.719073
LOC110232185	180.185	-7.32778	2.91747	-2.51169	0.0120154	0.0637792
LOC110232175	630.401	1.84168	3.22626	0.570841	NA	NA
LOC110232181	1512.19	0.691598	2.81899	0.245336	0.806196	0.998932
LOC110232193	2081.83	0.708361	2.63407	0.268923	0.787989	0.998932
LOC110232151	337.791	1.29396	3.22652	0.401039	NA	NA
LOC110232154	4203.28	0.396575	1.17566	0.337321	0.735875	0.998932
LOC110232150	368.957	-11.6928	2.60922	-4.48134	7.4175e-06	0.000132848
LOC110232188	393.538	1.36658	3.22644	0.423556	NA	NA
LOC110232178	1197.67	-2.05863	2.79554	-0.736396	0.46149	0.986593
LOC110232170	4161.98	0.97739	2.87966	0.339411	NA	NA
LOC110232156	840.156	-0.640972	2.9532	-0.217043	NA	NA
LOC110232158	627.448	-1.45067	3.22641	-0.449624	0.652981	0.998932
LOC110232157	196.711	-0.811318	3.22719	-0.251401	0.801504	0.998932
LOC110232189	2049.04	-0.227179	2.41281	-0.0941554	0.924986	0.998932
LOC110232225	212.039	1.21116	3.22687	0.375335	NA	NA
LOC110232201	477.433	-1.6181	2.38781	-0.677647	0.497995	0.998932
LOC110232199	1419.23	-1.96493	2.58446	-0.760284	0.447085	0.976591
LOC110232206	6871.97	1.29432	3.16068	0.409506	0.682168	0.998932
LOC110232204	605.04	-6.22609	2.64802	-2.35122	0.0187118	0.0944891
LOC110232211	173.905	-10.311	2.24896	-4.58477	4.54493e-06	0.000131895
LOC110232215	438.435	1.2825	3.22638	0.397505	0.690995	0.998932
LOC110232207	570.794	-1.75387	3.18189	-0.551203	0.581494	0.998932
LOC110232203	212.061	-2.19681	2.89462	-0.758928	NA	NA
LOC110232221	275.292	-11.2764	2.45816	-4.58734	4.48925e-06	0.000131895
LOC110232216	65.6386	-0.436015	3.05948	-0.142513	0.886675	0.998932
LOC110232217	407.383	-2.58104	2.84461	-0.907344	NA	NA
LOC110232222	166.935	1.05145	2.93954	0.357692	0.720574	0.998932
LOC110232223	36.5791	-2.24716	2.84121	-0.790917	0.428993	0.961105
LOC110232208	562.869	0.737087	2.81456	0.261884	0.793411	0.998932
LOC110232202	742.394	-0.359506	2.24228	-0.16033	0.872621	0.998932
LOC110232165	848.827	-10.2436	2.36756	-4.32663	1.51406e-05	0.000183403
LOC110232166	447.517	-1.41898	2.97322	-0.477255	0.63318	0.998932
LOC110232336	1121	0.53065	2.76539	0.19189	0.847828	0.998932
LOC110232239	18086.8	-0.0131392	0.921048	-0.0142654	0.988618	0.998932
LOC110232240	390.289	-2.60615	3.11698	-0.836112	0.403092	0.93479
LOC110232253	1586	-2.56423	2.80723	-0.913438	0.361012	0.896447
LOC110232251	664.569	-0.830668	2.81388	-0.295203	0.767839	0.998932
LOC110232252	703.488	1.70524	3.22622	0.528557	NA	NA
LOC110232233	204.581	-2.26447	2.67332	-0.847062	0.396961	0.928191
LOC110232282	3698.41	-0.860324	2.03034	-0.423734	0.67176	0.998932
LOC110232370	1064.49	-3.91823	2.81321	-1.3928	0.16368	0.561271
LOC110232287	1414.9	2.06973	2.59171	0.798598	0.424524	0.955791
LOC110232395	1293.84	2.67438	3.14568	0.850175	0.395228	0.926523
LOC110232326	255.224	-0.416007	3.02703	-0.137431	NA	NA
LOC110232276	791.729	-5.50062	3.12252	-1.7616	0.0781373	0.325834
LOC110232235	2016.72	-0.922341	1.73155	-0.532668	0.594263	0.998932
LOC110232324	716.257	-2.32465	2.97667	-0.780956	NA	NA
LOC110232246	1379.7	0.699784	3.22606	0.216916	0.828274	0.998932
LOC114574451	91.1479	-9.6932	2.2247	-4.35708	1.31812e-05	0.000170023
LOC110232364	2685.01	3.57416	3.22605	1.10791	NA	NA
LOC110232261	3367.82	-0.212893	3.22598	-0.0659934	NA	NA
LOC110232385	496.167	-0.981789	2.49762	-0.39309	0.694253	0.998932
LOC110232308	111.477	-9.97985	2.29725	-4.34426	1.39748e-05	0.000175266
LOC110232250	734.648	-0.413623	2.94238	-0.140574	0.888206	0.998932
LOC110232248	230.757	-0.0691787	3.05207	-0.0226662	NA	NA
LOC110232359	1547.65	2.20607	2.69477	0.818649	0.412987	0.944973
LOC110232384	1408.48	-2.52324	3.16798	-0.796483	NA	NA
LOC110232353	64.5395	-5.12935	2.83329	-1.81039	NA	NA
LOC110232328	123.894	-2.17479	3.22088	-0.675216	NA	NA
LOC110232243	37.4467	-2.79689	2.60022	-1.07564	0.282089	0.795762
LOC110232241	3371.22	0.289903	1.58906	0.182437	0.85524	0.998932
LOC110232280	557.978	0.0570194	3.03554	0.0187839	NA	NA
LOC110232264	2662.7	-1.09199	2.60585	-0.419052	0.675178	0.998932
LOC110232398	660.385	-0.604019	1.86632	-0.323641	0.74621	0.998932
LOC110232285	144.871	-2.80342	2.74579	-1.02099	0.30726	0.835526
LOC110232284	269.265	-3.06085	2.60882	-1.17327	0.240688	0.728944
LOC110232358	1702.72	-1.57188	2.21678	-0.709081	0.478274	0.995538
LOC110232361	3343.43	0.30006	3.07064	0.0977188	0.922156	0.998932
LOC110232391	380.298	-1.50198	3.22674	-0.465479	NA	NA
LOC110232380	240.949	1.28954	3.22676	0.399639	NA	NA
LOC110232327	855.696	-2.4838	3.18575	-0.77966	NA	NA
LOC110232366	88.1151	-1.65651	2.63445	-0.628789	0.529487	0.998932
LOC110232371	153.659	-2.6836	2.63374	-1.01893	0.308235	0.837263
LOC110232275	256.506	-1.96221	3.22738	-0.607987	0.543196	0.998932
LOC110232309	242.851	-1.37224	3.03094	-0.452744	0.650733	0.998932
LOC110232378	101.179	-1.28965	3.08703	-0.417762	0.676121	0.998932
LOC110232302	63.159	2.80719	2.72583	1.02985	0.303081	0.826871
LOC110232294	369.178	4.59168	2.96552	1.54836	NA	NA
LOC110232404	2469.42	-0.20377	2.12978	-0.0956765	0.923777	0.998932
LOC110232401	406.532	-5.61206	2.91696	-1.92394	0.054362	0.242886
LOC110232402	135.96	-3.95672	2.75584	-1.43576	0.15107	0.530387
LOC110232403	3066.06	5.3414	3.22621	1.65562	NA	NA
LOC110232307	66.3996	-0.90447	2.29275	-0.394492	0.693218	0.998932
LOC110232304	298.083	-0.616139	3.22672	-0.190949	NA	NA
LOC110232303	2117.44	-0.675897	2.56858	-0.263141	0.792442	0.998932
LOC110232320	2036.22	3.92735	3.22613	1.21736	NA	NA
LOC110232322	111.751	-0.0900791	2.32271	-0.0387819	0.969064	0.998932
LOC110232406	691.207	-10.5212	2.51795	-4.17846	2.93494e-05	0.000291097
LOC110232244	559.173	5.18995	3.07977	1.68517	0.0919555	0.369828
LOC110232386	147.791	-0.929629	2.84376	-0.326901	0.743743	0.998932
LOC110232245	1629.88	1.59562	3.06355	0.52084	0.602478	0.998932
LOC110232376	81.0902	-1.582	2.33848	-0.676506	0.49872	0.998932
LOC114574458	68.0351	1.61004	2.63819	0.61028	NA	NA
LOC110232444	711.972	4.29726	3.11625	1.37898	0.1679	0.57274
LOC110232462	580.788	-0.37828	2.25283	-0.167913	0.866651	0.998932
LOC110232480	109.564	4.12745	3.14621	1.31188	NA	NA
LOC110232410	740.413	1.12778	2.97592	0.378967	0.704712	0.998932
LOC110232411	869.147	-1.08398	3.22623	-0.33599	0.736878	0.998932
LOC110232430	129.145	-4.31456	3.06984	-1.40547	0.159883	0.552049
LOC110232423	6335.08	0.526613	0.950521	0.554026	0.579561	0.998932
LOC110232413	2415.5	-1.5521	2.40134	-0.646349	0.518054	0.998932
LOC110232426	66.4809	-2.7133	2.6957	-1.00653	0.314161	0.842263
LOC110232435	114.742	-1.51948	2.5817	-0.588558	0.556158	0.998932
LOC110232468	269.778	-5.70013	2.74701	-2.07503	0.0379838	0.177543
LOC110232466	570.495	-2.41834	2.82731	-0.855349	0.392358	0.926403
LOC110232485	448.112	0.635754	2.98459	0.213012	0.831317	0.998932
LOC110232427	2367.86	-0.484814	3.15009	-0.153905	0.877685	0.998932
LOC110232420	948.46	-1.49495	3.22625	-0.463372	NA	NA
LOC110232421	1017.81	1.1004	3.22611	0.341091	0.733035	0.998932
LOC110232422	369.79	-8.36186	2.29282	-3.64697	0.000265351	0.00198079
LOC110232415	894.712	0.383321	2.34851	0.163219	0.870346	0.998932
LOC110232416	471.928	1.18514	3.22635	0.367332	NA	NA
LOC110232491	5.42946	-0.927349	2.35833	-0.393223	0.694155	0.998932
LOC110232499	2588.77	0.527834	2.25924	0.233633	0.81527	0.998932
LOC110232512	804.679	-0.970236	2.57068	-0.377424	0.705859	0.998932
LOC110232521	422.968	-4	3.18368	-1.25641	0.208968	0.665676
LOC110232496	278.438	-0.317212	2.52442	-0.125657	0.900003	0.998932
LOC110232518	93.7376	-1.1547	2.91305	-0.396388	0.691819	0.998932
LOC110232507	683.08	0.664178	3.11884	0.212957	0.831361	0.998932
LOC110232504	163.943	-10.5338	2.34738	-4.48747	7.20743e-06	0.00013208
LOC110232505	498.884	0.715777	2.88843	0.247808	0.804283	0.998932
LOC110232530	112.217	1.12508	2.82386	0.39842	0.690321	0.998932
LOC110232509	81.501	-8.03911	2.1687	-3.70689	0.000209823	0.00160231
LOC110232531	1342.87	-0.298484	1.97912	-0.150817	0.88012	0.998932
LOC110232534	64.0117	2.22819	2.78779	0.799268	0.424135	0.955791
LOC110232543	4606.89	0.892701	2.01031	0.444062	0.656998	0.998932
LOC110232553	3318.04	-2.36686	3.22605	-0.73367	0.46315	0.987098
LOC110232557	805.939	0.551234	2.74206	0.201029	0.840676	0.998932
LOC110232555	369.166	0.1741	3.22648	0.0539598	0.956967	0.998932
LOC110232544	405.028	-0.614742	3.22651	-0.190529	0.848895	0.998932
LOC110232550	3820.9	-0.213452	1.76127	-0.121192	0.903539	0.998932
LOC110232551	172.64	-9.87883	2.40361	-4.10999	3.95672e-05	0.000375248
LOC110232559	781.397	-2.45192	3.22652	-0.759928	0.447298	0.976591
LOC110232577	488.487	0.656131	3.22633	0.203368	NA	NA
LOC110232581	771.606	0.119169	3.06026	0.0389407	0.968938	0.998932
LOC110232586	1683.09	-1.0971	2.01547	-0.544338	0.586209	0.998932
LOC110232593	133.125	3.61664	2.73123	1.32418	0.185443	0.616369
LOC110232595	1103.37	-1.54011	2.82975	-0.544256	0.586266	0.998932
LOC110232579	339.531	-11.0718	2.34858	-4.71427	2.42578e-06	0.000131895
LOC110232580	22.0803	-7.65136	2.16386	-3.53597	0.000406275	0.00288978
LOC110232621	2899.33	-0.585464	2.19506	-0.266719	0.789685	0.998932
LOC110232618	571.492	-0.42356	3.22632	-0.131283	0.895552	0.998932
LOC110232612	58.6438	-2.33847	1.82894	-1.27859	NA	NA
LOC110232607	69.0738	-4.11374	2.62288	-1.5684	0.116787	0.44152
LOC114574473	24.2739	-3.84384	2.6455	-1.45297	0.146231	0.520433
LOC110232617	2074.27	0.462428	2.85252	0.162112	0.871218	0.998932
LOC110232609	1619.91	0.711235	2.41815	0.294124	0.768663	0.998932
LOC114574141	1693.08	4.83887	3.09695	1.56246	NA	NA
LOC110232627	286.116	-0.181554	3.15255	-0.0575897	0.954075	0.998932
LOC110232641	412.555	-1.22009	2.95989	-0.412207	NA	NA
LOC110232640	142.396	-0.749454	2.96168	-0.253051	0.800229	0.998932
LOC110232630	85.8018	-9.60628	2.21908	-4.32895	1.49821e-05	0.000182833
LOC110232639	275.001	1.91454	3.22672	0.593339	NA	NA
LOC110232647	176.113	-4.08229	2.52661	-1.61572	0.106156	0.411963
LOC110232648	34.5546	-1.14543	2.86152	-0.400286	0.688946	0.998932
LOC110232651	25.1948	-0.832701	2.92247	-0.284931	NA	NA
LOC110232669	46.8357	-2.80044	2.45788	-1.13937	0.254547	0.752074
LOC110232670	68.3619	-3.33801	2.62819	-1.27008	0.204057	0.654638
LOC110232684	2761.16	4.00759	2.90497	1.37956	0.167721	0.57274
LOC110232652	14694.4	0.011227	0.764355	0.0146882	0.988281	0.998932
LOC110232659	164.819	-10.5421	2.3342	-4.51636	6.29107e-06	0.000131895
LOC110232689	1280.47	-0.480779	2.68359	-0.179155	0.857816	0.998932
LOC110232695	3346.57	-1.55671	2.04661	-0.760628	0.446879	0.976591
LOC110232758	216.147	1.60061	3.143	0.509262	NA	NA
LOC110232700	345.936	-11.6014	2.56866	-4.51653	6.28607e-06	0.000131895
LOC114574485	73.1403	-3.75311	2.88892	-1.29914	0.193895	0.632975
LOC110232739	386.285	-1.70619	2.42421	-0.703812	0.48155	0.997499
LOC110232736	178.788	-1.4281	2.44579	-0.583903	NA	NA
LOC110232738	1641.22	-0.060216	2.55987	-0.023523	0.981233	0.998932
LOC110232746	810.001	-0.30312	2.56064	-0.118377	0.905769	0.998932
LOC110232743	636.477	0.858305	3.08725	0.278016	0.781	0.998932
LOC110232744	5151.42	4.83221	3.22605	1.49787	NA	NA
LOC110232728	2211.54	3.04519	2.52705	1.20504	0.228188	0.705911
LOC110232697	35.786	-2.02435	2.61852	-0.773091	0.439469	0.967696
LOC110232698	912.722	2.00668	2.65317	0.756334	0.449449	0.976628
LOC110232713	285.612	-1.53102	3.05604	-0.500981	0.616384	0.998932
LOC110232710	2146.46	-0.236225	2.56847	-0.091971	0.926721	0.998932
LOC110232740	2151.44	-0.173183	2.53042	-0.0684405	0.945435	0.998932
LOC110232742	1360.23	-1.75959	2.98756	-0.588971	0.55588	0.998932
LOC110232729	191.436	-1.94016	2.70563	-0.717082	0.473324	0.992299
LOC114574488	101.923	-2.06504	2.36454	-0.873339	0.382479	0.913726
LOC110232703	8977.98	0.163145	1.11386	0.146468	0.883552	0.998932
LOC110232780	769.244	-0.738796	2.72546	-0.271073	0.786335	0.998932
LOC110232771	1361.09	2.74782	3.22611	0.851743	NA	NA
LOC110232776	6357.15	-0.12045	0.947624	-0.127107	0.898855	0.998932
LOC110232785	207.705	-0.555823	2.37747	-0.233788	0.81515	0.998932
LOC110232809	291.078	2.02826	2.78202	0.729059	NA	NA
LOC110232824	1843.8	1.82441	3.22603	0.565528	NA	NA
LOC110232830	119.811	-10.0857	2.26177	-4.4592	8.22669e-06	0.000137915
LOC110232822	729.35	-0.586094	3.22624	-0.181665	NA	NA
LOC110232828	681.081	-12.5776	2.59787	-4.84151	1.28858e-06	0.000122005
LOC110232836	800.09	1.11849	3.07546	0.363684	0.716094	0.998932
LOC110232827	101.672	-0.558476	3.10314	-0.179972	0.857175	0.998932
LOC110232846	13.8625	-6.97788	2.19278	-3.18221	0.00146154	0.00938971
LOC110232815	693.008	1.22872	2.96897	0.413853	0.678981	0.998932
LOC110232811	575.124	-0.719803	3.0546	-0.235646	0.813707	0.998932
LOC110232813	416.603	-0.268772	3.20239	-0.0839288	NA	NA
LOC110232942	500.963	2.09918	2.87002	0.731417	0.464525	0.987127
LOC110232869	21.3041	0.946333	2.83921	0.333308	NA	NA
LOC110232894	66.1439	-3.86549	2.61039	-1.48081	0.138658	0.49955
LOC110232957	96.9341	-3.5385	2.69624	-1.31238	0.189392	0.625694
LOC110232906	204.581	-5.37062	1.94019	-2.76809	0.00563867	0.0323408
LOC110232892	880.065	0.0899592	2.73911	0.0328424	0.9738	0.998932
LOC110232893	8440.87	1.69084	3.22069	0.524994	0.599587	0.998932
LOC110232865	3236.32	3.32221	3.22602	1.02982	NA	NA
LOC110232863	812.363	0.0184755	2.61726	0.00705907	0.994368	0.998932
LOC110232922	476.872	1.66044	3.22636	0.514649	NA	NA
LOC110232956	111.379	-0.818008	2.98634	-0.273917	0.784149	0.998932
LOC110232904	155.309	-3.38563	2.8742	-1.17794	0.23882	0.726826
LOC110232911	1367.81	-13.5857	2.54333	-5.34169	9.20842e-08	2.41309e-05
LOC110232880	845.578	-0.613913	3.2262	-0.19029	0.849082	0.998932
LOC110232914	710.92	1.22577	3.2262	0.379943	0.703988	0.998932
LOC110232918	2015.64	3.32144	3.22608	1.02956	NA	NA
LOC110232924	1039.56	-6.67705	2.53407	-2.63491	0.00841592	0.0458456
LOC110232933	377.734	4.83285	3.22771	1.4973	NA	NA
LOC110232926	6075.8	2.01697	1.02848	1.96112	0.0498648	0.225297
LOC110232944	6380.22	3.81977	3.22598	1.18406	NA	NA
LOC110232909	1118.45	-0.554442	2.92027	-0.18986	0.849419	0.998932
LOC110232939	596.706	2.01694	2.75334	0.732541	0.463838	0.987098
LOC110232897	873.857	2.4872	2.36684	1.05085	0.293327	0.813635
LOC110232898	261.735	0.213913	2.75845	0.0775481	0.938188	0.998932
LOC110232883	33.4744	-8.24988	2.19234	-3.76305	0.000167853	0.00130994
LOC110232884	309.572	-0.474826	3.19802	-0.148475	0.881968	0.998932
LOC110232889	2422.24	0.39927	1.9426	0.205534	0.837155	0.998932
LOC110232890	514.542	-1.10257	2.85638	-0.386004	0.699494	0.998932
LOC110232886	2333.51	1.76657	2.71491	0.650692	NA	NA
LOC110232899	2056.57	-0.00817723	3.2009	-0.00255467	0.997962	0.999568
LOC110232901	198.114	-1.94504	3.02104	-0.643832	0.519684	0.998932
LOC110232860	104.281	-6.00289	1.99167	-3.01399	0.00257833	0.0158292
LOC114574272	2011.29	-0.628224	2.47447	-0.253882	0.799587	0.998932
LOC110232910	448.514	1.42783	3.22638	0.442549	NA	NA
LOC110232859	1029.29	0.946844	2.71442	0.34882	0.727225	0.998932
LOC110232968	14053	0.0592976	0.711325	0.0833622	0.933564	0.998932
LOC114574512	368.828	0.551222	3.12042	0.17665	NA	NA
LOC110232974	608.163	1.43096	3.22626	0.443535	0.657378	0.998932
LOC110232972	149.555	-10.4028	2.31691	-4.48994	7.12445e-06	0.00013208
LOC110232988	794.034	0.386088	2.95949	0.130458	0.896204	0.998932
LOC110232970	637.027	-2.04871	3.20917	-0.638394	0.523217	0.998932
LOC110232971	2326.09	-2.99662	2.37465	-1.26192	NA	NA
LOC110232998	6868.27	-2.08364	1.74204	-1.19609	0.231662	0.713468
LOC110232999	6671.99	-2.7202	2.33284	-1.16605	0.243595	0.735066
LOC110232979	2881.84	-1.60881	1.7322	-0.928768	0.353009	0.88691
LOC110232980	1392.04	0.659501	2.84271	0.231998	NA	NA
LOC110232984	71.6399	-7.67783	2.40419	-3.19352	0.00140551	0.0090531
LOC110232985	286.508	-2.61373	2.96112	-0.882684	0.377407	0.908681
LOC110232969	3571.63	1.02688	3.22597	0.318317	0.750244	0.998932
LOC110232977	6618.49	0.324873	0.976179	0.332801	0.739285	0.998932
LOC110233014	70.5236	-0.86064	2.66517	-0.322922	NA	NA
LOC110233032	143.822	-1.77631	2.79078	-0.636492	0.524456	0.998932
LOC110233041	271.87	-0.910515	2.03234	-0.448012	0.654144	0.998932
LOC110233040	5165.72	3.57228	3.22599	1.10734	0.268145	0.77352
LOC110233035	497.219	-1.28741	3.20576	-0.401592	0.687984	0.998932
LOC110233045	61.1246	1.68271	2.84856	0.590722	0.554707	0.998932
LOC110233049	191.342	-10.7524	2.44161	-4.40381	1.06364e-05	0.00015088
LOC110233072	194.841	-0.458029	2.8694	-0.159625	0.873176	0.998932
LOC110233073	106.377	-3.40013	2.09536	-1.6227	0.104654	0.40677
LOC110233059	122.668	-4.57096	2.77588	-1.64667	0.0996256	0.393055
LOC110233060	68.661	-2.52337	2.58356	-0.976704	0.328716	0.858246
LOC110233061	100.396	0.744395	3.14363	0.236795	NA	NA
LOC110233062	32.975	0.843087	3.0052	0.280543	NA	NA
LOC110233067	250.237	0.324486	3.18815	0.101779	0.918932	0.998932
LOC110233066	595.746	0.417605	3.22626	0.12944	NA	NA
LOC110233077	53.8121	-8.9346	2.19499	-4.07044	4.69237e-05	0.000433457
LOC110233052	1207.38	-1.09399	2.77462	-0.394284	NA	NA
LOC110233050	393.656	-11.0531	2.56057	-4.31667	1.584e-05	0.000187333
LOC110233081	211.749	-3.73568	2.80123	-1.33359	0.182339	0.60849
LOC110233083	187.031	-8.41312	2.35624	-3.57057	0.000356208	0.00258914
LOC110233118	462.279	3.16294	3.22659	0.980275	NA	NA
LOC110233124	196.245	-0.274741	3.20181	-0.0858082	NA	NA
LOC110233085	847.859	-0.201996	2.30442	-0.0876559	0.93015	0.998932
LOC110233102	106.316	-9.90731	2.38159	-4.15995	3.18319e-05	0.000313223
LOC110233125	113.226	0.787148	2.83953	0.277211	NA	NA
LOC110233159	416.037	-5.77316	3.05466	-1.88995	0.0587642	0.258698
LOC110233131	708.756	-1.15696	2.61417	-0.442574	0.658074	0.998932
LOC110233163	742.665	-1.88398	3.22641	-0.583926	0.55927	0.998932
LOC110233148	317.419	-3.27758	2.62293	-1.24959	0.211451	0.670111
LOC110233169	1672.96	-2.21177	2.61366	-0.846234	0.397422	0.928191
LOC110233151	1000.62	-0.193098	2.37139	-0.0814283	0.935101	0.998932
LOC110233177	825.835	-0.900109	2.43277	-0.369993	0.711388	0.998932
LOC110233219	75.0009	-0.371848	2.63639	-0.141044	0.887835	0.998932
LOC114574529	201.03	23.992	3.1848	7.53328	NA	NA
LOC110233199	251.975	-2.59008	3.02432	-0.85642	NA	NA
LOC110233210	4017.36	1.3903	3.22597	0.43097	NA	NA
LOC110233223	133.3	-10.2389	2.27564	-4.49933	6.81695e-06	0.00013208
LOC110233224	88.4843	-1.89522	3.00553	-0.630578	0.528317	0.998932
LOC110233206	135.623	-0.227541	3.19409	-0.0712383	0.943208	0.998932
LOC110233205	1918.82	1.31717	3.22602	0.408296	NA	NA
LOC110233209	575.556	1.74373	3.1341	0.556373	NA	NA
LOC110233229	27.7963	-7.98391	2.15457	-3.70558	0.00021091	0.00160655
LOC110233186	219.219	0.567833	3.02749	0.187559	NA	NA
LOC110233188	684.56	0.128184	1.99815	0.0641514	0.94885	0.998932
LOC110233189	772.357	-0.487923	2.21111	-0.220669	0.82535	0.998932
LOC110233249	2222.06	1.85553	2.45141	0.756923	0.449096	0.976628
LOC110233211	113.015	-0.429411	2.81516	-0.152535	0.878765	0.998932
LOC110233183	407.512	-0.496122	3.18842	-0.155601	0.876347	0.998932
LOC110233194	137.999	2.03709	3.20435	0.635727	NA	NA
LOC110233195	186.139	-3.25553	2.75492	-1.18171	0.237319	0.72447
LOC110233213	473.943	-2.50201	2.81708	-0.888156	0.374457	0.906334
LOC110233192	43.4606	-8.62417	2.23363	-3.86106	0.000112895	0.000912511
LOC110233191	1926.2	10.1937	2.41524	4.22056	2.437e-05	0.000253316
LOC110233246	9.12855	-6.37071	2.26379	-2.81418	NA	NA
LOC110233242	370.016	3.1214	3.22674	0.967354	NA	NA
LOC110233256	32.4627	1.26941	2.57481	0.493011	0.622005	0.998932
LOC110233289	14.1457	3.37221	1.81233	1.8607	0.062786	0.273023
LOC110233306	535.377	0.585767	3.13028	0.18713	NA	NA
LOC110233309	132.86	-1.86133	2.85349	-0.6523	0.514208	0.998932
LOC110233313	233.462	-2.02084	3.01632	-0.669968	0.502878	0.998932
LOC110233314	3809.69	0.541425	2.23959	0.241752	0.808973	0.998932
LOC110233259	926.468	2.54447	2.86587	0.887854	0.374619	0.906334
LOC110233260	468.703	-1.16327	2.54903	-0.456356	0.648134	0.998932
LOC110233299	429.135	-0.784177	2.61378	-0.300016	0.764165	0.998932
LOC110233290	2770.46	0.955691	1.75669	0.54403	0.586421	0.998932
LOC110233271	140.8	-10.3171	2.29005	-4.50517	6.63196e-06	0.000131895
LOC110233272	30495.3	1.2483	0.586456	2.12854	0.0332922	0.158321
LOC110233274	854.271	1.12532	3.22615	0.348812	0.727231	0.998932
LOC110233317	105.252	2.431	3.13869	0.774526	NA	NA
LOC110233301	4383.18	0.686149	1.69166	0.405607	0.685032	0.998932
LOC110233294	388.048	-0.91831	2.81702	-0.325986	0.744435	0.998932
LOC110233282	572.356	0.660814	2.73249	0.241836	NA	NA
LOC110233305	298.476	-0.161351	3.11786	-0.0517507	0.958727	0.998932
LOC110233264	1976.52	0.14451	2.50911	0.057594	0.954072	0.998932
LOC110233265	21.9673	-2.5098	1.81767	-1.38078	0.167348	0.572269
LOC110233280	348.562	-7.30285	2.66914	-2.73603	0.00621855	0.0352243
LOC110233307	113.198	1.42015	3.15892	0.449569	NA	NA
LOC110233319	257.247	-0.894419	2.44829	-0.365323	0.71487	0.998932
LOC110233327	16.7213	-4.31986	2.31919	-1.86266	0.0625108	0.272302
LOC110233382	156.639	-3.14737	2.51625	-1.25082	0.211002	0.669461
LOC110233332	620.841	-0.688411	3.22631	-0.213374	0.831035	0.998932
LOC110233354	1449.44	0.367073	2.60441	0.140942	0.887915	0.998932
LOC110233385	81.0055	-2.03984	2.67643	-0.762151	0.44597	0.976037
LOC110233333	196.249	-10.792	2.37444	-4.54507	5.49181e-06	0.000131895
LOC110233396	275.325	-1.00182	2.66105	-0.376473	0.706565	0.998932
LOC110233376	592.154	-0.513302	2.65051	-0.193662	NA	NA
LOC110233364	222.624	-5.54023	2.69882	-2.05283	0.040089	0.186371
LOC110233337	963.108	-0.588473	2.74085	-0.214704	0.829998	0.998932
LOC110233344	141.67	-1.56501	2.79439	-0.560055	0.575442	0.998932
LOC110233391	2267.06	2.20421	2.94204	0.749209	0.453731	0.977856
LOC110233335	68.4577	-0.951126	2.69665	-0.352706	0.724309	0.998932
LOC110233368	61.7381	0.131715	2.4034	0.0548037	0.956295	0.998932
LOC110233341	89.768	-3.49479	2.59367	-1.34743	0.177842	0.595478
LOC110233340	33.4809	-3.58552	2.47663	-1.44774	0.147689	0.523308
LOC110233331	3203.31	-0.0641894	2.20829	-0.0290674	0.976811	0.998932
LOC110233384	1122.66	0.406539	3.2052	0.126837	0.899069	0.998932
LOC110233371	1041.83	2.60425	2.5274	1.0304	0.30282	0.826613
LOC114574538	142.32	2.24468	3.22758	0.695467	NA	NA
LOC110233347	3799.33	2.5933	3.1251	0.829831	0.406634	0.939069
LOC110233346	109.206	0.0710252	3.18235	0.0223184	0.982194	0.998932
LOC110233373	362.78	-1.20698	3.22669	-0.37406	0.70836	0.998932
LOC110233403	13.4755	-1.04777	2.208	-0.474532	0.635121	0.998932
LOC110233402	61.0058	2.96637	2.69152	1.10212	0.270411	0.776612
LOC110233411	108.459	-9.94262	2.25077	-4.41742	9.98844e-06	0.000146272
LOC110233412	162.39	1.02616	2.68225	0.382574	0.702036	0.998932
LOC110233413	630.146	1.74182	3.22626	0.53989	0.589273	0.998932
LOC110233414	622.14	-0.695828	2.727	-0.255162	0.798598	0.998932
LOC110233463	930.933	2.69947	3.2262	0.836734	NA	NA
LOC110233477	1438.26	0.813935	2.80719	0.289946	0.771857	0.998932
LOC110233428	493.277	2.88923	3.22649	0.895471	0.370536	0.901572
LOC110233447	2559.74	1.13122	1.81907	0.621866	0.53403	0.998932
LOC110233422	3182.41	1.95452	1.80627	1.08207	0.27922	0.790807
LOC110233421	2175.37	1.07634	1.76509	0.609794	0.541998	0.998932
LOC110233446	450.983	-11.9833	2.58721	-4.63174	3.62608e-06	0.000131895
LOC110233472	369.029	-0.322008	2.81793	-0.114271	0.909023	0.998932
LOC114574540	380.145	-1.38768	2.65042	-0.52357	0.600578	0.998932
LOC110233410	662.234	-1.967	2.76724	-0.710815	0.477199	0.994963
LOC110233456	1166.41	-4.16172	2.85812	-1.4561	0.145364	0.518809
LOC110233439	136.948	-5.64619	2.34087	-2.412	0.0158653	0.0820282
LOC114574547	152.35	3.03991	3.22787	0.94177	NA	NA
LOC110233483	1777.19	0.643834	2.20566	0.291901	0.770362	0.998932
LOC110233452	280.652	-2.47019	3.07441	-0.803468	NA	NA
LOC110233464	1322.98	1.54806	3.22607	0.479859	0.631328	0.998932
LOC110233465	1531.35	-3.37746	2.58798	-1.30506	0.191874	0.629386
LOC110233449	607.724	1.25332	2.90173	0.43192	0.665799	0.998932
LOC110233442	216.615	-2.38976	2.56714	-0.930903	0.351904	0.886705
LOC110233492	88.3068	-9.64689	2.2355	-4.31531	1.59382e-05	0.000187603
LOC110233525	565.616	0.0525184	2.89491	0.0181417	0.985526	0.998932
LOC110233527	661.186	-1.79941	2.92139	-0.615943	NA	NA
LOC110233537	1009.01	5.00924	2.52648	1.9827	NA	NA
LOC110233516	464.848	-1.21881	2.99424	-0.40705	0.683971	0.998932
LOC110233524	220.571	-0.355706	2.646	-0.134432	0.893061	0.998932
LOC110233512	3026.08	-1.01894	2.18408	-0.466531	0.640835	0.998932
LOC110233505	376.637	-0.96052	3.22661	-0.297687	0.765942	0.998932
LOC110233504	223.409	2.48682	2.7339	0.909622	0.363022	0.896948
LOC110233539	175.376	-10.6299	2.37106	-4.4832	7.35331e-06	0.000132848
LOC110233542	2381.16	4.50232	2.77012	1.62532	0.104095	0.405764
LOC110233562	48.6404	-8.78959	2.18173	-4.02873	5.60793e-05	0.00049827
LOC110233511	148.531	-0.121607	2.96973	-0.0409489	0.967337	0.998932
LOC110233503	88.9058	-0.264833	2.66684	-0.0993058	0.920895	0.998932
LOC110233547	187.055	-4.33486	2.77285	-1.56332	0.117976	0.445679
LOC110233501	234.277	2.10029	2.88315	0.728473	NA	NA
LOC110233500	340.123	-8.07977	2.57632	-3.13617	0.0017117	0.0107744
LOC110233597	4.57272	-5.37574	2.20978	-2.4327	NA	NA
LOC110233582	89.0813	-1.09512	3.07912	-0.355661	0.722094	0.998932
LOC110233610	4123.44	3.52641	3.226	1.09312	NA	NA
LOC110233661	308.551	-8.19374	2.55904	-3.20188	0.00136533	0.00881347
LOC110233635	476.257	-1.82392	3.21845	-0.566709	0.570912	0.998932
LOC110233650	463.386	-0.150688	2.87583	-0.0523981	NA	NA
LOC110233707	59.2392	4.79673	3.044	1.5758	NA	NA
LOC110233590	1364.44	0.840277	2.19265	0.383224	0.701554	0.998932
LOC110233663	584.97	-2.91888	1.79659	-1.62467	0.104232	0.405764
LOC110233598	53.8324	-2.47591	2.3974	-1.03275	0.301722	0.824519
LOC110233580	279.474	-9.21126	2.47617	-3.71996	0.000199252	0.00152862
LOC110233611	772.125	-0.274281	2.65766	-0.103204	0.917801	0.998932
LOC110233612	1469.7	1.80727	2.28561	0.790716	0.429109	0.961105
LOC110233632	601.152	-5.5004	2.36182	-2.32888	0.0198654	0.0996069
LOC110233602	53.7347	-0.716885	2.94998	-0.243013	NA	NA
LOC110233601	492.298	-9.62474	2.53304	-3.79968	0.000144882	0.00114868
LOC110233689	108.627	-3.16508	2.48039	-1.27604	0.20194	0.649103
LOC110233624	382.044	1.27779	3.22645	0.396034	NA	NA
LOC110233643	486.757	-0.575466	3.21334	-0.179087	0.85787	0.998932
LOC110233630	1321.69	-3.22795	3.22645	-1.00046	0.317086	0.845992
LOC110233607	371.188	-4.04118	2.51307	-1.60807	0.10782	0.415831
LOC110233573	132.979	-5.27381	2.25676	-2.33689	0.0194448	0.0977937
LOC110233584	3444.78	-0.51206	3.22598	-0.15873	0.873882	0.998932
LOC110233672	89.4893	-1.561	1.57387	-0.991824	0.321283	0.852249
LOC110233600	473.512	1.35117	3.22635	0.418792	0.675368	0.998932
LOC110233622	2452.82	-1.77213	2.2949	-0.772203	0.439994	0.967696
LOC110233638	315.629	-11.4622	2.76044	-4.15232	NA	NA
LOC110233675	759.137	-0.058081	3.01964	-0.0192344	0.984654	0.998932
LOC110233699	205.493	-1.99505	2.9241	-0.682277	0.495064	0.998932
LOC110233676	66.6999	-3.04701	2.61841	-1.16369	0.24455	0.737054
LOC110233702	86.2431	-0.947686	3.05613	-0.310093	0.75649	0.998932
LOC110233698	339.457	-7.4414	2.63929	-2.81947	0.00481031	0.0279914
LOC110233703	3089.73	1.39499	2.3991	0.581465	0.560927	0.998932
LOC110233677	2.93829	-0.506491	1.99258	-0.254189	0.79935	0.998932
LOC110233679	801.765	-2.16417	2.2746	-0.951451	0.341375	0.877073
LOC110233581	578.235	-0.189134	3.2263	-0.0586228	0.953253	0.998932
LOC110233570	149.243	-3.93973	2.60343	-1.51328	0.130207	0.47916
LOC110233569	275.856	-4.09061	2.27164	-1.80072	0.0717463	0.30506
LOC110233583	752.351	1.20348	2.94699	0.408376	0.682998	0.998932
LOC110233588	185.687	-3.38824	2.59677	-1.30479	0.191964	0.629386
LOC114574559	3.82909	-0.0870693	3.26876	-0.0266368	0.978749	0.998932
LOC114574558	22.0762	0.620449	2.84012	0.218459	NA	NA
LOC110233680	319.5	-3.71116	2.30393	-1.61079	0.107225	0.414819
LOC110233615	361.27	-3.53882	2.99793	-1.18042	0.237832	0.725148
LOC110233647	1123.69	2.07504	3.22612	0.643199	NA	NA
LOC110233711	221.275	-4.19158	3.23154	-1.29709	0.194602	0.633228
LOC110233717	1546.99	2.44179	3.22608	0.756893	NA	NA
LOC110233682	67.7475	-3.27937	2.8959	-1.13242	0.257459	0.756275
LOC110233713	1601.24	-0.0139512	3.22605	-0.00432453	NA	NA
LOC110233627	191.293	-1.71074	3.22768	-0.53002	0.596098	0.998932
LOC110233592	134.952	-0.949889	2.66811	-0.356016	0.721829	0.998932
LOC110233593	95.9782	-9.07408	2.18092	-4.16067	3.17314e-05	0.000312853
LOC110233642	531.513	-0.159516	3.22633	-0.0494421	0.960567	0.998932
LOC110233691	452.742	-2.46678	2.54535	-0.969132	0.332479	0.864998
LOC110233651	306.812	-1.45689	2.78979	-0.522221	0.601516	0.998932
LOC110233606	6586.68	-0.234489	2.5704	-0.0912266	0.927313	0.998932
LOC110233575	83.0312	-1.50808	2.73747	-0.550902	NA	NA
LOC110233687	91.6858	-7.23138	2.72188	-2.65676	0.00788947	0.0432618
LOC110233578	523.714	-8.30185	2.45803	-3.37744	0.00073164	0.00497655
LOC110233576	588.193	-11.649	2.46389	-4.72788	2.26881e-06	0.000131895
LOC110233742	38.9481	-0.0737134	2.90789	-0.0253494	0.979776	0.998932
LOC110233726	166.139	0.432337	3.06325	0.141137	0.887762	0.998932
LOC110233728	348.38	2.28349	3.22632	0.707769	0.479089	0.995578
LOC110233732	49.3065	-7.33246	2.15989	-3.39483	0.0006867	0.0046901
LOC110233733	484.575	2.16507	3.2264	0.671049	NA	NA
LOC110233738	1125.62	1.95574	2.69686	0.725189	0.468336	0.989588
LOC110233745	402.412	0.198252	1.88754	0.105032	0.916351	0.998932
LOC110233764	799.309	-1.51402	2.33938	-0.647191	0.517509	0.998932
LOC110233749	92.8348	-3.31701	2.76347	-1.20031	0.230019	0.710463
LOC110233758	85.6831	-0.284015	2.54699	-0.11151	0.911212	0.998932
LOC110233767	27.2567	-0.421315	2.37039	-0.177741	0.858927	0.998932
LOC110233768	123.394	1.67918	1.51028	1.11183	0.266211	0.77268
LOC110233759	8337.08	0.807782	0.818592	0.986795	0.323743	0.854675
LOC110233752	24.446	1.0316	2.87115	0.3593	NA	NA
LOC110233743	12.9896	-5.176	2.15365	-2.40336	0.0162454	0.0834734
LOC110233776	299.869	-10.8945	2.31592	-4.70418	2.54886e-06	0.000131895
LOC110233778	421.992	1.01251	3.22639	0.313819	NA	NA
LOC110233782	97.1513	-1.81724	2.71022	-0.670513	NA	NA
LOC110233796	97.1626	0.492803	3.08968	0.1595	0.873275	0.998932
LOC110233798	93.0022	-7.06198	2.70897	-2.60689	0.00913683	0.0493945
LOC110233803	4021.87	2.92353	3.22599	0.906243	NA	NA
LOC110233787	2317.66	-1.37516	2.57043	-0.534994	0.592654	0.998932
LOC110233860	363.071	1.57805	3.22301	0.48962	0.624403	0.998932
LOC110233827	101.773	-9.85072	2.25288	-4.3725	1.22832e-05	0.000164846
LOC110233848	337.141	-0.454602	3.13838	-0.144853	0.884827	0.998932
LOC110233820	957.797	-0.976388	3.00332	-0.325103	NA	NA
LOC110233821	1295.08	0.274416	2.05466	0.133558	0.893752	0.998932
LOC110233831	68.2776	-1.39588	2.99869	-0.465497	0.641576	0.998932
LOC110233835	251.165	-11.1447	2.44485	-4.55844	5.15354e-06	0.000131895
LOC110233841	159.351	-1.34354	2.65481	-0.50608	NA	NA
LOC110233840	160.959	5.45428	2.95873	1.84345	NA	NA
LOC110233842	92.9726	-1.58039	2.71292	-0.582541	0.560202	0.998932
LOC110233822	1049.56	2.28697	2.85727	0.800405	0.423476	0.955263
LOC110233823	394.191	2.10838	3.2265	0.653457	NA	NA
LOC110233818	326.4	-9.06807	2.50437	-3.62089	0.000293588	0.00216881
LOC110233816	305.248	-3.93753	2.90979	-1.3532	0.175992	0.590873
LOC110233828	496.219	-1.36122	3.2012	-0.425222	0.670675	0.998932
LOC110233869	40.1229	-8.51145	2.18735	-3.89122	9.97413e-05	0.000816748
LOC110233832	116.397	4.45867	3.15763	1.41203	NA	NA
LOC110233825	161.993	-0.396436	2.81828	-0.140666	NA	NA
LOC110233878	95.5231	0.208407	2.84494	0.0732554	0.941603	0.998932
LOC110233879	242.754	2.02989	3.22684	0.629062	NA	NA
LOC110233880	91.9512	-9.7019	2.30042	-4.21744	2.47087e-05	0.00025471
LOC110233928	50.8599	-8.85417	2.17767	-4.06588	4.78506e-05	0.000439706
LOC110233938	458.146	2.00378	3.22641	0.621058	NA	NA
LOC110233918	108.941	-2.34429	2.67742	-0.875578	NA	NA
LOC110233946	976.659	4.70638	3.22657	1.45864	0.144665	0.517077
LOC110233948	1639.13	0.351064	3.22604	0.108822	0.913344	0.998932
LOC110233895	2605.01	0.208665	3.16141	0.0660039	0.947375	0.998932
LOC110233959	8804.94	-0.638591	1.54385	-0.413635	0.679141	0.998932
LOC110233958	606.332	-12.4078	2.65262	-4.67758	2.90274e-06	0.000131895
LOC110233962	2078.13	-0.380855	2.54377	-0.149721	0.880985	0.998932
LOC110233911	220.541	1.16685	3.22683	0.361609	0.717645	0.998932
LOC110233931	259.332	-8.09966	2.94197	-2.75315	0.00590256	0.0335873
LOC114574575	1140.75	-1.18184	2.89812	-0.407795	0.683424	0.998932
LOC110233919	1088.57	-1.36707	2.1089	-0.648237	0.516832	0.998932
LOC110233922	42.9061	-4.18208	2.74436	-1.52388	0.127538	0.471427
LOC110233884	65.1143	-4.97682	2.66332	-1.86866	NA	NA
LOC110233886	351.054	-11.0203	2.31944	-4.75127	2.02144e-06	0.000131895
LOC110233908	446.788	1.34868	2.26215	0.596194	0.551046	0.998932
LOC110233942	502.201	-0.0386747	3.22634	-0.0119872	NA	NA
LOC110233885	500.058	-1.99927	3.21744	-0.621387	0.534345	0.998932
LOC110233920	29.6127	-7.47608	2.03963	-3.66541	0.00024694	0.00185447
LOC110233901	391.63	-1.55956	2.80966	-0.555071	0.578846	0.998932
LOC110233913	1936.71	-0.191111	2.24834	-0.0850006	0.932261	0.998932
LOC110233892	442.818	-0.193197	3.20142	-0.0603471	0.951879	0.998932
LOC110233891	721.08	-1.95267	2.69556	-0.724401	0.46882	0.989588
LOC110233966	44.8113	-5.36066	2.68825	-1.99411	0.04614	0.2098
LOC110233912	496.512	-11.8205	2.42034	-4.88381	1.04056e-06	0.000117749
LOC110233888	203.426	-1.43604	2.96822	-0.483803	NA	NA
LOC110233889	35907.6	-0.0788579	0.777732	-0.101395	0.919237	0.998932
LOC110234013	54.2112	-8.20501	2.26873	-3.61657	0.000298537	0.0022021
LOC110234018	200.045	-2.00273	3.22783	-0.620458	0.534956	0.998932
LOC110234032	627.542	-4.00106	2.2989	-1.74042	0.0817852	0.337093
LOC110234006	440.846	-8.40075	2.64085	-3.18108	0.00146725	0.00941425
LOC110233989	683.144	3.19172	3.22638	0.989259	NA	NA
LOC110234041	231.678	-3.03909	2.96718	-1.02423	0.305725	0.831807
LOC110233997	1784.17	-1.6403	3.15402	-0.520066	0.603017	0.998932
LOC110234008	1077.23	-0.388707	2.97111	-0.130829	NA	NA
LOC110233991	209.606	-10.8863	2.38776	-4.55922	5.13445e-06	0.000131895
LOC110233979	861.368	0.337666	2.54286	0.13279	0.894359	0.998932
LOC110233980	13.8793	0.1	3.24047	0.0308597	NA	NA
LOC110233993	1173.89	2.80307	2.47974	1.13039	0.258312	0.757144
LOC110234023	353.828	-11.6335	2.58065	-4.50797	6.54522e-06	0.000131895
LOC110233986	39503.1	0.00328969	0.714008	0.00460736	0.996324	0.998932
LOC110233996	135.676	-0.48398	3.18658	-0.151881	0.879281	0.998932
LOC110234012	1459.3	-1.21469	2.33242	-0.520783	0.602518	0.998932
LOC110234007	24.3169	-4.69689	2.61301	-1.7975	0.0722555	0.306701
LOC110234003	99.1096	-1.44442	3.06133	-0.471826	0.637051	0.998932
LOC110234050	59.3794	-9.07442	2.23482	-4.06048	4.89722e-05	0.000448222
LOC110234053	404.437	2.3193	2.99142	0.775317	NA	NA
LOC110234073	1558.15	0.468965	1.98948	0.235722	0.813649	0.998932
LOC110234095	179.5	-10.6609	2.42714	-4.39235	NA	NA
LOC110234075	206.154	-3.98261	2.93498	-1.35694	0.174799	0.588453
LOC110234085	69.3169	-9.2989	2.21268	-4.20255	2.63926e-05	0.00026928
LOC110234063	144.041	-10.3498	2.29263	-4.51438	6.35017e-06	0.000131895
LOC110234106	376.143	-1.7188	2.86686	-0.59954	0.548813	0.998932
LOC110234111	789.711	-0.866848	3.07225	-0.282154	NA	NA
LOC110234110	340.669	-6.18719	2.54004	-2.43586	0.0148563	0.0773741
LOC110234070	145.485	-10.3639	2.29873	-4.50852	6.52824e-06	0.000131895
LOC110234092	294.726	-1.8521	2.72998	-0.678431	NA	NA
LOC110234101	787.642	-0.569294	2.07683	-0.274116	0.783995	0.998932
ITB1	2290.58	-0.897002	2.48954	-0.360308	0.718617	0.998932
LOC110234082	323.476	3.20238	3.22689	0.992403	NA	NA
LOC110234083	480.65	0.728099	2.76051	0.263756	0.791968	0.998932
LOC110234069	4067.43	1.18618	2.86381	0.414197	0.67873	0.998932
LOC110234090	65.8734	-9.22568	2.2062	-4.18171	2.89331e-05	0.000289855
LOC110234058	179.86	-1.6917	2.86759	-0.589938	NA	NA
LOC110234093	536.155	0.923398	3.22629	0.286211	NA	NA
LOC110234086	139.678	-0.387148	2.92492	-0.132362	0.894698	0.998932
LOC110234068	624.189	-2.895	3.1635	-0.915126	0.360125	0.895637
LOC110234084	2277.29	1.70655	2.54104	0.671596	0.501841	0.998932
LOC110234065	3448.55	3.53119	3.22602	1.0946	NA	NA
LOC110234066	13.0684	-0.0221404	1.51478	-0.0146162	0.988338	0.998932
LOC110234122	35.6243	-2.25429	2.59124	-0.869969	0.384318	0.915874
LOC110234140	539.079	-0.02364	2.72301	-0.00868157	0.993073	0.998932
LOC110234139	544.158	-0.385171	3.18552	-0.120913	NA	NA
LOC110234138	220.611	-9.92809	2.29914	-4.31818	1.5732e-05	0.000186944
LOC110234152	42.9057	-2.70668	2.63211	-1.02833	0.303794	0.827214
LOC110234143	3281.16	-1.71103	1.64056	-1.04295	0.296972	0.82237
LOC110234174	516.637	0.930757	3.22631	0.28849	NA	NA
LOC110234173	9676.89	0.684044	2.99575	0.228338	0.819383	0.998932
LOC110234167	483.808	-1.35724	2.48126	-0.546994	0.584383	0.998932
LOC114574303	75.0421	-2.34429	2.6779	-0.875421	0.381345	0.913022
LOC110234175	143.771	-4.35663	2.71078	-1.60715	NA	NA
LOC110234214	102.296	-1.26906	2.15178	-0.589771	0.555344	0.998932
LOC110234215	202.021	-0.842673	3.05065	-0.276228	0.782373	0.998932
LOC110234216	541.985	1.49386	3.2263	0.463025	NA	NA
LOC110234220	3503.91	0.281115	3.22597	0.087141	0.930559	0.998932
LOC110234169	226.695	-1.02329	3.22709	-0.317094	0.751172	0.998932
LOC110234202	616.709	-3.00634	2.79744	-1.07468	0.28252	0.796319
LOC110234203	151.111	-2.58472	2.78209	-0.929056	0.35286	0.88691
LOC110234195	625.058	-4.65834	2.6612	-1.75047	0.0800376	0.331537
LOC110234194	152.281	-0.0805256	3.22733	-0.0249512	NA	NA
LOC110234166	831.709	-6.90721	2.82291	-2.44684	0.0144115	0.075373
LOC110234210	4440.62	0.832193	1.91148	0.435367	0.663296	0.998932
LOC110234212	3282.08	0.709739	1.67894	0.422729	0.672493	0.998932
LOC110234185	109.616	-9.95761	2.25756	-4.41079	1.02993e-05	0.000148587
LOC110234187	56.5821	-3.21295	2.47767	-1.29676	0.194712	0.633228
LOC110234172	361.836	-1.06875	3.12648	-0.341837	0.732474	0.998932
LOC110234170	1934.57	-10.8903	2.62355	-4.15098	3.31054e-05	0.0003232
LOC110234205	1014.8	-3.87816	2.95799	-1.31108	0.189832	0.625694
LOC110234224	1136.57	2.31796	2.36888	0.978507	0.327823	0.857594
LOC110234225	266.617	-1.06815	3.07505	-0.347361	NA	NA
LOC110234233	81.5512	2.66647	3.07767	0.866393	NA	NA
LOC110234246	60.31	-1.50912	2.16135	-0.698231	0.485033	0.998932
LOC110234234	1378.05	0.844379	2.04416	0.413069	0.679556	0.998932
LOC110234252	9854.63	2.12707	1.44468	1.47234	0.140928	0.506263
LOC110234242	1553.63	1.25026	2.2729	0.550072	0.58227	0.998932
LOC110234235	12.2211	0.361076	1.85559	0.194589	0.845715	0.998932
LOC110234244	26.5645	-1.09361	2.81398	-0.388634	0.697547	0.998932
LOC110234285	2175.97	3.96798	2.83936	1.39749	NA	NA
LOC110234272	59.6583	-0.52727	2.7949	-0.188654	0.850364	0.998932
LOC110234266	8.87774	-6.33801	2.14104	-2.96024	0.00307399	0.0185585
LOC110234280	59.978	-9.09123	2.19161	-4.1482	3.35098e-05	0.000326507
LOC110234277	101.797	-9.85037	2.26573	-4.34755	1.37665e-05	0.000173089
LOC110234268	249.135	-11.1335	2.43243	-4.57714	4.71381e-06	0.000131895
LOC110234262	213.047	-10.1768	2.45735	-4.14138	3.45218e-05	0.000333756
LOC110234263	530.773	-0.0131961	3.22632	-0.00409014	NA	NA
LOC110234276	357.562	1.37752	3.19648	0.430947	0.666507	0.998932
LOC110234299	497.567	0.417203	3.01893	0.138196	NA	NA
LOC110234271	433.861	6.82537	3.23121	2.11232	0.0346589	0.16357
LOC110234302	255.134	-0.550102	2.94403	-0.186854	0.851775	0.998932
LOC110234261	2618.33	-0.931571	2.01248	-0.462896	0.643439	0.998932
LOC110234381	393.837	0.520826	3.22643	0.161425	NA	NA
LOC110234315	538.725	-1.79851	2.58912	-0.694641	0.48728	0.998932
LOC110234373	1755.56	0.157671	3.05414	0.0516255	0.958827	0.998932
LOC110234354	2469.12	-0.505566	2.5344	-0.199481	0.841886	0.998932
LOC110234353	295.725	-11.377	2.52368	-4.50809	6.54124e-06	0.000131895
LOC110234370	853.485	-2.12751	3.21648	-0.66144	0.50833	0.998932
LOC110234350	12312.9	0.655605	0.699153	0.937714	0.348392	0.884119
LOC110234321	1322.12	-1.11273	1.7699	-0.628695	0.529548	0.998932
LOC110234319	236.505	-3.31683	2.55436	-1.2985	0.194116	0.632975
LOC110234411	1739.12	2.11585	2.36229	0.895675	0.370426	0.901572
LOC110234322	281.401	0.162194	2.84477	0.0570149	0.954533	0.998932
LOC110234325	1896.96	2.76944	3.22606	0.858461	NA	NA
LOC110234324	5409.27	-1.21039	1.47629	-0.819883	0.412283	0.944664
LOC110234323	1091.34	0.517407	2.61947	0.197523	NA	NA
LOC110234341	290.186	0.261252	2.75204	0.0949305	0.92437	0.998932
LOC110234311	19007	2.14243	2.41822	0.885955	NA	NA
LOC110234416	2850.7	2.1912	2.88804	0.758717	0.448022	0.976591
LOC110234358	213.562	-1.04104	2.73757	-0.380277	0.70374	0.998932
LOC110234344	12.5339	0.441958	3.24152	0.136343	0.89155	0.998932
LOC110234380	1367.57	-0.759839	2.6953	-0.281912	0.778011	0.998932
LOC110234460	112.93	-2.04964	3.13504	-0.653784	0.513251	0.998932
LOC110234459	1124.96	0.315651	2.58069	0.122312	0.902652	0.998932
LOC110234318	338.819	1.08171	2.98746	0.362084	0.71729	0.998932
LOC110234316	677.201	-0.794865	2.96793	-0.267818	0.78884	0.998932
LOC110234349	493.18	0.402417	3.22633	0.124729	0.900738	0.998932
LOC110234465	142.658	-0.802563	3.22767	-0.248651	0.803631	0.998932
LOC110234462	207.826	-4.50875	2.84318	-1.58581	0.112782	0.429642
LOC110234466	875.861	3.43261	3.22631	1.06394	NA	NA
LOC110234393	2585.63	-0.167697	2.84012	-0.0590456	0.952916	0.998932
LOC110234366	2061.72	1.35627	2.92546	0.463611	0.642927	0.998932
LOC110234365	1102.19	-11.9979	2.25328	-5.32463	1.0116e-07	2.43458e-05
LOC110234361	2591.94	0.785007	1.65383	0.474661	0.635029	0.998932
LOC110234454	214.925	-4.24425	2.78719	-1.52277	0.127817	0.471806
LOC110234455	712.948	1.6365	2.10662	0.776836	0.437255	0.966309
LOC110234331	109.677	2.03477	3.14133	0.647743	NA	NA
LOC110234431	704.014	0.535231	2.80859	0.190569	NA	NA
LOC110234329	2121.4	0.288975	2.12087	0.136253	0.891621	0.998932
LOC110234333	631.117	0.158265	3.22625	0.0490556	0.960875	0.998932
LOC110234330	234.54	-2.80243	3.07326	-0.911873	NA	NA
LOC110234328	153.339	-6.13696	2.4184	-2.53761	0.0111613	0.0596266
LOC110234337	1690.72	3.0549	3.09769	0.986185	0.324042	0.854721
LOC110234338	1062.82	-1.61663	2.56403	-0.630505	0.528364	0.998932
LOC114574142	70.9292	-3.80418	2.532	-1.50244	0.132983	0.484716
LOC110234433	364.001	-2.82627	3.11825	-0.906367	0.364742	0.897759
LOC110234436	851.284	27.764	3.41239	8.13624	4.07738e-16	2.90018e-13
LOC110234359	474.35	1.18519	2.94668	0.402211	0.687529	0.998932
LOC110234360	1848.46	-0.424873	2.84208	-0.149494	0.881164	0.998932
LOC110234343	907.139	1.12637	3.0673	0.367218	0.713456	0.998932
LOC110234384	341.209	-6.56264	2.58034	-2.54332	0.0109805	0.0587238
LOC110234471	701.761	-5.30563	2.33684	-2.27043	0.0231816	0.114039
LOC110234487	1330.57	-1.90535	2.57029	-0.741296	0.458514	0.983608
LOC110234494	74.0114	-4.22164	2.72527	-1.54907	0.121365	0.456057
LOC110234488	1119.37	-1.61432	2.20422	-0.732377	0.463939	0.987098
LOC110234482	2476.81	0.510768	1.91052	0.267346	0.789203	0.998932
LOC110234490	4993.23	-0.519664	1.97768	-0.262765	NA	NA
LOC110234507	544.405	-2.54868	2.72141	-0.936529	0.349001	0.884391
LOC110234551	256.306	-11.1721	2.48857	-4.48934	7.14435e-06	0.00013208
LOC110234528	3752.42	2.2272	1.87135	1.19016	0.233985	0.717372
LOC110234519	409.99	-0.367164	3.21605	-0.114166	0.909106	0.998932
LOC110234520	18.3509	1.12533	2.80267	0.40152	NA	NA
LOC110234521	141.257	-8.36241	2.72348	-3.07049	0.00213707	0.0133006
LOC110234525	56.3999	-8.99945	2.24726	-4.00462	6.21167e-05	0.000540697
LOC110234556	445.955	-0.671054	2.22064	-0.302189	0.762508	0.998932
LOC110234537	53.1913	2.83913	3.00744	0.944034	0.345152	0.879035
LOC110234543	1697.77	1.35672	2.7468	0.493928	0.621357	0.998932
LOC110234515	179.108	-0.719327	2.96637	-0.242494	0.808398	0.998932
LOC110234514	771.338	-1.31905	2.68508	-0.491252	0.623248	0.998932
LOC110234532	973.246	1.51103	3.1807	0.475061	0.634743	0.998932
LOC110234510	984.481	0.323345	2.67353	0.120943	0.903736	0.998932
LOC110234509	941.878	2.2821	3.22617	0.707373	NA	NA
LOC110234587	54.0319	-1.75653	2.70071	-0.650397	0.515436	0.998932
LOC110234579	1470.53	-0.99472	2.39152	-0.415936	0.677457	0.998932
LOC110234581	97.0834	-0.70556	2.61136	-0.270188	0.787016	0.998932
LOC110234606	14.1551	-3.89696	2.35604	-1.65403	0.098121	0.389589
LOC110234597	234.667	-0.315509	2.80651	-0.11242	0.91049	0.998932
LOC110234572	304.249	-0.612097	3.09681	-0.197654	NA	NA
LOC110234570	129.431	-0.73626	2.65389	-0.277427	NA	NA
LOC110234571	579.79	-3.01108	3.18478	-0.945458	NA	NA
LOC110234574	739.282	0.359462	1.90186	0.189006	0.850088	0.998932
LOC110234609	6.51672	-5.88661	2.2412	-2.62654	NA	NA
LOC110234591	83.5056	-8.17254	2.14688	-3.8067	0.000140833	0.00112373
LOC110234577	664.062	-2.49588	3.17389	-0.786379	0.431645	0.964182
LOC110234586	452.673	-1.31509	2.59866	-0.506064	0.612812	0.998932
LOC110234585	1790.1	0.636882	1.83728	0.346644	0.728859	0.998932
LOC110234588	601.507	-11.84	2.42152	-4.88948	1.01104e-06	0.000117749
LOC110234612	382.049	-4.79329	2.71355	-1.76643	0.0773241	0.323527
LOC110234603	532.9	-1.45924	3.19336	-0.456961	0.647699	0.998932
LOC110234617	537.979	-1.31852	2.51745	-0.523752	0.600451	0.998932
LOC110234621	538.851	3.65419	3.00609	1.21559	0.22414	0.696625
LOC110234637	33.3939	-2.31642	2.64387	-0.876147	NA	NA
LOC110234652	445.309	2.24848	3.22645	0.696889	NA	NA
LOC110234627	329.222	0.334587	2.68624	0.124556	NA	NA
LOC110234628	830.437	-12.8634	2.60422	-4.93944	7.83459e-07	0.000105428
LOC110234642	315.004	-1.47521	3.073	-0.480054	0.631189	0.998932
LOC110234643	10.5551	-2.45042	2.4181	-1.01337	0.310884	0.840532
LOC110234656	717.095	-0.801952	3.22627	-0.24857	NA	NA
LOC110234647	263.749	-11.2108	2.55044	-4.39563	1.10453e-05	0.000154047
LOC110234636	140.101	-1.6356	3.16752	-0.516367	0.605598	0.998932
LOC110234661	361.237	3.13051	3.22677	0.970169	NA	NA
LOC110234623	262.498	4.10492	3.22769	1.27178	NA	NA
LOC110234663	44.7219	2.9872	3.02843	0.986386	NA	NA
LOC110234638	92.8233	-9.71804	2.25122	-4.31679	1.58313e-05	0.000187333
LOC110234626	1482.88	-0.321888	2.89731	-0.111099	0.911538	0.998932
LOC110234676	83.755	-9.57086	2.22996	-4.29194	1.77117e-05	0.000200424
LOC110234679	580.607	-1.40954	3.22644	-0.436871	0.662205	0.998932
LOC110234678	31.7798	-0.788755	2.94053	-0.268236	0.788518	0.998932
LOC110234695	170.965	3.54953	3.22803	1.0996	NA	NA
LOC110234687	249.458	1.46691	2.8829	0.508832	NA	NA
LOC110234688	217.386	-10.9357	2.45839	-4.44834	8.65381e-06	0.000138991
LOC110234689	282.985	-4.06706	2.96971	-1.36951	0.170839	0.578564
LOC110234691	443.855	-2.22419	3.11971	-0.712948	NA	NA
LOC110234684	76.203	1.103	3.12656	0.352783	0.724251	0.998932
LOC110234712	2029.59	-0.801912	2.94733	-0.272081	0.78556	0.998932
LOC110234730	621.283	3.45785	2.92557	1.18194	NA	NA
LOC110234765	931.947	1.14477	3.22613	0.354842	0.722708	0.998932
LOC110234760	466.448	0.233474	3.22636	0.0723646	NA	NA
LOC110234753	5508.68	-0.329126	1.75492	-0.187545	0.851233	0.998932
LOC110234752	276.248	-2.30659	2.97908	-0.774262	NA	NA
LOC110234796	1701.58	-2.17873	2.81197	-0.774804	0.438456	0.967346
LOC110234744	141.603	-5.42027	2.12204	-2.55428	0.0106409	0.0569687
LOC110234745	94.568	-1.47496	2.5002	-0.589936	0.555234	0.998932
LOC110234750	3532.85	-0.0474069	2.32456	-0.0203939	0.983729	0.998932
LOC110234773	475.634	-8.55792	2.66999	-3.20522	0.00134957	0.00873802
LOC110234776	125.287	-9.42016	2.3497	-4.0091	6.09506e-05	0.000531476
LOC110234770	107.427	0.287055	3.13176	0.0916596	NA	NA
LOC110234771	316.366	-2.99968	2.6848	-1.11728	0.263873	0.769217
LOC110234754	1636.75	-0.78552	2.87722	-0.273013	0.784843	0.998932
LOC110234761	12438.2	-0.345079	1.20906	-0.285412	0.775328	0.998932
LOC110234798	2407.3	0.559941	2.17715	0.25719	0.797032	0.998932
LOC110234737	111.961	0.281526	2.11415	0.133163	0.894065	0.998932
LOC110234813	1914.69	-0.931355	2.30842	-0.40346	0.68661	0.998932
LOC110234835	74.7398	-3.1169	2.6169	-1.19107	NA	NA
LOC110234811	607.556	27.2986	3.14267	8.68644	3.73975e-18	6.20673e-15
LOC110234836	457.03	1.26292	3.22636	0.391437	NA	NA
LOC110234830	33.8665	1.10087	2.91532	0.377617	NA	NA
LOC110234832	260.656	-2.12301	2.74917	-0.772238	0.439974	0.967696
LOC110234806	734.424	0.366932	2.65867	0.138014	0.89023	0.998932
LOC110234804	482.362	-1.3657	3.22653	-0.423273	0.672096	0.998932
LOC110234821	220.367	-1.24437	3.07935	-0.404102	0.686137	0.998932
LOC110234825	305.844	1.65294	2.78194	0.594168	0.552399	0.998932
LOC110234816	1481.08	1.16009	3.22605	0.359601	NA	NA
LOC110234839	63.2386	0.196138	2.77678	0.070635	0.943688	0.998932
LOC110234808	237.027	-11.0609	2.44886	-4.51677	6.279e-06	0.000131895
LOC110234817	550.714	-2.51626	2.55183	-0.986059	0.324104	0.854721
LOC110234852	1660.72	-10.2176	1.93478	-5.28098	1.28495e-07	2.78163e-05
LOC110234865	10606.7	0.470777	0.757069	0.621842	0.534046	0.998932
LOC110234857	4762.98	3.99722	3.22601	1.23906	NA	NA
LOC110234846	442.365	-0.971232	2.83076	-0.3431	0.731523	0.998932
LOC110234843	744.182	0.830429	3.22619	0.257403	0.796868	0.998932
LOC110234845	1366.94	1.62705	2.78299	0.584641	0.558789	0.998932
LOC110234869	240.767	0.702991	2.80527	0.250596	0.802126	0.998932
LOC110234873	5278.95	0.870315	1.53932	0.565388	0.57181	0.998932
LOC110234875	654.384	-1.34466	3.05283	-0.440464	0.659601	0.998932
LOC110234886	229.594	2.50123	2.76676	0.904027	0.365981	0.898531
LOC110234896	1277.89	4.63191	3.22639	1.43563	0.151107	0.530387
LOC110234897	243.688	-1.17376	2.80797	-0.418011	0.675939	0.998932
LOC110234903	1003.44	-12.8361	2.39468	-5.36028	8.30937e-08	2.29846e-05
LOC110234904	395.58	-0.614989	2.64236	-0.232743	NA	NA
LOC110234898	121.746	-9.49883	2.23877	-4.24289	2.20662e-05	0.000237295
LOC110234907	16.5791	0.108204	1.63222	0.0662929	0.947145	0.998932
LOC110234934	602.325	-1.43607	3.22642	-0.445097	0.65625	0.998932
LOC110234939	532.527	-7.68816	2.61861	-2.93598	0.003325	0.019922
LOC110234927	2.77269	-4.66106	2.10145	-2.21802	0.0265538	0.129112
LOC110234940	419.896	-0.673868	2.87966	-0.234009	0.814978	0.998932
LOC110234920	1764.88	-0.973118	2.48993	-0.390822	0.695929	0.998932
LOC110234916	43.449	-8.62359	2.23618	-3.8564	0.000115071	0.000927088
LOC110234911	3794.78	-1.4545	3.226	-0.450868	0.652085	0.998932
LOC110234912	61.0932	-0.152429	3.03096	-0.0502907	0.959891	0.998932
LOC110234910	152.544	-6.4057	2.71734	-2.35735	0.0184061	0.0934191
LOC110234924	234.504	-0.740354	3.14239	-0.235602	0.813742	0.998932
LOC110234942	1799.26	2.86068	2.68755	1.06442	0.287138	0.804084
LOC110235029	127.767	-10.1756	2.31711	-4.39151	1.12566e-05	0.000156119
LOC110235030	106.72	0.733282	2.89155	0.253595	0.799809	0.998932
LOC114574655	29.8264	-8.07798	2.29658	-3.5174	0.000435799	0.00306908
LOC110234996	1988.46	-0.436382	2.44755	-0.178294	0.858492	0.998932
LOC114574654	428.218	1.86056	3.22643	0.576661	NA	NA
LOC110235035	193.413	-5.12796	3.1227	-1.64216	0.100557	0.394855
LOC110234994	2020.83	-2.53458	2.43644	-1.04028	0.298211	0.824259
LOC110234972	57.0374	-9.01707	2.22277	-4.05668	4.97748e-05	0.000454732
LOC110235021	22698.5	-0.413333	1.36139	-0.30361	0.761425	0.998932
LOC110234985	15410.2	-0.959784	0.675252	-1.42137	0.155208	0.541924
LOC110234995	2168.44	-4.17321	2.49404	-1.67327	0.0942736	0.377625
LOC110235043	199.462	-1.6671	3.22758	-0.516517	NA	NA
LOC110235046	1163.83	-1.97311	2.72252	-0.724737	NA	NA
LOC110235008	139.927	0.624367	3.05854	0.204139	0.838245	0.998932
LOC110234992	94.1001	-2.31079	2.6703	-0.865368	0.386837	0.920092
LOC110234999	491.254	2.28164	3.11463	0.732554	NA	NA
LOC110235024	395.164	-0.818413	2.52507	-0.324115	0.745851	0.998932
LOC110235017	340.401	2.53367	3.22666	0.78523	NA	NA
LOC110235004	31.2201	-1.08148	2.72542	-0.396813	NA	NA
LOC110235018	84.3951	-9.07983	2.09087	-4.3426	1.40803e-05	0.000175594
LOC110234983	556.99	-0.124102	1.7939	-0.0691798	0.944847	0.998932
LOC110235061	63.7602	-2.35399	2.6894	-0.875284	0.381419	0.913022
LOC110235062	276.848	7.09021	3.23578	2.19119	0.0284381	0.137603
LOC110235056	121.659	-1.26647	3.11273	-0.406866	0.684106	0.998932
LOC110235052	157051	0.0254199	0.454849	0.0558864	0.955432	0.998932
LOC110235053	5815.76	0.579235	0.978795	0.591784	0.553995	0.998932
LOC110235077	893.234	0.214937	3.08022	0.0697798	0.944369	0.998932
LOC110235078	110.29	0.801092	2.87702	0.278445	NA	NA
LOC110235059	100.199	-8.7245	2.25694	-3.86563	0.000110805	0.000898529
LOC110235095	826.58	-1.27735	2.5043	-0.510062	0.610008	0.998932
LOC110235106	142.665	-1.73696	3.17092	-0.547778	0.583844	0.998932
LOC110235101	281.377	-1.10292	3.19487	-0.345216	0.729932	0.998932
LOC110235092	334.681	-1.22439	2.92151	-0.419095	0.675146	0.998932
LOC110235100	723.242	0.389857	2.9396	0.132623	0.894492	0.998932
LOC110235126	1096.8	-0.895151	2.90545	-0.308094	0.758011	0.998932
LOC110235116	929.034	-0.371864	2.48163	-0.149847	0.880885	0.998932
LOC110235117	2282.31	0.210423	2.89837	0.0726006	0.942124	0.998932
LOC110235098	219.063	-2.95556	3.22869	-0.915404	0.35998	0.895637
LOC110235096	301.394	-1.54193	2.95613	-0.521603	0.601947	0.998932
LOC110235128	54.8409	-2.81021	2.55738	-1.09887	0.271827	0.778403
LOC110235097	50.9195	-8.85038	2.27982	-3.88206	NA	NA
LOC110235129	160.952	-4.58643	2.71493	-1.68934	0.0911552	0.367499
LOC110235139	170.321	-4.93289	2.71487	-1.81699	0.0692186	0.296082
LOC110235140	312.031	-11.4534	2.54826	-4.49461	6.96985e-06	0.00013208
LOC110235155	354.109	-0.0297699	2.35833	-0.0126233	0.989928	0.998932
LOC110235162	2081.58	1.00318	1.74277	0.575625	0.564869	0.998932
LOC110235144	547.989	-6.13997	2.86461	-2.14339	0.0320821	0.153445
LOC110235148	446.493	-1.20552	3.22655	-0.373625	0.708683	0.998932
LOC110235151	1045.67	-0.147273	2.3535	-0.062576	0.950104	0.998932
LOC110235206	853.351	1.85177	3.22617	0.573985	NA	NA
LOC110235205	5517.93	3.66407	3.22598	1.1358	NA	NA
LOC110235219	170.371	-5.2989	2.96167	-1.78916	NA	NA
LOC110235220	453.669	1.05342	3.22636	0.326506	0.744042	0.998932
LOC110235165	1087.06	1.65281	3.22611	0.512322	0.608426	0.998932
LOC110235179	1283.8	-0.907988	2.72278	-0.333479	0.738773	0.998932
LOC110235193	1746.33	1.07813	1.56537	0.688736	0.49099	0.998932
LOC110235188	129.806	-1.29446	2.79688	-0.462823	0.643491	0.998932
LOC110235187	573.702	-0.586352	2.92354	-0.200562	0.841041	0.998932
LOC110235190	999.279	-2.51374	2.82343	-0.890314	0.373297	0.905332
LOC110235150	224.006	-3.93582	2.78342	-1.41403	0.157355	0.545971
LOC110235180	86.8827	-9.62162	2.26993	-4.23873	2.24786e-05	0.00024069
LOC110235149	540.292	-1.94481	3.1982	-0.608096	0.543124	0.998932
LOC110235158	1245.64	-0.392699	2.21828	-0.177029	0.859486	0.998932
LOC110235157	878.3	5.89777	3.04926	1.93416	NA	NA
LOC110235291	877.775	2.50531	3.03408	0.825724	0.408961	0.94095
LOC110235261	107.305	0.891372	2.37657	0.375067	NA	NA
LOC110235292	5.05864	-2.90149	2.25518	-1.28659	0.198238	0.640362
LOC110235230	690.29	1.37401	3.22621	0.425889	0.670189	0.998932
LOC110235246	557.653	7.89233	3.23429	2.44021	0.0146788	0.07661
LOC110235276	239.731	-2.78412	2.67066	-1.04248	0.297188	0.822511
LOC110235277	244.924	-6.44299	2.54712	-2.52952	0.0114218	0.0607576
LOC110235296	976.58	-0.684397	2.26367	-0.30234	0.762393	0.998932
LOC110235300	479.905	0.569197	3.22634	0.176422	NA	NA
LOC110235284	274.444	-11.269	2.53046	-4.45332	8.45516e-06	0.000138525
LOC110235229	256.568	-1.36777	2.94079	-0.465102	NA	NA
LOC110235243	589.511	-0.340188	3.2263	-0.105442	0.916025	0.998932
LOC110235245	311.28	-1.86117	2.46155	-0.756097	0.449591	0.976628
LOC110235303	389.635	-0.978471	3.22659	-0.303252	0.761698	0.998932
LOC110235252	529.085	-0.358667	2.57999	-0.139019	0.889435	0.998932
LOC110235239	166.892	-0.643825	2.88527	-0.223142	NA	NA
LOC110235308	162.731	3.23587	3.22788	1.00248	NA	NA
LOC110235325	270.467	-4.09921	2.57125	-1.59425	0.110881	0.423717
LOC110235326	41.842	0.986636	2.7954	0.35295	0.724126	0.998932
LOC110235328	679.717	-2.63432	2.897	-0.909329	NA	NA
LOC110235317	6262.19	0.0470714	1.18859	0.0396029	0.96841	0.998932
LOC110235318	86.0645	-9.6106	2.2209	-4.32734	1.50922e-05	0.000183403
LOC110235319	131.711	-10.2205	2.29561	-4.45221	8.49925e-06	0.000138525
LOC110235336	61.0354	-9.11615	2.19786	-4.14773	3.3579e-05	0.000326543
LOC110235324	378.711	-2.18769	3.22701	-0.67793	0.497816	0.998932
LOC110235320	134.716	5.11046	3.16969	1.61229	NA	NA
LOC110235414	20.5256	-7.54535	2.17282	-3.47261	0.000515421	0.00359927
LOC110235373	628.483	-2.03335	3.19127	-0.637159	0.524021	0.998932
LOC110235376	2652.58	3.56104	3.22605	1.10384	NA	NA
LOC110235383	250.252	-1.51132	3.03641	-0.497732	0.618673	0.998932
LOC114574200	116.278	-2.3651	2.49934	-0.946289	0.344001	0.877372
LOC110235388	191.001	-2.84192	2.62318	-1.08339	0.278636	0.790349
LOC110235344	414.695	-0.836833	2.97755	-0.281047	NA	NA
LOC110235391	778.734	0.713364	2.80856	0.253997	0.799498	0.998932
LOC110235351	1053.71	-0.484757	2.74431	-0.176641	0.859791	0.998932
LOC110235353	386.189	-0.420523	3.22651	-0.130334	NA	NA
LOC110235417	551.725	3.7106	3.22662	1.15	0.250145	0.746564
LOC110235365	3556.88	1.8036	3.2204	0.560054	0.575443	0.998932
LOC110235366	745.298	1.87314	3.22621	0.580599	NA	NA
LOC110235369	678.165	-12.568	2.69169	-4.66917	3.02415e-06	0.000131895
LOC110235345	520.223	-3.1953	3.0847	-1.03586	0.300269	0.824259
LOC110235347	236.765	0.696652	3.17653	0.219312	NA	NA
LOC110235372	284.55	2.4696	2.91954	0.845888	0.397615	0.928191
LOC110235384	657.347	1.58092	3.14692	0.50237	NA	NA
LOC110235422	252.565	-1.87816	3.12205	-0.60158	0.547454	0.998932
LOC110235371	12402.2	-0.160546	1.61872	-0.0991813	0.920994	0.998932
LOC110235349	156327	-0.0891813	0.515304	-0.173065	0.8626	0.998932
LOC110235350	17.9247	2.08214	2.86881	0.725787	0.467969	0.989393
LOC110235358	416.338	-2.3199	3.08478	-0.752045	NA	NA
LOC110235363	2.81362	-4.6821	2.10239	-2.22704	0.0259446	0.126397
LOC110235385	33.298	-8.23985	2.23478	-3.6871	0.000226824	0.00171635
LOC110235408	59.2146	1.96847	3.06758	0.6417	NA	NA
LOC110235440	436.322	1.01839	3.05034	0.33386	NA	NA
LOC110235435	983.537	1.84661	2.89069	0.638812	0.522945	0.998932
LOC110235432	273.719	-1.36178	3.14191	-0.433423	0.664708	0.998932
LOC110235431	5577.02	1.79918	1.13192	1.58949	0.111949	0.42745
LOC110235457	674.598	0.400322	3.22622	0.124084	0.901249	0.998932
LOC110235456	12.1269	-6.27512	2.07336	-3.02655	0.00247362	0.0152239
LOC110235437	246.38	-11.1152	2.48552	-4.47198	7.74969e-06	0.000134301
LOC110235439	411.418	1.87933	3.22645	0.582475	NA	NA
LOC114574689	30.8571	0.492763	2.89407	0.170267	NA	NA
LOC110235463	28.9399	-8.03636	2.25532	-3.56329	0.000366238	0.00265043
LOC114574692	519.625	-3.23391	2.94046	-1.0998	0.271421	0.778403
LOC110235473	10.0106	-1.91199	1.77945	-1.07448	0.282606	0.796319
LOC110235491	537.518	-5.48588	3.11178	-1.76294	0.0779107	0.325434
LOC110235493	3275.65	0.783116	1.24677	0.628114	0.529929	0.998932
LOC110235496	2634.36	0.79519	2.00787	0.396036	0.692078	0.998932
LOC110235518	1400.38	-2.70245	2.94239	-0.918455	0.358381	0.893977
LOC110235524	301.532	-10.9035	2.29931	-4.74208	2.11536e-06	0.000131895
LOC110235525	389.117	0.147353	2.29424	0.0642274	0.948789	0.998932
LOC110235517	137.798	1.24601	3.22739	0.386075	NA	NA
LOC110235516	580.465	-0.860399	2.7563	-0.312157	0.754921	0.998932
LOC110235509	483.23	1.21674	3.22634	0.377127	NA	NA
LOC110235511	393.588	1.09077	2.92559	0.372839	0.709269	0.998932
LOC110235538	180.602	1.56458	3.22708	0.48483	NA	NA
LOC110235526	230.227	-1.58157	2.95367	-0.535457	0.592334	0.998932
LOC110235523	761.46	2.82622	2.74879	1.02817	0.303871	0.827214
LOC110235551	59.7567	-2.24172	2.81532	-0.796257	NA	NA
LOC110235556	311.638	-0.408175	3.12796	-0.130493	NA	NA
LOC110235576	27.5107	-5.07774	2.67528	-1.89802	NA	NA
LOC110235587	691.565	2.5651	3.22629	0.795062	NA	NA
LOC110235586	132.427	-0.575738	2.3339	-0.246686	0.805151	0.998932
LOC110235560	621.833	0.365033	2.63376	0.138598	0.889768	0.998932
LOC110235579	111.326	0.690734	2.46323	0.280418	NA	NA
LOC110235555	103.376	-3.56374	2.30954	-1.54305	0.122819	0.460042
LOC110235589	9.07625	-6.36652	2.20696	-2.88475	0.00391727	0.0232468
LOC110235590	206.828	0.18329	3.0475	0.0601444	0.952041	0.998932
LOC110235592	36.0969	1.92331	2.97058	0.647452	NA	NA
LOC110235666	285.261	-0.459699	2.7305	-0.168357	0.866302	0.998932
LOC110235761	171.636	-9.66934	2.05104	-4.71437	2.42463e-06	0.000131895
LOC110235609	1003.25	1.24459	2.54594	0.488853	0.624946	0.998932
LOC110235721	36.5533	-2.18391	2.81244	-0.776518	NA	NA
LOC110235633	1665.74	-1.73863	2.20485	-0.788549	0.430376	0.961778
LOC110235651	127.377	5.35864	2.85743	1.87534	NA	NA
LOC110235733	150.356	-8.237	2.30188	-3.57838	0.000345734	0.00251668
LOC110235636	281.15	-1.17959	2.76654	-0.426377	0.669833	0.998932
LOC110235792	128.601	-10.1865	2.28638	-4.45532	8.37685e-06	0.000138525
LOC110235785	90.1158	-0.81021	2.50858	-0.322976	0.746714	0.998932
LOC110235772	4352.83	2.96468	3.22598	0.919	NA	NA
LOC110235794	40.9814	1.48043	2.40805	0.614784	0.538697	0.998932
LOC114574723	137.16	0.184938	3.19728	0.0578423	NA	NA
LOC110235740	314.138	-1.06957	3.14967	-0.339583	0.734171	0.998932
LOC110235804	1989.23	0.221696	2.2521	0.09844	0.921583	0.998932
LOC110235805	2107.28	1.12371	2.29047	0.4906	0.62371	0.998932
LOC110235765	2048.39	1.00677	2.50129	0.4025	0.687316	0.998932
LOC110235766	1361.36	0.600317	2.36892	0.253414	0.799949	0.998932
LOC110235657	1212.1	-1.69169	2.96675	-0.570218	0.56853	0.998932
LOC110235810	560.784	2.86369	3.22642	0.887575	NA	NA
LOC110235639	61.9389	0.435401	2.39039	0.182147	NA	NA
LOC110235644	2300.64	0.145534	2.9345	0.0495944	0.960446	0.998932
LOC110235675	1646.71	3.65442	3.22615	1.13275	NA	NA
LOC110235611	38.4684	-3.25205	2.79336	-1.16421	NA	NA
LOC110235613	540.305	-0.0233046	3.22631	-0.00722331	0.994237	0.998932
[truncated: 4,316 more rows]

## Sheet: DGE_SymSym_vs_SymApo_larvae
	baseMean	log2FoldChange	lfcSE	stat	pvalue	padj
LOC110246769	198.033	-8.20778	1.81476	-4.52279	6.10293e-06	9.46322e-05
LOC110242700	296.962	1.73318	2.67302	0.648396	0.516729	0.999655
LOC110237054	907.974	-1.08143	2.48404	-0.435352	0.663307	0.999655
LOC110233387	675.011	2.16533	2.54009	0.852462	NA	NA
LOC110233291	326.336	-1.34574	2.39406	-0.562114	0.574038	0.999655
LOC110239746	425.814	1.55886	2.36975	0.657815	0.510657	0.999655
LOC110233967	1112.68	4.10814	2.30832	1.77971	0.0751238	0.458945
LOC110249766	1917.04	1.71705	1.50436	1.14138	0.253712	0.904449
LOC110237450	1695.96	1.24096	2.533	0.489917	NA	NA
LOC110235768	938.073	-1.93948	2.29497	-0.8451	NA	NA
LOC110243454	339.288	-1.13562	2.51392	-0.451731	0.651463	0.999655
LOC110240860	369.167	3.04854	2.13261	1.42949	0.152864	0.706835
LOC110233495	967.366	-0.928442	2.07889	-0.446605	0.655161	0.999655
LOC110241461	1168.91	4.82383	2.26166	2.13287	NA	NA
LOC110231150	346.887	-4.86075	2.20015	-2.20929	0.0271546	0.205174
LOC110237250	2892.51	2.1071	1.63096	1.29194	0.196378	0.791458
LOC110232667	2105.02	0.168482	1.95746	0.0860717	0.931409	0.999655
LOC114574507	548.255	2.3135	2.34064	0.988403	0.322955	0.98799
LOC110242333	1077.79	1.82547	2.23645	0.816233	0.414367	0.999655
LOC110246934	234.224	-0.74541	2.24445	-0.332113	0.739804	0.999655
LOC110246142	270.678	1.49088	2.35902	0.631994	NA	NA
LOC114576422	1735.91	4.67657	2.36286	1.97919	0.0477942	0.320928
LOC110245302	355.484	-2.42108	2.46964	-0.980334	0.326921	0.98799
LOC110251204	625.913	-1.81766	1.96779	-0.923705	0.35564	0.999655
LOC110253589	1039.39	-0.649918	2.35362	-0.276136	NA	NA
LOC110245004	271.397	1.03911	2.20088	0.472135	NA	NA
LOC110254938	33.4347	-5.21234	1.95233	-2.66981	0.00758947	0.0699354
LOC110255001	71.1761	-0.627245	2.29964	-0.272758	0.785039	0.999655
LOC110255160	213.112	0.401319	2.64065	0.151978	NA	NA
LOC110255011	280.178	-0.0208829	2.5605	-0.00815581	0.993493	0.999655
LOC110231217	350.599	-11.394	1.95468	-5.82911	5.57245e-09	3.842e-07
LOC110254690	119.615	-5.16998	1.64907	-3.13509	0.001718	0.0186851
LOC110254720	337.151	-0.48908	1.95366	-0.25034	0.802324	0.999655
LOC110254501	204.812	-2.91138	2.39424	-1.216	0.223987	0.855403
LOC110254524	2440.06	-0.420838	1.95586	-0.215168	0.829636	0.999655
LOC110254543	3796	0.931562	2.44595	0.380859	NA	NA
LOC110254556	157.023	-4.80688	2.08752	-2.30267	0.0212972	0.168261
LOC110254614	2706.53	0.938671	1.24908	0.751491	0.452357	0.999655
LOC110254749	564.134	-1.67	1.8218	-0.916679	0.359311	0.999655
LOC110231158	432.888	-1.07731	2.48233	-0.433992	NA	NA
LOC110254760	386.882	-3.6808	2.59133	-1.42043	0.155483	0.711866
LOC110231191	251.525	-1.00202	2.30687	-0.434363	0.664025	0.999655
LOC110254928	425.977	0.118292	2.53108	0.0467359	0.962724	0.999655
LOC110254910	1302.32	-0.944289	2.30545	-0.40959	0.682107	0.999655
LOC110254769	81.9131	-1.86884	2.38248	-0.784411	0.432799	0.999655
LOC110254625	865.42	-3.27252	1.92128	-1.7033	0.0885113	0.510825
LOC110254787	533.174	-0.962205	2.06649	-0.465624	0.641485	0.999655
LOC110255072	265.352	-1.86623	2.64828	-0.704694	0.481001	0.999655
LOC110231317	135.209	-1.48677	2.16006	-0.688298	0.491265	0.999655
LOC110254862	673.951	0.590561	2.02839	0.291148	0.770938	0.999655
LOC110231278	322.148	-0.233776	2.13283	-0.109608	0.91272	0.999655
LOC110254890	760.356	0.816799	2.50261	0.326378	0.744138	0.999655
LOC110231618	78.8377	0.162982	1.93744	0.0841224	0.932959	0.999655
LOC110231953	1157.07	-2.44125	2.26839	-1.0762	0.281836	0.938244
LOC110231667	2114.48	1.46346	1.9755	0.740807	0.458811	0.999655
LOC110231973	128.404	1.92864	2.59424	0.743429	NA	NA
LOC110231689	715.843	-2.56053	1.60176	-1.59857	0.109917	0.583752
LOC110231705	371.792	-0.0758371	2.0391	-0.0371914	0.970332	0.999655
LOC110232045	40.4293	-3.70906	2.15236	-1.72325	0.0848435	0.502425
LOC110231737	6327.89	0.0893272	1.37297	0.0650612	0.948125	0.999655
LOC110232269	58.6258	-8.82394	1.78438	-4.9451	7.61045e-07	1.43336e-05
LOC110232314	70.9268	-6.01083	2.20248	-2.72912	0.00635031	0.0603905
LOC110232535	743.752	-0.344502	2.532	-0.136059	NA	NA
LOC110232556	521.617	0.501089	1.82852	0.274041	0.784053	0.999655
LOC110232575	181.571	3.48687	2.36522	1.47422	0.140421	0.676017
LOC110232484	237.153	0.321666	1.76231	0.182525	0.855171	0.999655
LOC110232808	94.3993	1.19778	2.34591	0.510582	0.609644	0.999655
LOC110232966	1226.19	-0.933151	2.504	-0.372664	0.709399	0.999655
LOC110232978	956.289	4.42829	2.31036	1.91671	0.0552747	0.360499
LOC110232990	523.434	-11.9743	1.91571	-6.2506	4.08891e-10	9.34982e-08
LOC110233128	1068.59	1.1433	1.96876	0.58072	0.561429	0.999655
LOC110232916	157.032	-6.50404	1.88345	-3.45326	0.000553851	0.00662049
LOC110233082	94.4963	0.017796	2.32631	0.00764991	NA	NA
LOC110233138	336.37	0.0622152	2.33117	0.0266885	0.978708	0.999655
LOC110233018	544.674	-0.0974115	1.98839	-0.0489903	0.960927	0.999655
LOC110233037	12030.5	-0.0895434	0.58545	-0.152948	0.878439	0.999655
LOC110233517	688.13	-11.8569	1.82216	-6.50708	7.66261e-11	5.33993e-08
LOC110233568	12.8751	1.21644	1.50269	0.809509	0.418222	0.999655
LOC110233887	618.01	1.33052	2.83892	0.468672	0.639304	0.999655
LOC110234014	1372.49	-0.92391	1.82161	-0.507194	0.612019	0.999655
LOC110233673	118.603	-0.408605	2.51651	-0.16237	0.871015	0.999655
LOC110234249	72.0796	-4.90135	2.23542	-2.19258	0.0283376	0.212985
LOC110234279	200.046	0.610234	2.23982	0.272448	0.785277	0.999655
LOC110233725	106.85	-1.6191	2.27583	-0.71143	0.476818	0.999655
LOC110234640	371.306	-2.81286	2.28526	-1.23087	0.218372	0.84126
LOC110234829	1274.47	0.175615	1.75641	0.0999852	0.920356	0.999655
LOC110234847	243.05	-7.49925	2.29159	-3.27251	0.00106598	0.0120679
LOC110235182	416.029	-1.96646	2.29118	-0.858274	0.390741	0.999655
LOC110234768	264.452	-1.93801	2.62084	-0.739461	0.459627	0.999655
LOC110235290	239.089	-7.65876	1.95605	-3.91543	9.02423e-05	0.00120981
LOC110234941	667.893	-0.433776	2.23614	-0.193984	NA	NA
LOC110235455	3273.93	1.89134	1.38457	1.36601	0.171936	0.735526
LOC110234742	1585	-1.56408	1.86297	-0.839562	0.401154	0.999655
LOC110234734	512.982	-10.3372	1.88634	-5.48001	4.25295e-08	1.44041e-06
LOC110234799	172.71	1.87507	2.62858	0.713339	NA	NA
LOC110235211	790.686	1.49796	2.79261	0.536399	0.591682	0.999655
LOC110234682	86.7225	-4.27826	2.17879	-1.96359	0.0495773	0.331747
LOC110234699	549.251	-0.00147162	2.24515	-0.000655467	0.999477	0.999655
LOC110234690	2779.5	2.04209	2.0718	0.985661	0.3243	0.98799
LOC110235160	666.598	0.759287	2.64405	0.287168	0.773984	0.999655
LOC110235145	717.842	-0.509722	2.50141	-0.203774	0.83853	0.999655
LOC110235585	52.3495	-4.85274	1.80815	-2.68381	0.00727876	0.067556
LOC110235809	444.407	-0.0109661	2.22831	-0.00492127	NA	NA
LOC110235764	164.656	-0.0721028	1.64997	-0.0436995	0.965144	0.999655
LOC110235642	323.821	0.508256	2.48001	0.204941	0.837618	0.999655
LOC110235670	3396.22	4.6924	2.89754	1.61944	0.105353	0.567317
LOC110235699	426.697	-0.565723	2.42728	-0.233069	0.815708	0.999655
LOC110235735	87.4081	-2.2307	2.48209	-0.898719	0.368802	0.999655
LOC110235827	251.712	-0.274242	2.614	-0.104913	0.916445	0.999655
LOC110235690	232.819	-10.8057	1.91099	-5.65454	1.56267e-08	7.23265e-07
LOC114574741	2010.65	-1.66401	2.06846	-0.804467	0.421127	0.999655
LOC110235718	204.049	-10.6178	1.87023	-5.67726	1.36869e-08	6.60565e-07
LOC110235679	799.466	0.722999	2.56754	0.281592	0.778256	0.999655
LOC114574749	71.2647	-3.20694	2.10906	-1.52055	0.128372	0.641198
LOC110235900	95.8828	2.16166	1.98404	1.08952	0.275924	0.934966
LOC110236617	417.314	0.192483	2.74188	0.0702013	0.944033	0.999655
LOC110236942	270.227	-0.498979	2.00569	-0.248782	0.803529	0.999655
LOC110236838	436.055	0.701992	2.38162	0.294754	0.768182	0.999655
LOC110236883	559.193	0.574818	2.51276	0.22876	0.819056	0.999655
LOC110237154	1639.37	0.857749	1.93772	0.44266	0.658012	0.999655
LOC110236656	187.215	-1.47625	2.41694	-0.610793	0.541337	0.999655
LOC110237483	265.526	-10.9955	1.90917	-5.7593	8.44652e-09	4.73774e-07
LOC110237575	130.564	-7.19721	1.98107	-3.633	0.00028015	0.003478
LOC110237452	229.667	-1.00123	2.65818	-0.376661	0.706426	0.999655
LOC110237658	457.782	1.62498	2.71492	0.598536	0.549482	0.999655
LOC110237817	1224.91	-3.64121	2.16792	-1.67959	0.0930373	0.52364
LOC110237829	1669.97	0.854196	2.39955	0.355981	NA	NA
LOC110238360	29.1513	-0.874948	2.08965	-0.418706	0.675431	0.999655
LOC110238070	173.541	-5.31319	2.11557	-2.51147	0.012023	0.103387
LOC110238603	1099.57	0.368845	2.2099	0.166906	0.867444	0.999655
LOC110238655	1126.17	2.99493	2.54959	1.17467	0.240125	0.881241
LOC110239505	244.898	0.0389919	1.66266	0.0234515	0.98129	0.999655
LOC110238199	9997.7	-0.118435	0.622298	-0.190319	0.84906	0.999655
LOC110239065	371.407	2.26304	2.78197	0.813465	0.415951	0.999655
LOC110238321	1827.49	1.97165	2.57304	0.766271	NA	NA
LOC110238925	609.756	2.37064	2.48351	0.954556	0.339802	0.999655
LOC110238896	237.475	-8.86269	1.87781	-4.71968	2.36212e-06	3.91147e-05
LOC110238698	257.423	-1.5289	1.99888	-0.764878	0.444344	0.999655
LOC110239017	1290.37	4.82542	2.81833	1.71216	NA	NA
LOC110238050	3030.96	0.273838	2.58085	0.106104	0.9155	0.999655
LOC110238401	1680.63	1.76763	1.51201	1.16906	0.24238	0.882306
LOC110238411	3518.38	-0.672176	1.55842	-0.431319	0.666236	0.999655
LOC110238382	314.084	0.671467	2.47451	0.271354	0.786119	0.999655
LOC110238550	95.6963	-8.35566	1.65353	-5.05322	4.34432e-07	8.89526e-06
LOC110239210	275.204	-1.29391	2.60885	-0.495968	0.619917	0.999655
LOC110238177	229.996	0.0826258	1.7501	0.047212	0.962344	0.999655
LOC110238434	377.983	-1.0906	2.28952	-0.476342	0.633831	0.999655
LOC110238115	748.413	0.262969	1.91603	0.137247	NA	NA
LOC110238481	897.009	0.366659	2.56977	0.142682	NA	NA
LOC110238644	1699.37	0.35559	2.32577	0.152891	0.878484	0.999655
LOC110238745	185.031	-0.036811	2.66856	-0.0137943	0.988994	0.999655
LOC110238146	977.027	1.21132	1.69941	0.712789	0.475976	0.999655
LOC110238519	466.575	-2.05456	2.44376	-0.840738	0.400495	0.999655
LOC110238708	413.829	2.60408	2.56773	1.01416	0.310508	0.977872
LOC110238717	78.0866	-4.38421	1.97224	-2.22296	0.0262188	0.198621
LOC110238271	412.112	-11.6277	1.94661	-5.9733	2.32503e-09	2.24818e-07
LOC110238999	151.252	-1.37976	2.53099	-0.545149	0.585651	0.999655
LOC110238854	84.3588	-2.0546	2.41028	-0.852432	0.393974	0.999655
LOC110239396	356.133	-5.62568	2.47885	-2.26947	0.0232395	0.181268
LOC110238016	604.665	-0.5227	1.90447	-0.27446	NA	NA
LOC110239788	543.479	-0.478588	2.30305	-0.207806	0.835381	0.999655
LOC110239700	2122.41	2.83201	2.15261	1.31562	NA	NA
LOC110239732	4896.58	1.47069	2.28564	0.643449	0.519933	0.999655
LOC110239722	1940.62	1.98052	2.18413	0.90678	0.364523	0.999655
LOC110240232	1014.95	0.910937	1.76067	0.517381	0.60489	0.999655
LOC110240255	1628.91	0.595283	2.12934	0.279562	0.779813	0.999655
LOC110240170	1823.28	-1.64288	1.71826	-0.956132	0.339006	0.999655
LOC110240481	74.1009	1.60904	2.43634	0.660435	0.508975	0.999655
LOC110240148	460.956	1.03657	2.34118	0.442756	0.657942	0.999655
LOC110240159	48.7266	-8.24033	1.66251	-4.95655	7.1755e-07	1.37151e-05
LOC110240126	308.389	-10.7011	1.79817	-5.95111	2.66324e-09	2.28506e-07
LOC110240330	2359.87	-0.67581	2.04946	-0.329749	0.741589	0.999655
LOC110240213	1220.47	0.428763	1.13149	0.378935	0.704736	0.999655
LOC110240697	39.5852	-2.87988	1.99122	-1.44629	0.148096	0.698829
LOC110240717	612.193	0.343849	2.28978	0.150167	0.880633	0.999655
[truncated: 4,300 more rows]
