# Supplementary material for: Integrins mediate symbiont-specific uptake in cnidarian larvae
Source: EMBO Rep. 2025 Dec 16;27(2):291–310. doi: 10.1038/s44319-025-00645-9 (PMC12852126; doi:10.1038/s44319-025-00645-9)
Supplement: Supplementary file 5 — Source data Fig. 1 [file 44319_2025_645_MOESM5_ESM.zip]

Archive with 11 entries (8 files):
- EMBOR-2025-61328V2_SourceDataFig1/
- EMBOR-2025-61328V2_SourceDataFig1/.DS_Store
- __MACOSX/EMBOR-2025-61328V2_SourceDataFig1/._.DS_Store
- EMBOR-2025-61328V2_SourceDataFig1/Fig1C/
- EMBOR-2025-61328V2_SourceDataFig1/Fig1A/
- EMBOR-2025-61328V2_SourceDataFig1/Fig1C/Aiptasia_Integrins_reviewed.gene_models.gtf
- __MACOSX/EMBOR-2025-61328V2_SourceDataFig1/Fig1C/._Aiptasia_Integrins_reviewed.gene_models.gtf
- EMBOR-2025-61328V2_SourceDataFig1/Fig1A/.DS_Store
- __MACOSX/EMBOR-2025-61328V2_SourceDataFig1/Fig1A/._.DS_Store
- EMBOR-2025-61328V2_SourceDataFig1/Fig1A/Aiptasia_Integrins_reviewed.protein_seq.fa
- __MACOSX/EMBOR-2025-61328V2_SourceDataFig1/Fig1A/._Aiptasia_Integrins_reviewed.protein_seq.fa
