# Supplementary material for: Integrins mediate symbiont-specific uptake in cnidarian larvae
Source: EMBO Rep. 2025 Dec 16;27(2):291–310. doi: 10.1038/s44319-025-00645-9 (PMC12852126; doi:10.1038/s44319-025-00645-9)
Supplement: Supplementary file 5 — Source data Fig. 1 [file 44319_2025_645_MOESM5_ESM.zip › EMBOR-2025-61328V2_SourceDataFig1/Fig1C/Aiptasia_Integrins_reviewed.gene_models.gtf]

NW_018386126.1	Manual	gene	202286	222549	.	+	.	gene_id "ITA1"; gene "ITA1";
NW_018386126.1	Manual	exon	202286	204175	.	+	.	gene_id "ITA1"; transcript_id "ITA1.1"; gene "ITA1"; exon_number "1";
NW_018386126.1	Manual	exon	204287	204414	.	+	.	gene_id "ITA1"; transcript_id "ITA1.1"; gene "ITA1"; exon_number "2";
NW_018386126.1	Manual	exon	205548	205642	.	+	.	gene_id "ITA1"; transcript_id "ITA1.1"; gene "ITA1"; exon_number "3";
NW_018386126.1	Manual	exon	206677	206812	.	+	.	gene_id "ITA1"; transcript_id "ITA1.1"; gene "ITA1"; exon_number "4";
NW_018386126.1	Manual	exon	208138	208217	.	+	.	gene_id "ITA1"; transcript_id "ITA1.1"; gene "ITA1"; exon_number "5";
NW_018386126.1	Manual	exon	208722	208770	.	+	.	gene_id "ITA1"; transcript_id "ITA1.1"; gene "ITA1"; exon_number "6";
NW_018386126.1	Manual	exon	208981	209043	.	+	.	gene_id "ITA1"; transcript_id "ITA1.1"; gene "ITA1"; exon_number "7";
NW_018386126.1	Manual	exon	209296	209340	.	+	.	gene_id "ITA1"; transcript_id "ITA1.1"; gene "ITA1"; exon_number "8";
NW_018386126.1	Manual	exon	209974	210014	.	+	.	gene_id "ITA1"; transcript_id "ITA1.1"; gene "ITA1"; exon_number "9";
NW_018386126.1	Manual	exon	210149	210279	.	+	.	gene_id "ITA1"; transcript_id "ITA1.1"; gene "ITA1"; exon_number "10";
NW_018386126.1	Manual	exon	210591	210790	.	+	.	gene_id "ITA1"; transcript_id "ITA1.1"; gene "ITA1"; exon_number "11";
NW_018386126.1	Manual	exon	211649	211740	.	+	.	gene_id "ITA1"; transcript_id "ITA1.1"; gene "ITA1"; exon_number "12";
NW_018386126.1	Manual	exon	212577	212667	.	+	.	gene_id "ITA1"; transcript_id "ITA1.1"; gene "ITA1"; exon_number "13";
NW_018386126.1	Manual	exon	212851	212896	.	+	.	gene_id "ITA1"; transcript_id "ITA1.1"; gene "ITA1"; exon_number "14";
NW_018386126.1	Manual	exon	213477	213590	.	+	.	gene_id "ITA1"; transcript_id "ITA1.1"; gene "ITA1"; exon_number "15";
NW_018386126.1	Manual	exon	213713	213774	.	+	.	gene_id "ITA1"; transcript_id "ITA1.1"; gene "ITA1"; exon_number "16";
NW_018386126.1	Manual	exon	214237	214388	.	+	.	gene_id "ITA1"; transcript_id "ITA1.1"; gene "ITA1"; exon_number "17";
NW_018386126.1	Manual	exon	214711	214866	.	+	.	gene_id "ITA1"; transcript_id "ITA1.1"; gene "ITA1"; exon_number "18";
NW_018386126.1	Manual	exon	214944	215008	.	+	.	gene_id "ITA1"; transcript_id "ITA1.1"; gene "ITA1"; exon_number "19";
NW_018386126.1	Manual	exon	215652	215796	.	+	.	gene_id "ITA1"; transcript_id "ITA1.1"; gene "ITA1"; exon_number "20";
NW_018386126.1	Manual	exon	216395	216502	.	+	.	gene_id "ITA1"; transcript_id "ITA1.1"; gene "ITA1"; exon_number "21";
NW_018386126.1	Manual	exon	216612	216691	.	+	.	gene_id "ITA1"; transcript_id "ITA1.1"; gene "ITA1"; exon_number "22";
NW_018386126.1	Manual	exon	216996	217091	.	+	.	gene_id "ITA1"; transcript_id "ITA1.1"; gene "ITA1"; exon_number "23";
NW_018386126.1	Manual	exon	217426	217528	.	+	.	gene_id "ITA1"; transcript_id "ITA1.1"; gene "ITA1"; exon_number "24";
NW_018386126.1	Manual	exon	218045	218149	.	+	.	gene_id "ITA1"; transcript_id "ITA1.1"; gene "ITA1"; exon_number "25";
NW_018386126.1	Manual	exon	218226	218285	.	+	.	gene_id "ITA1"; transcript_id "ITA1.1"; gene "ITA1"; exon_number "26";
NW_018386126.1	Manual	exon	218398	218580	.	+	.	gene_id "ITA1"; transcript_id "ITA1.1"; gene "ITA1"; exon_number "27";
NW_018386126.1	Manual	exon	218653	218778	.	+	.	gene_id "ITA1"; transcript_id "ITA1.1"; gene "ITA1"; exon_number "28";
NW_018386126.1	Manual	exon	219063	219161	.	+	.	gene_id "ITA1"; transcript_id "ITA1.1"; gene "ITA1"; exon_number "29";
NW_018386126.1	Manual	exon	219567	219692	.	+	.	gene_id "ITA1"; transcript_id "ITA1.1"; gene "ITA1"; exon_number "30";
NW_018386126.1	Manual	exon	220117	222549	.	+	.	gene_id "ITA1"; transcript_id "ITA1.1"; gene "ITA1"; exon_number "31";
NW_018386126.1	Manual	CDS	204009	204175	.	+	0	gene_id "ITA1"; transcript_id "ITA1.1"; gene "ITA1"; exon_number "1";
NW_018386126.1	Manual	CDS	204287	204414	.	+	0	gene_id "ITA1"; transcript_id "ITA1.1"; gene "ITA1"; exon_number "2";
NW_018386126.1	Manual	CDS	205548	205642	.	+	0	gene_id "ITA1"; transcript_id "ITA1.1"; gene "ITA1"; exon_number "3";
NW_018386126.1	Manual	CDS	206677	206812	.	+	0	gene_id "ITA1"; transcript_id "ITA1.1"; gene "ITA1"; exon_number "4";
NW_018386126.1	Manual	CDS	208138	208217	.	+	0	gene_id "ITA1"; transcript_id "ITA1.1"; gene "ITA1"; exon_number "5";
NW_018386126.1	Manual	CDS	208722	208770	.	+	0	gene_id "ITA1"; transcript_id "ITA1.1"; gene "ITA1"; exon_number "6";
NW_018386126.1	Manual	CDS	208981	209043	.	+	0	gene_id "ITA1"; transcript_id "ITA1.1"; gene "ITA1"; exon_number "7";
NW_018386126.1	Manual	CDS	209296	209340	.	+	0	gene_id "ITA1"; transcript_id "ITA1.1"; gene "ITA1"; exon_number "8";
NW_018386126.1	Manual	CDS	209974	210014	.	+	0	gene_id "ITA1"; transcript_id "ITA1.1"; gene "ITA1"; exon_number "9";
NW_018386126.1	Manual	CDS	210149	210279	.	+	0	gene_id "ITA1"; transcript_id "ITA1.1"; gene "ITA1"; exon_number "10";
NW_018386126.1	Manual	CDS	210591	210790	.	+	0	gene_id "ITA1"; transcript_id "ITA1.1"; gene "ITA1"; exon_number "11";
NW_018386126.1	Manual	CDS	211649	211740	.	+	0	gene_id "ITA1"; transcript_id "ITA1.1"; gene "ITA1"; exon_number "12";
NW_018386126.1	Manual	CDS	212577	212667	.	+	0	gene_id "ITA1"; transcript_id "ITA1.1"; gene "ITA1"; exon_number "13";
NW_018386126.1	Manual	CDS	212851	212896	.	+	0	gene_id "ITA1"; transcript_id "ITA1.1"; gene "ITA1"; exon_number "14";
NW_018386126.1	Manual	CDS	213477	213590	.	+	0	gene_id "ITA1"; transcript_id "ITA1.1"; gene "ITA1"; exon_number "15";
NW_018386126.1	Manual	CDS	213713	213774	.	+	0	gene_id "ITA1"; transcript_id "ITA1.1"; gene "ITA1"; exon_number "16";
NW_018386126.1	Manual	CDS	214237	214388	.	+	0	gene_id "ITA1"; transcript_id "ITA1.1"; gene "ITA1"; exon_number "17";
NW_018386126.1	Manual	CDS	214711	214866	.	+	0	gene_id "ITA1"; transcript_id "ITA1.1"; gene "ITA1"; exon_number "18";
NW_018386126.1	Manual	CDS	214944	215008	.	+	0	gene_id "ITA1"; transcript_id "ITA1.1"; gene "ITA1"; exon_number "19";
NW_018386126.1	Manual	CDS	215652	215796	.	+	0	gene_id "ITA1"; transcript_id "ITA1.1"; gene "ITA1"; exon_number "20";
NW_018386126.1	Manual	CDS	216395	216502	.	+	0	gene_id "ITA1"; transcript_id "ITA1.1"; gene "ITA1"; exon_number "21";
NW_018386126.1	Manual	CDS	216612	216691	.	+	0	gene_id "ITA1"; transcript_id "ITA1.1"; gene "ITA1"; exon_number "22";
NW_018386126.1	Manual	CDS	216996	217091	.	+	0	gene_id "ITA1"; transcript_id "ITA1.1"; gene "ITA1"; exon_number "23";
NW_018386126.1	Manual	CDS	217426	217528	.	+	0	gene_id "ITA1"; transcript_id "ITA1.1"; gene "ITA1"; exon_number "24";
NW_018386126.1	Manual	CDS	218045	218149	.	+	0	gene_id "ITA1"; transcript_id "ITA1.1"; gene "ITA1"; exon_number "25";
NW_018386126.1	Manual	CDS	218226	218285	.	+	0	gene_id "ITA1"; transcript_id "ITA1.1"; gene "ITA1"; exon_number "26";
NW_018386126.1	Manual	CDS	218398	218580	.	+	0	gene_id "ITA1"; transcript_id "ITA1.1"; gene "ITA1"; exon_number "27";
NW_018386126.1	Manual	CDS	218653	218778	.	+	0	gene_id "ITA1"; transcript_id "ITA1.1"; gene "ITA1"; exon_number "28";
NW_018386126.1	Manual	CDS	219063	219161	.	+	0	gene_id "ITA1"; transcript_id "ITA1.1"; gene "ITA1"; exon_number "29";
NW_018386126.1	Manual	CDS	219567	219692	.	+	0	gene_id "ITA1"; transcript_id "ITA1.1"; gene "ITA1"; exon_number "30";
NW_018386126.1	Manual	CDS	220117	220221	.	+	0	gene_id "ITA1"; transcript_id "ITA1.1"; gene "ITA1"; exon_number "31";
NW_018387992.1	Manual	gene	306349	327926	.	-	.	gene_id "ITA2"; gene "ITA2";
NW_018387992.1	Manual	exon	327731	327926	.	-	.	gene_id "ITA2"; transcript_id "ITA2.1"; gene "ITA2"; exon_number "1";
NW_018387992.1	Manual	exon	325074	325204	.	-	.	gene_id "ITA2"; transcript_id "ITA2.1"; gene "ITA2"; exon_number "2";
NW_018387992.1	Manual	exon	324866	324978	.	-	.	gene_id "ITA2"; transcript_id "ITA2.1"; gene "ITA2"; exon_number "3";
NW_018387992.1	Manual	exon	322351	322507	.	-	.	gene_id "ITA2"; transcript_id "ITA2.1"; gene "ITA2"; exon_number "4";
NW_018387992.1	Manual	exon	321901	322032	.	-	.	gene_id "ITA2"; transcript_id "ITA2.1"; gene "ITA2"; exon_number "5";
NW_018387992.1	Manual	exon	321245	321325	.	-	.	gene_id "ITA2"; transcript_id "ITA2.1"; gene "ITA2"; exon_number "6";
NW_018387992.1	Manual	exon	320375	320419	.	-	.	gene_id "ITA2"; transcript_id "ITA2.1"; gene "ITA2"; exon_number "7";
NW_018387992.1	Manual	exon	320208	320251	.	-	.	gene_id "ITA2"; transcript_id "ITA2.1"; gene "ITA2"; exon_number "8";
NW_018387992.1	Manual	exon	320059	320136	.	-	.	gene_id "ITA2"; transcript_id "ITA2.1"; gene "ITA2"; exon_number "9";
NW_018387992.1	Manual	exon	319705	319784	.	-	.	gene_id "ITA2"; transcript_id "ITA2.1"; gene "ITA2"; exon_number "10";
NW_018387992.1	Manual	exon	319002	319083	.	-	.	gene_id "ITA2"; transcript_id "ITA2.1"; gene "ITA2"; exon_number "11";
NW_018387992.1	Manual	exon	318431	318539	.	-	.	gene_id "ITA2"; transcript_id "ITA2.1"; gene "ITA2"; exon_number "12";
NW_018387992.1	Manual	exon	318267	318364	.	-	.	gene_id "ITA2"; transcript_id "ITA2.1"; gene "ITA2"; exon_number "13";
NW_018387992.1	Manual	exon	318010	318100	.	-	.	gene_id "ITA2"; transcript_id "ITA2.1"; gene "ITA2"; exon_number "14";
NW_018387992.1	Manual	exon	317476	317521	.	-	.	gene_id "ITA2"; transcript_id "ITA2.1"; gene "ITA2"; exon_number "15";
NW_018387992.1	Manual	exon	317255	317365	.	-	.	gene_id "ITA2"; transcript_id "ITA2.1"; gene "ITA2"; exon_number "16";
NW_018387992.1	Manual	exon	316920	316975	.	-	.	gene_id "ITA2"; transcript_id "ITA2.1"; gene "ITA2"; exon_number "17";
NW_018387992.1	Manual	exon	316033	316202	.	-	.	gene_id "ITA2"; transcript_id "ITA2.1"; gene "ITA2"; exon_number "18";
NW_018387992.1	Manual	exon	312356	312499	.	-	.	gene_id "ITA2"; transcript_id "ITA2.1"; gene "ITA2"; exon_number "19";
NW_018387992.1	Manual	exon	311967	312043	.	-	.	gene_id "ITA2"; transcript_id "ITA2.1"; gene "ITA2"; exon_number "20";
NW_018387992.1	Manual	exon	311542	311689	.	-	.	gene_id "ITA2"; transcript_id "ITA2.1"; gene "ITA2"; exon_number "21";
NW_018387992.1	Manual	exon	311377	311460	.	-	.	gene_id "ITA2"; transcript_id "ITA2.1"; gene "ITA2"; exon_number "22";
NW_018387992.1	Manual	exon	311220	311290	.	-	.	gene_id "ITA2"; transcript_id "ITA2.1"; gene "ITA2"; exon_number "23";
NW_018387992.1	Manual	exon	310991	311074	.	-	.	gene_id "ITA2"; transcript_id "ITA2.1"; gene "ITA2"; exon_number "24";
NW_018387992.1	Manual	exon	310673	310757	.	-	.	gene_id "ITA2"; transcript_id "ITA2.1"; gene "ITA2"; exon_number "25";
NW_018387992.1	Manual	exon	310113	310223	.	-	.	gene_id "ITA2"; transcript_id "ITA2.1"; gene "ITA2"; exon_number "26";
NW_018387992.1	Manual	exon	308681	308806	.	-	.	gene_id "ITA2"; transcript_id "ITA2.1"; gene "ITA2"; exon_number "27";
NW_018387992.1	Manual	exon	307793	307906	.	-	.	gene_id "ITA2"; transcript_id "ITA2.1"; gene "ITA2"; exon_number "28";
NW_018387992.1	Manual	exon	307582	307674	.	-	.	gene_id "ITA2"; transcript_id "ITA2.1"; gene "ITA2"; exon_number "29";
NW_018387992.1	Manual	exon	307272	307397	.	-	.	gene_id "ITA2"; transcript_id "ITA2.1"; gene "ITA2"; exon_number "30";
NW_018387992.1	Manual	exon	306349	307182	.	-	.	gene_id "ITA2"; transcript_id "ITA2.1"; gene "ITA2"; exon_number "31";
NW_018387992.1	Manual	CDS	327731	327885	.	-	0	gene_id "ITA2"; transcript_id "ITA2.1"; gene "ITA2"; exon_number "1";
NW_018387992.1	Manual	CDS	325074	325204	.	-	1	gene_id "ITA2"; transcript_id "ITA2.1"; gene "ITA2"; exon_number "2";
NW_018387992.1	Manual	CDS	324866	324978	.	-	2	gene_id "ITA2"; transcript_id "ITA2.1"; gene "ITA2"; exon_number "3";
NW_018387992.1	Manual	CDS	322351	322507	.	-	0	gene_id "ITA2"; transcript_id "ITA2.1"; gene "ITA2"; exon_number "4";
NW_018387992.1	Manual	CDS	321901	322032	.	-	2	gene_id "ITA2"; transcript_id "ITA2.1"; gene "ITA2"; exon_number "5";
NW_018387992.1	Manual	CDS	321245	321325	.	-	2	gene_id "ITA2"; transcript_id "ITA2.1"; gene "ITA2"; exon_number "6";
NW_018387992.1	Manual	CDS	320375	320419	.	-	2	gene_id "ITA2"; transcript_id "ITA2.1"; gene "ITA2"; exon_number "7";
NW_018387992.1	Manual	CDS	320208	320251	.	-	2	gene_id "ITA2"; transcript_id "ITA2.1"; gene "ITA2"; exon_number "8";
NW_018387992.1	Manual	CDS	320059	320136	.	-	0	gene_id "ITA2"; transcript_id "ITA2.1"; gene "ITA2"; exon_number "9";
NW_018387992.1	Manual	CDS	319705	319784	.	-	0	gene_id "ITA2"; transcript_id "ITA2.1"; gene "ITA2"; exon_number "10";
NW_018387992.1	Manual	CDS	319002	319083	.	-	1	gene_id "ITA2"; transcript_id "ITA2.1"; gene "ITA2"; exon_number "11";
NW_018387992.1	Manual	CDS	318431	318539	.	-	0	gene_id "ITA2"; transcript_id "ITA2.1"; gene "ITA2"; exon_number "12";
NW_018387992.1	Manual	CDS	318267	318364	.	-	2	gene_id "ITA2"; transcript_id "ITA2.1"; gene "ITA2"; exon_number "13";
NW_018387992.1	Manual	CDS	318010	318100	.	-	0	gene_id "ITA2"; transcript_id "ITA2.1"; gene "ITA2"; exon_number "14";
NW_018387992.1	Manual	CDS	317476	317521	.	-	2	gene_id "ITA2"; transcript_id "ITA2.1"; gene "ITA2"; exon_number "15";
NW_018387992.1	Manual	CDS	317255	317365	.	-	1	gene_id "ITA2"; transcript_id "ITA2.1"; gene "ITA2"; exon_number "16";
NW_018387992.1	Manual	CDS	316920	316975	.	-	1	gene_id "ITA2"; transcript_id "ITA2.1"; gene "ITA2"; exon_number "17";
NW_018387992.1	Manual	CDS	316033	316202	.	-	2	gene_id "ITA2"; transcript_id "ITA2.1"; gene "ITA2"; exon_number "18";
NW_018387992.1	Manual	CDS	312356	312499	.	-	0	gene_id "ITA2"; transcript_id "ITA2.1"; gene "ITA2"; exon_number "19";
NW_018387992.1	Manual	CDS	311967	312043	.	-	0	gene_id "ITA2"; transcript_id "ITA2.1"; gene "ITA2"; exon_number "20";
NW_018387992.1	Manual	CDS	311542	311689	.	-	1	gene_id "ITA2"; transcript_id "ITA2.1"; gene "ITA2"; exon_number "21";
NW_018387992.1	Manual	CDS	311377	311460	.	-	0	gene_id "ITA2"; transcript_id "ITA2.1"; gene "ITA2"; exon_number "22";
NW_018387992.1	Manual	CDS	311220	311290	.	-	0	gene_id "ITA2"; transcript_id "ITA2.1"; gene "ITA2"; exon_number "23";
NW_018387992.1	Manual	CDS	310991	311074	.	-	1	gene_id "ITA2"; transcript_id "ITA2.1"; gene "ITA2"; exon_number "24";
NW_018387992.1	Manual	CDS	310673	310757	.	-	1	gene_id "ITA2"; transcript_id "ITA2.1"; gene "ITA2"; exon_number "25";
NW_018387992.1	Manual	CDS	310113	310223	.	-	0	gene_id "ITA2"; transcript_id "ITA2.1"; gene "ITA2"; exon_number "26";
NW_018387992.1	Manual	CDS	308681	308806	.	-	0	gene_id "ITA2"; transcript_id "ITA2.1"; gene "ITA2"; exon_number "27";
NW_018387992.1	Manual	CDS	307793	307906	.	-	0	gene_id "ITA2"; transcript_id "ITA2.1"; gene "ITA2"; exon_number "28";
NW_018387992.1	Manual	CDS	307582	307674	.	-	0	gene_id "ITA2"; transcript_id "ITA2.1"; gene "ITA2"; exon_number "29";
NW_018387992.1	Manual	CDS	307272	307397	.	-	0	gene_id "ITA2"; transcript_id "ITA2.1"; gene "ITA2"; exon_number "30";
NW_018387992.1	Manual	CDS	307111	307182	.	-	0	gene_id "ITA2"; transcript_id "ITA2.1"; gene "ITA2"; exon_number "31";
NW_018388069.1	Manual	gene	237369	254658	.	+	.	gene_id "ITA3"; gene "ITA3";
NW_018388069.1	Manual	exon	237369	238857	.	+	.	gene_id "ITA3"; transcript_id "ITA3.1"; gene "ITA3"; exon_number "1";
NW_018388069.1	Manual	exon	240581	240718	.	+	.	gene_id "ITA3"; transcript_id "ITA3.1"; gene "ITA3"; exon_number "2";
NW_018388069.1	Manual	exon	243778	243903	.	+	.	gene_id "ITA3"; transcript_id "ITA3.1"; gene "ITA3"; exon_number "3";
NW_018388069.1	Manual	exon	244297	244386	.	+	.	gene_id "ITA3"; transcript_id "ITA3.1"; gene "ITA3"; exon_number "4";
NW_018388069.1	Manual	exon	244743	244787	.	+	.	gene_id "ITA3"; transcript_id "ITA3.1"; gene "ITA3"; exon_number "5";
NW_018388069.1	Manual	exon	245215	245234	.	+	.	gene_id "ITA3"; transcript_id "ITA3.1"; gene "ITA3"; exon_number "6";
NW_018388069.1	Manual	exon	246997	247081	.	+	.	gene_id "ITA3"; transcript_id "ITA3.1"; gene "ITA3"; exon_number "7";
NW_018388069.1	Manual	exon	247284	247395	.	+	.	gene_id "ITA3"; transcript_id "ITA3.1"; gene "ITA3"; exon_number "8";
NW_018388069.1	Manual	exon	247494	247591	.	+	.	gene_id "ITA3"; transcript_id "ITA3.1"; gene "ITA3"; exon_number "9";
NW_018388069.1	Manual	exon	247771	247864	.	+	.	gene_id "ITA3"; transcript_id "ITA3.1"; gene "ITA3"; exon_number "10";
NW_018388069.1	Manual	exon	247944	247989	.	+	.	gene_id "ITA3"; transcript_id "ITA3.1"; gene "ITA3"; exon_number "11";
NW_018388069.1	Manual	exon	248327	248440	.	+	.	gene_id "ITA3"; transcript_id "ITA3.1"; gene "ITA3"; exon_number "12";
NW_018388069.1	Manual	exon	248705	248757	.	+	.	gene_id "ITA3"; transcript_id "ITA3.1"; gene "ITA3"; exon_number "13";
NW_018388069.1	Manual	exon	248870	249045	.	+	.	gene_id "ITA3"; transcript_id "ITA3.1"; gene "ITA3"; exon_number "14";
NW_018388069.1	Manual	exon	249450	249587	.	+	.	gene_id "ITA3"; transcript_id "ITA3.1"; gene "ITA3"; exon_number "15";
NW_018388069.1	Manual	exon	250016	250095	.	+	.	gene_id "ITA3"; transcript_id "ITA3.1"; gene "ITA3"; exon_number "16";
NW_018388069.1	Manual	exon	250216	250360	.	+	.	gene_id "ITA3"; transcript_id "ITA3.1"; gene "ITA3"; exon_number "17";
NW_018388069.1	Manual	exon	250479	250568	.	+	.	gene_id "ITA3"; transcript_id "ITA3.1"; gene "ITA3"; exon_number "18";
NW_018388069.1	Manual	exon	250670	250749	.	+	.	gene_id "ITA3"; transcript_id "ITA3.1"; gene "ITA3"; exon_number "19";
NW_018388069.1	Manual	exon	251008	251091	.	+	.	gene_id "ITA3"; transcript_id "ITA3.1"; gene "ITA3"; exon_number "20";
NW_018388069.1	Manual	exon	251551	251656	.	+	.	gene_id "ITA3"; transcript_id "ITA3.1"; gene "ITA3"; exon_number "21";
NW_018388069.1	Manual	exon	252198	252311	.	+	.	gene_id "ITA3"; transcript_id "ITA3.1"; gene "ITA3"; exon_number "22";
NW_018388069.1	Manual	exon	252535	252588	.	+	.	gene_id "ITA3"; transcript_id "ITA3.1"; gene "ITA3"; exon_number "23";
NW_018388069.1	Manual	exon	252660	252758	.	+	.	gene_id "ITA3"; transcript_id "ITA3.1"; gene "ITA3"; exon_number "24";
NW_018388069.1	Manual	exon	253020	253133	.	+	.	gene_id "ITA3"; transcript_id "ITA3.1"; gene "ITA3"; exon_number "25";
NW_018388069.1	Manual	exon	253245	253340	.	+	.	gene_id "ITA3"; transcript_id "ITA3.1"; gene "ITA3"; exon_number "26";
NW_018388069.1	Manual	exon	253544	253669	.	+	.	gene_id "ITA3"; transcript_id "ITA3.1"; gene "ITA3"; exon_number "27";
NW_018388069.1	Manual	exon	253928	254658	.	+	.	gene_id "ITA3"; transcript_id "ITA3.1"; gene "ITA3"; exon_number "28";
NW_018388069.1	Manual	CDS	238697	238857	.	+	0	gene_id "ITA3"; transcript_id "ITA3.1"; gene "ITA3"; exon_number "1";
NW_018388069.1	Manual	CDS	240581	240718	.	+	1	gene_id "ITA3"; transcript_id "ITA3.1"; gene "ITA3"; exon_number "2";
NW_018388069.1	Manual	CDS	243778	243903	.	+	1	gene_id "ITA3"; transcript_id "ITA3.1"; gene "ITA3"; exon_number "3";
NW_018388069.1	Manual	CDS	244297	244386	.	+	1	gene_id "ITA3"; transcript_id "ITA3.1"; gene "ITA3"; exon_number "4";
NW_018388069.1	Manual	CDS	244743	244787	.	+	1	gene_id "ITA3"; transcript_id "ITA3.1"; gene "ITA3"; exon_number "5";
NW_018388069.1	Manual	CDS	245215	245231	.	+	1	gene_id "ITA3"; transcript_id "ITA3.1"; gene "ITA3"; exon_number "6";
NW_018388069.1	Manual	CDS	246997	247081	.	+	0	gene_id "ITA3"; transcript_id "ITA3.1"; gene "ITA3"; exon_number "7";
NW_018388069.1	Manual	CDS	247284	247395	.	+	2	gene_id "ITA3"; transcript_id "ITA3.1"; gene "ITA3"; exon_number "8";
NW_018388069.1	Manual	CDS	247494	247591	.	+	1	gene_id "ITA3"; transcript_id "ITA3.1"; gene "ITA3"; exon_number "9";
NW_018388069.1	Manual	CDS	247771	247864	.	+	2	gene_id "ITA3"; transcript_id "ITA3.1"; gene "ITA3"; exon_number "10";
NW_018388069.1	Manual	CDS	247944	247989	.	+	1	gene_id "ITA3"; transcript_id "ITA3.1"; gene "ITA3"; exon_number "11";
NW_018388069.1	Manual	CDS	248327	248440	.	+	0	gene_id "ITA3"; transcript_id "ITA3.1"; gene "ITA3"; exon_number "12";
NW_018388069.1	Manual	CDS	248705	248757	.	+	0	gene_id "ITA3"; transcript_id "ITA3.1"; gene "ITA3"; exon_number "13";
NW_018388069.1	Manual	CDS	248870	249045	.	+	1	gene_id "ITA3"; transcript_id "ITA3.1"; gene "ITA3"; exon_number "14";
NW_018388069.1	Manual	CDS	249450	249587	.	+	2	gene_id "ITA3"; transcript_id "ITA3.1"; gene "ITA3"; exon_number "15";
NW_018388069.1	Manual	CDS	250016	250095	.	+	2	gene_id "ITA3"; transcript_id "ITA3.1"; gene "ITA3"; exon_number "16";
NW_018388069.1	Manual	CDS	250216	250360	.	+	0	gene_id "ITA3"; transcript_id "ITA3.1"; gene "ITA3"; exon_number "17";
NW_018388069.1	Manual	CDS	250479	250568	.	+	2	gene_id "ITA3"; transcript_id "ITA3.1"; gene "ITA3"; exon_number "18";
NW_018388069.1	Manual	CDS	250670	250749	.	+	2	gene_id "ITA3"; transcript_id "ITA3.1"; gene "ITA3"; exon_number "19";
NW_018388069.1	Manual	CDS	251008	251091	.	+	0	gene_id "ITA3"; transcript_id "ITA3.1"; gene "ITA3"; exon_number "20";
NW_018388069.1	Manual	CDS	251551	251656	.	+	0	gene_id "ITA3"; transcript_id "ITA3.1"; gene "ITA3"; exon_number "21";
NW_018388069.1	Manual	CDS	252198	252311	.	+	2	gene_id "ITA3"; transcript_id "ITA3.1"; gene "ITA3"; exon_number "22";
NW_018388069.1	Manual	CDS	252535	252588	.	+	2	gene_id "ITA3"; transcript_id "ITA3.1"; gene "ITA3"; exon_number "23";
NW_018388069.1	Manual	CDS	252660	252758	.	+	2	gene_id "ITA3"; transcript_id "ITA3.1"; gene "ITA3"; exon_number "24";
NW_018388069.1	Manual	CDS	253020	253133	.	+	2	gene_id "ITA3"; transcript_id "ITA3.1"; gene "ITA3"; exon_number "25";
NW_018388069.1	Manual	CDS	253245	253340	.	+	2	gene_id "ITA3"; transcript_id "ITA3.1"; gene "ITA3"; exon_number "26";
NW_018388069.1	Manual	CDS	253544	253669	.	+	2	gene_id "ITA3"; transcript_id "ITA3.1"; gene "ITA3"; exon_number "27";
NW_018388069.1	Manual	CDS	253928	254029	.	+	2	gene_id "ITA3"; transcript_id "ITA3.1"; gene "ITA3"; exon_number "28";
NW_018387309.1	Manual	gene	17208	37418	.	+	.	gene_id "ITA4"; gene "ITA4";
NW_018387309.1	Manual	exon	17458	17658	.	+	.	gene_id "ITA4"; transcript_id "ITA4.1"; gene "ITA4"; exon_number "1";
NW_018387309.1	Manual	exon	19233	19366	.	+	.	gene_id "ITA4"; transcript_id "ITA4.1"; gene "ITA4"; exon_number "2";
NW_018387309.1	Manual	exon	19959	20077	.	+	.	gene_id "ITA4"; transcript_id "ITA4.1"; gene "ITA4"; exon_number "3";
NW_018387309.1	Manual	exon	20526	20661	.	+	.	gene_id "ITA4"; transcript_id "ITA4.1"; gene "ITA4"; exon_number "4";
NW_018387309.1	Manual	exon	20791	20901	.	+	.	gene_id "ITA4"; transcript_id "ITA4.1"; gene "ITA4"; exon_number "5";
NW_018387309.1	Manual	exon	22831	22914	.	+	.	gene_id "ITA4"; transcript_id "ITA4.1"; gene "ITA4"; exon_number "6";
NW_018387309.1	Manual	exon	23943	23987	.	+	.	gene_id "ITA4"; transcript_id "ITA4.1"; gene "ITA4"; exon_number "7";
NW_018387309.1	Manual	exon	24124	24167	.	+	.	gene_id "ITA4"; transcript_id "ITA4.1"; gene "ITA4"; exon_number "8";
NW_018387309.1	Manual	exon	24289	24360	.	+	.	gene_id "ITA4"; transcript_id "ITA4.1"; gene "ITA4"; exon_number "9";
NW_018387309.1	Manual	exon	24739	24791	.	+	.	gene_id "ITA4"; transcript_id "ITA4.1"; gene "ITA4"; exon_number "10";
NW_018387309.1	Manual	exon	25032	25116	.	+	.	gene_id "ITA4"; transcript_id "ITA4.1"; gene "ITA4"; exon_number "11";
NW_018387309.1	Manual	exon	25196	25307	.	+	.	gene_id "ITA4"; transcript_id "ITA4.1"; gene "ITA4"; exon_number "12";
NW_018387309.1	Manual	exon	25463	25551	.	+	.	gene_id "ITA4"; transcript_id "ITA4.1"; gene "ITA4"; exon_number "13";
NW_018387309.1	Manual	exon	25736	25826	.	+	.	gene_id "ITA4"; transcript_id "ITA4.1"; gene "ITA4"; exon_number "14";
NW_018387309.1	Manual	exon	26221	26266	.	+	.	gene_id "ITA4"; transcript_id "ITA4.1"; gene "ITA4"; exon_number "15";
NW_018387309.1	Manual	exon	26720	26830	.	+	.	gene_id "ITA4"; transcript_id "ITA4.1"; gene "ITA4"; exon_number "16";
NW_018387309.1	Manual	exon	27377	27423	.	+	.	gene_id "ITA4"; transcript_id "ITA4.1"; gene "ITA4"; exon_number "17";
NW_018387309.1	Manual	exon	28072	28244	.	+	.	gene_id "ITA4"; transcript_id "ITA4.1"; gene "ITA4"; exon_number "18";
NW_018387309.1	Manual	exon	28549	28689	.	+	.	gene_id "ITA4"; transcript_id "ITA4.1"; gene "ITA4"; exon_number "19";
NW_018387309.1	Manual	exon	29159	29238	.	+	.	gene_id "ITA4"; transcript_id "ITA4.1"; gene "ITA4"; exon_number "20";
NW_018387309.1	Manual	exon	29518	29614	.	+	.	gene_id "ITA4"; transcript_id "ITA4.1"; gene "ITA4"; exon_number "21";
NW_018387309.1	Manual	exon	30688	30741	.	+	.	gene_id "ITA4"; transcript_id "ITA4.1"; gene "ITA4"; exon_number "22";
NW_018387309.1	Manual	exon	31213	31299	.	+	.	gene_id "ITA4"; transcript_id "ITA4.1"; gene "ITA4"; exon_number "23";
NW_018387309.1	Manual	exon	31428	31498	.	+	.	gene_id "ITA4"; transcript_id "ITA4.1"; gene "ITA4"; exon_number "24";
NW_018387309.1	Manual	exon	31633	31716	.	+	.	gene_id "ITA4"; transcript_id "ITA4.1"; gene "ITA4"; exon_number "25";
NW_018387309.1	Manual	exon	31817	31919	.	+	.	gene_id "ITA4"; transcript_id "ITA4.1"; gene "ITA4"; exon_number "26";
NW_018387309.1	Manual	exon	32749	32859	.	+	.	gene_id "ITA4"; transcript_id "ITA4.1"; gene "ITA4"; exon_number "27";
NW_018387309.1	Manual	exon	33044	33103	.	+	.	gene_id "ITA4"; transcript_id "ITA4.1"; gene "ITA4"; exon_number "28";
NW_018387309.1	Manual	exon	33554	33628	.	+	.	gene_id "ITA4"; transcript_id "ITA4.1"; gene "ITA4"; exon_number "29";
NW_018387309.1	Manual	exon	33708	33821	.	+	.	gene_id "ITA4"; transcript_id "ITA4.1"; gene "ITA4"; exon_number "30";
NW_018387309.1	Manual	exon	34177	34272	.	+	.	gene_id "ITA4"; transcript_id "ITA4.1"; gene "ITA4"; exon_number "31";
NW_018387309.1	Manual	exon	34375	34503	.	+	.	gene_id "ITA4"; transcript_id "ITA4.1"; gene "ITA4"; exon_number "32";
NW_018387309.1	Manual	exon	35848	37418	.	+	.	gene_id "ITA4"; transcript_id "ITA4.1"; gene "ITA4"; exon_number "33";
NW_018387309.1	Manual	CDS	17501	17658	.	+	0	gene_id "ITA4"; transcript_id "ITA4.1"; gene "ITA4"; exon_number "1";
NW_018387309.1	Manual	CDS	19233	19366	.	+	0	gene_id "ITA4"; transcript_id "ITA4.1"; gene "ITA4"; exon_number "2";
NW_018387309.1	Manual	CDS	19959	20077	.	+	0	gene_id "ITA4"; transcript_id "ITA4.1"; gene "ITA4"; exon_number "3";
NW_018387309.1	Manual	CDS	20526	20661	.	+	0	gene_id "ITA4"; transcript_id "ITA4.1"; gene "ITA4"; exon_number "4";
NW_018387309.1	Manual	CDS	20791	20901	.	+	0	gene_id "ITA4"; transcript_id "ITA4.1"; gene "ITA4"; exon_number "5";
NW_018387309.1	Manual	CDS	22831	22914	.	+	0	gene_id "ITA4"; transcript_id "ITA4.1"; gene "ITA4"; exon_number "6";
NW_018387309.1	Manual	CDS	23943	23987	.	+	0	gene_id "ITA4"; transcript_id "ITA4.1"; gene "ITA4"; exon_number "7";
NW_018387309.1	Manual	CDS	24124	24167	.	+	0	gene_id "ITA4"; transcript_id "ITA4.1"; gene "ITA4"; exon_number "8";
NW_018387309.1	Manual	CDS	24289	24360	.	+	0	gene_id "ITA4"; transcript_id "ITA4.1"; gene "ITA4"; exon_number "9";
NW_018387309.1	Manual	CDS	24739	24791	.	+	0	gene_id "ITA4"; transcript_id "ITA4.1"; gene "ITA4"; exon_number "10";
NW_018387309.1	Manual	CDS	25032	25116	.	+	0	gene_id "ITA4"; transcript_id "ITA4.1"; gene "ITA4"; exon_number "11";
NW_018387309.1	Manual	CDS	25196	25307	.	+	0	gene_id "ITA4"; transcript_id "ITA4.1"; gene "ITA4"; exon_number "12";
NW_018387309.1	Manual	CDS	25463	25551	.	+	0	gene_id "ITA4"; transcript_id "ITA4.1"; gene "ITA4"; exon_number "13";
NW_018387309.1	Manual	CDS	25736	25826	.	+	0	gene_id "ITA4"; transcript_id "ITA4.1"; gene "ITA4"; exon_number "14";
NW_018387309.1	Manual	CDS	26221	26266	.	+	0	gene_id "ITA4"; transcript_id "ITA4.1"; gene "ITA4"; exon_number "15";
NW_018387309.1	Manual	CDS	26720	26830	.	+	0	gene_id "ITA4"; transcript_id "ITA4.1"; gene "ITA4"; exon_number "16";
NW_018387309.1	Manual	CDS	27377	27423	.	+	0	gene_id "ITA4"; transcript_id "ITA4.1"; gene "ITA4"; exon_number "17";
NW_018387309.1	Manual	CDS	28072	28244	.	+	0	gene_id "ITA4"; transcript_id "ITA4.1"; gene "ITA4"; exon_number "18";
NW_018387309.1	Manual	CDS	28549	28689	.	+	0	gene_id "ITA4"; transcript_id "ITA4.1"; gene "ITA4"; exon_number "19";
NW_018387309.1	Manual	CDS	29159	29238	.	+	0	gene_id "ITA4"; transcript_id "ITA4.1"; gene "ITA4"; exon_number "20";
NW_018387309.1	Manual	CDS	29518	29614	.	+	0	gene_id "ITA4"; transcript_id "ITA4.1"; gene "ITA4"; exon_number "21";
NW_018387309.1	Manual	CDS	30688	30741	.	+	0	gene_id "ITA4"; transcript_id "ITA4.1"; gene "ITA4"; exon_number "22";
NW_018387309.1	Manual	CDS	31213	31299	.	+	0	gene_id "ITA4"; transcript_id "ITA4.1"; gene "ITA4"; exon_number "23";
NW_018387309.1	Manual	CDS	31428	31498	.	+	0	gene_id "ITA4"; transcript_id "ITA4.1"; gene "ITA4"; exon_number "24";
NW_018387309.1	Manual	CDS	31633	31716	.	+	0	gene_id "ITA4"; transcript_id "ITA4.1"; gene "ITA4"; exon_number "25";
NW_018387309.1	Manual	CDS	31817	31919	.	+	0	gene_id "ITA4"; transcript_id "ITA4.1"; gene "ITA4"; exon_number "26";
NW_018387309.1	Manual	CDS	32749	32859	.	+	0	gene_id "ITA4"; transcript_id "ITA4.1"; gene "ITA4"; exon_number "27";
NW_018387309.1	Manual	CDS	33044	33103	.	+	0	gene_id "ITA4"; transcript_id "ITA4.1"; gene "ITA4"; exon_number "28";
NW_018387309.1	Manual	CDS	33554	33628	.	+	0	gene_id "ITA4"; transcript_id "ITA4.1"; gene "ITA4"; exon_number "29";
NW_018387309.1	Manual	CDS	33708	33821	.	+	0	gene_id "ITA4"; transcript_id "ITA4.1"; gene "ITA4"; exon_number "30";
NW_018387309.1	Manual	CDS	34177	34272	.	+	0	gene_id "ITA4"; transcript_id "ITA4.1"; gene "ITA4"; exon_number "31";
NW_018387309.1	Manual	CDS	34375	34503	.	+	0	gene_id "ITA4"; transcript_id "ITA4.1"; gene "ITA4"; exon_number "32";
NW_018387309.1	Manual	CDS	35848	35940	.	+	0	gene_id "ITA4"; transcript_id "ITA4.1"; gene "ITA4"; exon_number "33";
NW_018384422.1	Gnomon	gene	185591	196021	.	+	.	gene_id "ITB1"; db_xref "GeneID:110254773"; gbkey "Gene"; gene "ITB1"; gene_biotype "protein_coding"; partial "true";
NW_018384422.1	Gnomon	exon	185591	185675	.	+	.	gene_id "ITB1"; transcript_id "XM_021061813.2"; db_xref "GeneID:110254773"; exception "annotated by transcript or proteomic data"; gbkey "mRNA"; gene "ITB1"; inference "similar to RNA sequence, mRNA (same species):INSD:JV083975.1"; model_evidence "Supporting evidence includes similarity to: 7 ESTs, 11 Proteins, and 98% coverage of the annotated genomic feature by RNAseq alignments"; note "The seq…
NW_018384422.1	Gnomon	exon	186698	186814	.	+	.	gene_id "ITB1"; transcript_id "XM_021061813.2"; db_xref "GeneID:110254773"; exception "annotated by transcript or proteomic data"; gbkey "mRNA"; gene "ITB1"; inference "similar to RNA sequence, mRNA (same species):INSD:JV083975.1"; model_evidence "Supporting evidence includes similarity to: 7 ESTs, 11 Proteins, and 98% coverage of the annotated genomic feature by RNAseq alignments"; note "The seq…
NW_018384422.1	Gnomon	exon	187373	187433	.	+	.	gene_id "ITB1"; transcript_id "XM_021061813.2"; db_xref "GeneID:110254773"; exception "annotated by transcript or proteomic data"; gbkey "mRNA"; gene "ITB1"; inference "similar to RNA sequence, mRNA (same species):INSD:JV083975.1"; model_evidence "Supporting evidence includes similarity to: 7 ESTs, 11 Proteins, and 98% coverage of the annotated genomic feature by RNAseq alignments"; note "The seq…
NW_018384422.1	Gnomon	exon	187757	187842	.	+	.	gene_id "ITB1"; transcript_id "XM_021061813.2"; db_xref "GeneID:110254773"; exception "annotated by transcript or proteomic data"; gbkey "mRNA"; gene "ITB1"; inference "similar to RNA sequence, mRNA (same species):INSD:JV083975.1"; model_evidence "Supporting evidence includes similarity to: 7 ESTs, 11 Proteins, and 98% coverage of the annotated genomic feature by RNAseq alignments"; note "The seq…
NW_018384422.1	Gnomon	exon	187907	188017	.	+	.	gene_id "ITB1"; transcript_id "XM_021061813.2"; db_xref "GeneID:110254773"; exception "annotated by transcript or proteomic data"; gbkey "mRNA"; gene "ITB1"; inference "similar to RNA sequence, mRNA (same species):INSD:JV083975.1"; model_evidence "Supporting evidence includes similarity to: 7 ESTs, 11 Proteins, and 98% coverage of the annotated genomic feature by RNAseq alignments"; note "The seq…
NW_018384422.1	Gnomon	exon	191849	191893	.	+	.	gene_id "ITB1"; transcript_id "XM_021061813.2"; db_xref "GeneID:110254773"; exception "annotated by transcript or proteomic data"; gbkey "mRNA"; gene "ITB1"; inference "similar to RNA sequence, mRNA (same species):INSD:JV083975.1"; model_evidence "Supporting evidence includes similarity to: 7 ESTs, 11 Proteins, and 98% coverage of the annotated genomic feature by RNAseq alignments"; note "The seq…
NW_018384422.1	Gnomon	exon	192264	192353	.	+	.	gene_id "ITB1"; transcript_id "XM_021061813.2"; db_xref "GeneID:110254773"; exception "annotated by transcript or proteomic data"; gbkey "mRNA"; gene "ITB1"; inference "similar to RNA sequence, mRNA (same species):INSD:JV083975.1"; model_evidence "Supporting evidence includes similarity to: 7 ESTs, 11 Proteins, and 98% coverage of the annotated genomic feature by RNAseq alignments"; note "The seq…
NW_018384422.1	Gnomon	exon	192450	192536	.	+	.	gene_id "ITB1"; transcript_id "XM_021061813.2"; db_xref "GeneID:110254773"; exception "annotated by transcript or proteomic data"; gbkey "mRNA"; gene "ITB1"; inference "similar to RNA sequence, mRNA (same species):INSD:JV083975.1"; model_evidence "Supporting evidence includes similarity to: 7 ESTs, 11 Proteins, and 98% coverage of the annotated genomic feature by RNAseq alignments"; note "The seq…
NW_018384422.1	Gnomon	exon	192598	192672	.	+	.	gene_id "ITB1"; transcript_id "XM_021061813.2"; db_xref "GeneID:110254773"; exception "annotated by transcript or proteomic data"; gbkey "mRNA"; gene "ITB1"; inference "similar to RNA sequence, mRNA (same species):INSD:JV083975.1"; model_evidence "Supporting evidence includes similarity to: 7 ESTs, 11 Proteins, and 98% coverage of the annotated genomic feature by RNAseq alignments"; note "The seq…
NW_018384422.1	Gnomon	exon	192778	192873	.	+	.	gene_id "ITB1"; transcript_id "XM_021061813.2"; db_xref "GeneID:110254773"; exception "annotated by transcript or proteomic data"; gbkey "mRNA"; gene "ITB1"; inference "similar to RNA sequence, mRNA (same species):INSD:JV083975.1"; model_evidence "Supporting evidence includes similarity to: 7 ESTs, 11 Proteins, and 98% coverage of the annotated genomic feature by RNAseq alignments"; note "The seq…
NW_018384422.1	Gnomon	exon	192945	193043	.	+	.	gene_id "ITB1"; transcript_id "XM_021061813.2"; db_xref "GeneID:110254773"; exception "annotated by transcript or proteomic data"; gbkey "mRNA"; gene "ITB1"; inference "similar to RNA sequence, mRNA (same species):INSD:JV083975.1"; model_evidence "Supporting evidence includes similarity to: 7 ESTs, 11 Proteins, and 98% coverage of the annotated genomic feature by RNAseq alignments"; note "The seq…
NW_018384422.1	Gnomon	exon	193117	193190	.	+	.	gene_id "ITB1"; transcript_id "XM_021061813.2"; db_xref "GeneID:110254773"; exception "annotated by transcript or proteomic data"; gbkey "mRNA"; gene "ITB1"; inference "similar to RNA sequence, mRNA (same species):INSD:JV083975.1"; model_evidence "Supporting evidence includes similarity to: 7 ESTs, 11 Proteins, and 98% coverage of the annotated genomic feature by RNAseq alignments"; note "The seq…
NW_018384422.1	Gnomon	exon	193275	193329	.	+	.	gene_id "ITB1"; transcript_id "XM_021061813.2"; db_xref "GeneID:110254773"; exception "annotated by transcript or proteomic data"; gbkey "mRNA"; gene "ITB1"; inference "similar to RNA sequence, mRNA (same species):INSD:JV083975.1"; model_evidence "Supporting evidence includes similarity to: 7 ESTs, 11 Proteins, and 98% coverage of the annotated genomic feature by RNAseq alignments"; note "The seq…
NW_018384422.1	Gnomon	exon	193394	193449	.	+	.	gene_id "ITB1"; transcript_id "XM_021061813.2"; db_xref "GeneID:110254773"; exception "annotated by transcript or proteomic data"; gbkey "mRNA"; gene "ITB1"; inference "similar to RNA sequence, mRNA (same species):INSD:JV083975.1"; model_evidence "Supporting evidence includes similarity to: 7 ESTs, 11 Proteins, and 98% coverage of the annotated genomic feature by RNAseq alignments"; note "The seq…
NW_018384422.1	Gnomon	exon	193599	193683	.	+	.	gene_id "ITB1"; transcript_id "XM_021061813.2"; db_xref "GeneID:110254773"; exception "annotated by transcript or proteomic data"; gbkey "mRNA"; gene "ITB1"; inference "similar to RNA sequence, mRNA (same species):INSD:JV083975.1"; model_evidence "Supporting evidence includes similarity to: 7 ESTs, 11 Proteins, and 98% coverage of the annotated genomic feature by RNAseq alignments"; note "The seq…
NW_018384422.1	Gnomon	exon	193839	193909	.	+	.	gene_id "ITB1"; transcript_id "XM_021061813.2"; db_xref "GeneID:110254773"; exception "annotated by transcript or proteomic data"; gbkey "mRNA"; gene "ITB1"; inference "similar to RNA sequence, mRNA (same species):INSD:JV083975.1"; model_evidence "Supporting evidence includes similarity to: 7 ESTs, 11 Proteins, and 98% coverage of the annotated genomic feature by RNAseq alignments"; note "The seq…
NW_018384422.1	Gnomon	exon	193983	194042	.	+	.	gene_id "ITB1"; transcript_id "XM_021061813.2"; db_xref "GeneID:110254773"; exception "annotated by transcript or proteomic data"; gbkey "mRNA"; gene "ITB1"; inference "similar to RNA sequence, mRNA (same species):INSD:JV083975.1"; model_evidence "Supporting evidence includes similarity to: 7 ESTs, 11 Proteins, and 98% coverage of the annotated genomic feature by RNAseq alignments"; note "The seq…
NW_018384422.1	Gnomon	exon	194111	194186	.	+	.	gene_id "ITB1"; transcript_id "XM_021061813.2"; db_xref "GeneID:110254773"; exception "annotated by transcript or proteomic data"; gbkey "mRNA"; gene "ITB1"; inference "similar to RNA sequence, mRNA (same species):INSD:JV083975.1"; model_evidence "Supporting evidence includes similarity to: 7 ESTs, 11 Proteins, and 98% coverage of the annotated genomic feature by RNAseq alignments"; note "The seq…
NW_018384422.1	Gnomon	exon	194287	194371	.	+	.	gene_id "ITB1"; transcript_id "XM_021061813.2"; db_xref "GeneID:110254773"; exception "annotated by transcript or proteomic data"; gbkey "mRNA"; gene "ITB1"; inference "similar to RNA sequence, mRNA (same species):INSD:JV083975.1"; model_evidence "Supporting evidence includes similarity to: 7 ESTs, 11 Proteins, and 98% coverage of the annotated genomic feature by RNAseq alignments"; note "The seq…
NW_018384422.1	Gnomon	exon	194437	194543	.	+	.	gene_id "ITB1"; transcript_id "XM_021061813.2"; db_xref "GeneID:110254773"; exception "annotated by transcript or proteomic data"; gbkey "mRNA"; gene "ITB1"; inference "similar to RNA sequence, mRNA (same species):INSD:JV083975.1"; model_evidence "Supporting evidence includes similarity to: 7 ESTs, 11 Proteins, and 98% coverage of the annotated genomic feature by RNAseq alignments"; note "The seq…
NW_018384422.1	Gnomon	exon	194609	194701	.	+	.	gene_id "ITB1"; transcript_id "XM_021061813.2"; db_xref "GeneID:110254773"; exception "annotated by transcript or proteomic data"; gbkey "mRNA"; gene "ITB1"; inference "similar to RNA sequence, mRNA (same species):INSD:JV083975.1"; model_evidence "Supporting evidence includes similarity to: 7 ESTs, 11 Proteins, and 98% coverage of the annotated genomic feature by RNAseq alignments"; note "The seq…
NW_018384422.1	Gnomon	exon	194767	194899	.	+	.	gene_id "ITB1"; transcript_id "XM_021061813.2"; db_xref "GeneID:110254773"; exception "annotated by transcript or proteomic data"; gbkey "mRNA"; gene "ITB1"; inference "similar to RNA sequence, mRNA (same species):INSD:JV083975.1"; model_evidence "Supporting evidence includes similarity to: 7 ESTs, 11 Proteins, and 98% coverage of the annotated genomic feature by RNAseq alignments"; note "The seq…
NW_018384422.1	Gnomon	exon	195034	195141	.	+	.	gene_id "ITB1"; transcript_id "XM_021061813.2"; db_xref "GeneID:110254773"; exception "annotated by transcript or proteomic data"; gbkey "mRNA"; gene "ITB1"; inference "similar to RNA sequence, mRNA (same species):INSD:JV083975.1"; model_evidence "Supporting evidence includes similarity to: 7 ESTs, 11 Proteins, and 98% coverage of the annotated genomic feature by RNAseq alignments"; note "The seq…
NW_018384422.1	Gnomon	exon	195226	195335	.	+	.	gene_id "ITB1"; transcript_id "XM_021061813.2"; db_xref "GeneID:110254773"; exception "annotated by transcript or proteomic data"; gbkey "mRNA"; gene "ITB1"; inference "similar to RNA sequence, mRNA (same species):INSD:JV083975.1"; model_evidence "Supporting evidence includes similarity to: 7 ESTs, 11 Proteins, and 98% coverage of the annotated genomic feature by RNAseq alignments"; note "The seq…
NW_018384422.1	Gnomon	exon	195401	195457	.	+	.	gene_id "ITB1"; transcript_id "XM_021061813.2"; db_xref "GeneID:110254773"; exception "annotated by transcript or proteomic data"; gbkey "mRNA"; gene "ITB1"; inference "similar to RNA sequence, mRNA (same species):INSD:JV083975.1"; model_evidence "Supporting evidence includes similarity to: 7 ESTs, 11 Proteins, and 98% coverage of the annotated genomic feature by RNAseq alignments"; note "The seq…
NW_018384422.1	Gnomon	exon	195521	196021	.	+	.	gene_id "ITB1"; transcript_id "XM_021061813.2"; db_xref "GeneID:110254773"; exception "annotated by transcript or proteomic data"; gbkey "mRNA"; gene "ITB1"; inference "similar to RNA sequence, mRNA (same species):INSD:JV083975.1"; model_evidence "Supporting evidence includes similarity to: 7 ESTs, 11 Proteins, and 98% coverage of the annotated genomic feature by RNAseq alignments"; note "The seq…
NW_018384422.1	Gnomon	CDS	187373	187433	.	+	0	gene_id "ITB1"; transcript_id "XM_021061813.2"; db_xref "GeneID:110254773"; exception "annotated by transcript or proteomic data"; gbkey "CDS"; gene "ITB1"; inference "similar to RNA sequence, mRNA (same species):INSD:JV083975.1"; note "The sequence of the model RefSeq protein was modified relative to this genomic sequence to represent the inferred CDS: added 369 bases not found in genome assembl…
NW_018384422.1	Gnomon	CDS	187757	187842	.	+	2	gene_id "ITB1"; transcript_id "XM_021061813.2"; db_xref "GeneID:110254773"; exception "annotated by transcript or proteomic data"; gbkey "CDS"; gene "ITB1"; inference "similar to RNA sequence, mRNA (same species):INSD:JV083975.1"; note "The sequence of the model RefSeq protein was modified relative to this genomic sequence to represent the inferred CDS: added 369 bases not found in genome assembl…
NW_018384422.1	Gnomon	CDS	187907	188017	.	+	0	gene_id "ITB1"; transcript_id "XM_021061813.2"; db_xref "GeneID:110254773"; exception "annotated by transcript or proteomic data"; gbkey "CDS"; gene "ITB1"; inference "similar to RNA sequence, mRNA (same species):INSD:JV083975.1"; note "The sequence of the model RefSeq protein was modified relative to this genomic sequence to represent the inferred CDS: added 369 bases not found in genome assembl…
NW_018384422.1	Gnomon	CDS	191849	191893	.	+	0	gene_id "ITB1"; transcript_id "XM_021061813.2"; db_xref "GeneID:110254773"; exception "annotated by transcript or proteomic data"; gbkey "CDS"; gene "ITB1"; inference "similar to RNA sequence, mRNA (same species):INSD:JV083975.1"; note "The sequence of the model RefSeq protein was modified relative to this genomic sequence to represent the inferred CDS: added 369 bases not found in genome assembl…
NW_018384422.1	Gnomon	CDS	192264	192353	.	+	0	gene_id "ITB1"; transcript_id "XM_021061813.2"; db_xref "GeneID:110254773"; exception "annotated by transcript or proteomic data"; gbkey "CDS"; gene "ITB1"; inference "similar to RNA sequence, mRNA (same species):INSD:JV083975.1"; note "The sequence of the model RefSeq protein was modified relative to this genomic sequence to represent the inferred CDS: added 369 bases not found in genome assembl…
NW_018384422.1	Gnomon	CDS	192450	192536	.	+	0	gene_id "ITB1"; transcript_id "XM_021061813.2"; db_xref "GeneID:110254773"; exception "annotated by transcript or proteomic data"; gbkey "CDS"; gene "ITB1"; inference "similar to RNA sequence, mRNA (same species):INSD:JV083975.1"; note "The sequence of the model RefSeq protein was modified relative to this genomic sequence to represent the inferred CDS: added 369 bases not found in genome assembl…
NW_018384422.1	Gnomon	CDS	192598	192672	.	+	0	gene_id "ITB1"; transcript_id "XM_021061813.2"; db_xref "GeneID:110254773"; exception "annotated by transcript or proteomic data"; gbkey "CDS"; gene "ITB1"; inference "similar to RNA sequence, mRNA (same species):INSD:JV083975.1"; note "The sequence of the model RefSeq protein was modified relative to this genomic sequence to represent the inferred CDS: added 369 bases not found in genome assembl…
NW_018384422.1	Gnomon	CDS	192778	192873	.	+	0	gene_id "ITB1"; transcript_id "XM_021061813.2"; db_xref "GeneID:110254773"; exception "annotated by transcript or proteomic data"; gbkey "CDS"; gene "ITB1"; inference "similar to RNA sequence, mRNA (same species):INSD:JV083975.1"; note "The sequence of the model RefSeq protein was modified relative to this genomic sequence to represent the inferred CDS: added 369 bases not found in genome assembl…
NW_018384422.1	Gnomon	CDS	192945	193043	.	+	0	gene_id "ITB1"; transcript_id "XM_021061813.2"; db_xref "GeneID:110254773"; exception "annotated by transcript or proteomic data"; gbkey "CDS"; gene "ITB1"; inference "similar to RNA sequence, mRNA (same species):INSD:JV083975.1"; note "The sequence of the model RefSeq protein was modified relative to this genomic sequence to represent the inferred CDS: added 369 bases not found in genome assembl…
NW_018384422.1	Gnomon	CDS	193117	193190	.	+	0	gene_id "ITB1"; transcript_id "XM_021061813.2"; db_xref "GeneID:110254773"; exception "annotated by transcript or proteomic data"; gbkey "CDS"; gene "ITB1"; inference "similar to RNA sequence, mRNA (same species):INSD:JV083975.1"; note "The sequence of the model RefSeq protein was modified relative to this genomic sequence to represent the inferred CDS: added 369 bases not found in genome assembl…
NW_018384422.1	Gnomon	CDS	193275	193329	.	+	1	gene_id "ITB1"; transcript_id "XM_021061813.2"; db_xref "GeneID:110254773"; exception "annotated by transcript or proteomic data"; gbkey "CDS"; gene "ITB1"; inference "similar to RNA sequence, mRNA (same species):INSD:JV083975.1"; note "The sequence of the model RefSeq protein was modified relative to this genomic sequence to represent the inferred CDS: added 369 bases not found in genome assembl…
NW_018384422.1	Gnomon	CDS	193394	193449	.	+	0	gene_id "ITB1"; transcript_id "XM_021061813.2"; db_xref "GeneID:110254773"; exception "annotated by transcript or proteomic data"; gbkey "CDS"; gene "ITB1"; inference "similar to RNA sequence, mRNA (same species):INSD:JV083975.1"; note "The sequence of the model RefSeq protein was modified relative to this genomic sequence to represent the inferred CDS: added 369 bases not found in genome assembl…
NW_018384422.1	Gnomon	CDS	193599	193683	.	+	1	gene_id "ITB1"; transcript_id "XM_021061813.2"; db_xref "GeneID:110254773"; exception "annotated by transcript or proteomic data"; gbkey "CDS"; gene "ITB1"; inference "similar to RNA sequence, mRNA (same species):INSD:JV083975.1"; note "The sequence of the model RefSeq protein was modified relative to this genomic sequence to represent the inferred CDS: added 369 bases not found in genome assembl…
NW_018384422.1	Gnomon	CDS	193839	193909	.	+	0	gene_id "ITB1"; transcript_id "XM_021061813.2"; db_xref "GeneID:110254773"; exception "annotated by transcript or proteomic data"; gbkey "CDS"; gene "ITB1"; inference "similar to RNA sequence, mRNA (same species):INSD:JV083975.1"; note "The sequence of the model RefSeq protein was modified relative to this genomic sequence to represent the inferred CDS: added 369 bases not found in genome assembl…
NW_018384422.1	Gnomon	CDS	193983	194042	.	+	1	gene_id "ITB1"; transcript_id "XM_021061813.2"; db_xref "GeneID:110254773"; exception "annotated by transcript or proteomic data"; gbkey "CDS"; gene "ITB1"; inference "similar to RNA sequence, mRNA (same species):INSD:JV083975.1"; note "The sequence of the model RefSeq protein was modified relative to this genomic sequence to represent the inferred CDS: added 369 bases not found in genome assembl…
NW_018384422.1	Gnomon	CDS	194111	194186	.	+	1	gene_id "ITB1"; transcript_id "XM_021061813.2"; db_xref "GeneID:110254773"; exception "annotated by transcript or proteomic data"; gbkey "CDS"; gene "ITB1"; inference "similar to RNA sequence, mRNA (same species):INSD:JV083975.1"; note "The sequence of the model RefSeq protein was modified relative to this genomic sequence to represent the inferred CDS: added 369 bases not found in genome assembl…
NW_018384422.1	Gnomon	CDS	194287	194371	.	+	0	gene_id "ITB1"; transcript_id "XM_021061813.2"; db_xref "GeneID:110254773"; exception "annotated by transcript or proteomic data"; gbkey "CDS"; gene "ITB1"; inference "similar to RNA sequence, mRNA (same species):INSD:JV083975.1"; note "The sequence of the model RefSeq protein was modified relative to this genomic sequence to represent the inferred CDS: added 369 bases not found in genome assembl…
NW_018384422.1	Gnomon	CDS	194437	194543	.	+	2	gene_id "ITB1"; transcript_id "XM_021061813.2"; db_xref "GeneID:110254773"; exception "annotated by transcript or proteomic data"; gbkey "CDS"; gene "ITB1"; inference "similar to RNA sequence, mRNA (same species):INSD:JV083975.1"; note "The sequence of the model RefSeq protein was modified relative to this genomic sequence to represent the inferred CDS: added 369 bases not found in genome assembl…
NW_018384422.1	Gnomon	CDS	194609	194701	.	+	0	gene_id "ITB1"; transcript_id "XM_021061813.2"; db_xref "GeneID:110254773"; exception "annotated by transcript or proteomic data"; gbkey "CDS"; gene "ITB1"; inference "similar to RNA sequence, mRNA (same species):INSD:JV083975.1"; note "The sequence of the model RefSeq protein was modified relative to this genomic sequence to represent the inferred CDS: added 369 bases not found in genome assembl…
NW_018384422.1	Gnomon	CDS	194767	194899	.	+	0	gene_id "ITB1"; transcript_id "XM_021061813.2"; db_xref "GeneID:110254773"; exception "annotated by transcript or proteomic data"; gbkey "CDS"; gene "ITB1"; inference "similar to RNA sequence, mRNA (same species):INSD:JV083975.1"; note "The sequence of the model RefSeq protein was modified relative to this genomic sequence to represent the inferred CDS: added 369 bases not found in genome assembl…
NW_018384422.1	Gnomon	CDS	195034	195141	.	+	2	gene_id "ITB1"; transcript_id "XM_021061813.2"; db_xref "GeneID:110254773"; exception "annotated by transcript or proteomic data"; gbkey "CDS"; gene "ITB1"; inference "similar to RNA sequence, mRNA (same species):INSD:JV083975.1"; note "The sequence of the model RefSeq protein was modified relative to this genomic sequence to represent the inferred CDS: added 369 bases not found in genome assembl…
NW_018384422.1	Gnomon	CDS	195226	195335	.	+	2	gene_id "ITB1"; transcript_id "XM_021061813.2"; db_xref "GeneID:110254773"; exception "annotated by transcript or proteomic data"; gbkey "CDS"; gene "ITB1"; inference "similar to RNA sequence, mRNA (same species):INSD:JV083975.1"; note "The sequence of the model RefSeq protein was modified relative to this genomic sequence to represent the inferred CDS: added 369 bases not found in genome assembl…
NW_018384422.1	Gnomon	CDS	195401	195457	.	+	0	gene_id "ITB1"; transcript_id "XM_021061813.2"; db_xref "GeneID:110254773"; exception "annotated by transcript or proteomic data"; gbkey "CDS"; gene "ITB1"; inference "similar to RNA sequence, mRNA (same species):INSD:JV083975.1"; note "The sequence of the model RefSeq protein was modified relative to this genomic sequence to represent the inferred CDS: added 369 bases not found in genome assembl…
NW_018384422.1	Gnomon	CDS	195521	195586	.	+	0	gene_id "ITB1"; transcript_id "XM_021061813.2"; db_xref "GeneID:110254773"; exception "annotated by transcript or proteomic data"; gbkey "CDS"; gene "ITB1"; inference "similar to RNA sequence, mRNA (same species):INSD:JV083975.1"; note "The sequence of the model RefSeq protein was modified relative to this genomic sequence to represent the inferred CDS: added 369 bases not found in genome assembl…
NW_018384422.1	Gnomon	start_codon	187373	187375	.	+	0	gene_id "ITB1"; transcript_id "XM_021061813.2"; db_xref "GeneID:110254773"; exception "annotated by transcript or proteomic data"; gbkey "CDS"; gene "ITB1"; inference "similar to RNA sequence, mRNA (same species):INSD:JV083975.1"; note "The sequence of the model RefSeq protein was modified relative to this genomic sequence to represent the inferred CDS: added 369 bases not found in genome assembl…
NW_018384422.1	Gnomon	stop_codon	195587	195589	.	+	0	gene_id "ITB1"; transcript_id "XM_021061813.2"; db_xref "GeneID:110254773"; exception "annotated by transcript or proteomic data"; gbkey "CDS"; gene "ITB1"; inference "similar to RNA sequence, mRNA (same species):INSD:JV083975.1"; note "The sequence of the model RefSeq protein was modified relative to this genomic sequence to represent the inferred CDS: added 369 bases not found in genome assembl…
NW_018384872.1	Gnomon	gene	327593	336163	.	+	.	gene_id "ITB2"; db_xref "GeneID:110234081"; gbkey "Gene"; gene "ITB1_"; gene_biotype "protein_coding";
NW_018384872.1	Gnomon	exon	327593	327700	.	+	.	gene_id "ITB2"; transcript_id "XM_021039434.2"; db_xref "GeneID:110234081"; gbkey "mRNA"; gene "ITB1_"; model_evidence "Supporting evidence includes similarity to: 6 Proteins, and 97% coverage of the annotated genomic feature by RNAseq alignments"; product "integrin beta-3"; exon_number "1";
NW_018384872.1	Gnomon	exon	329735	329809	.	+	.	gene_id "ITB2"; transcript_id "XM_021039434.2"; db_xref "GeneID:110234081"; gbkey "mRNA"; gene "ITB1_"; model_evidence "Supporting evidence includes similarity to: 6 Proteins, and 97% coverage of the annotated genomic feature by RNAseq alignments"; product "integrin beta-3"; exon_number "2";
NW_018384872.1	Gnomon	exon	329892	329959	.	+	.	gene_id "ITB2"; transcript_id "XM_021039434.2"; db_xref "GeneID:110234081"; gbkey "mRNA"; gene "ITB1_"; model_evidence "Supporting evidence includes similarity to: 6 Proteins, and 97% coverage of the annotated genomic feature by RNAseq alignments"; product "integrin beta-3"; exon_number "3";
NW_018384872.1	Gnomon	exon	330208	330318	.	+	.	gene_id "ITB2"; transcript_id "XM_021039434.2"; db_xref "GeneID:110234081"; gbkey "mRNA"; gene "ITB1_"; model_evidence "Supporting evidence includes similarity to: 6 Proteins, and 97% coverage of the annotated genomic feature by RNAseq alignments"; product "integrin beta-3"; exon_number "4";
NW_018384872.1	Gnomon	exon	330581	330644	.	+	.	gene_id "ITB2"; transcript_id "XM_021039434.2"; db_xref "GeneID:110234081"; gbkey "mRNA"; gene "ITB1_"; model_evidence "Supporting evidence includes similarity to: 6 Proteins, and 97% coverage of the annotated genomic feature by RNAseq alignments"; product "integrin beta-3"; exon_number "5";
NW_018384872.1	Gnomon	exon	330719	330850	.	+	.	gene_id "ITB2"; transcript_id "XM_021039434.2"; db_xref "GeneID:110234081"; gbkey "mRNA"; gene "ITB1_"; model_evidence "Supporting evidence includes similarity to: 6 Proteins, and 97% coverage of the annotated genomic feature by RNAseq alignments"; product "integrin beta-3"; exon_number "6";
NW_018384872.1	Gnomon	exon	330994	331081	.	+	.	gene_id "ITB2"; transcript_id "XM_021039434.2"; db_xref "GeneID:110234081"; gbkey "mRNA"; gene "ITB1_"; model_evidence "Supporting evidence includes similarity to: 6 Proteins, and 97% coverage of the annotated genomic feature by RNAseq alignments"; product "integrin beta-3"; exon_number "7";
NW_018384872.1	Gnomon	exon	331178	331271	.	+	.	gene_id "ITB2"; transcript_id "XM_021039434.2"; db_xref "GeneID:110234081"; gbkey "mRNA"; gene "ITB1_"; model_evidence "Supporting evidence includes similarity to: 6 Proteins, and 97% coverage of the annotated genomic feature by RNAseq alignments"; product "integrin beta-3"; exon_number "8";
NW_018384872.1	Gnomon	exon	331366	331455	.	+	.	gene_id "ITB2"; transcript_id "XM_021039434.2"; db_xref "GeneID:110234081"; gbkey "mRNA"; gene "ITB1_"; model_evidence "Supporting evidence includes similarity to: 6 Proteins, and 97% coverage of the annotated genomic feature by RNAseq alignments"; product "integrin beta-3"; exon_number "9";
NW_018384872.1	Gnomon	exon	331577	331645	.	+	.	gene_id "ITB2"; transcript_id "XM_021039434.2"; db_xref "GeneID:110234081"; gbkey "mRNA"; gene "ITB1_"; model_evidence "Supporting evidence includes similarity to: 6 Proteins, and 97% coverage of the annotated genomic feature by RNAseq alignments"; product "integrin beta-3"; exon_number "10";
NW_018384872.1	Gnomon	exon	332459	332532	.	+	.	gene_id "ITB2"; transcript_id "XM_021039434.2"; db_xref "GeneID:110234081"; gbkey "mRNA"; gene "ITB1_"; model_evidence "Supporting evidence includes similarity to: 6 Proteins, and 97% coverage of the annotated genomic feature by RNAseq alignments"; product "integrin beta-3"; exon_number "11";
NW_018384872.1	Gnomon	exon	332630	332681	.	+	.	gene_id "ITB2"; transcript_id "XM_021039434.2"; db_xref "GeneID:110234081"; gbkey "mRNA"; gene "ITB1_"; model_evidence "Supporting evidence includes similarity to: 6 Proteins, and 97% coverage of the annotated genomic feature by RNAseq alignments"; product "integrin beta-3"; exon_number "12";
NW_018384872.1	Gnomon	exon	332749	332810	.	+	.	gene_id "ITB2"; transcript_id "XM_021039434.2"; db_xref "GeneID:110234081"; gbkey "mRNA"; gene "ITB1_"; model_evidence "Supporting evidence includes similarity to: 6 Proteins, and 97% coverage of the annotated genomic feature by RNAseq alignments"; product "integrin beta-3"; exon_number "13";
NW_018384872.1	Gnomon	exon	332930	333017	.	+	.	gene_id "ITB2"; transcript_id "XM_021039434.2"; db_xref "GeneID:110234081"; gbkey "mRNA"; gene "ITB1_"; model_evidence "Supporting evidence includes similarity to: 6 Proteins, and 97% coverage of the annotated genomic feature by RNAseq alignments"; product "integrin beta-3"; exon_number "14";
NW_018384872.1	Gnomon	exon	333263	333336	.	+	.	gene_id "ITB2"; transcript_id "XM_021039434.2"; db_xref "GeneID:110234081"; gbkey "mRNA"; gene "ITB1_"; model_evidence "Supporting evidence includes similarity to: 6 Proteins, and 97% coverage of the annotated genomic feature by RNAseq alignments"; product "integrin beta-3"; exon_number "15";
NW_018384872.1	Gnomon	exon	333466	333531	.	+	.	gene_id "ITB2"; transcript_id "XM_021039434.2"; db_xref "GeneID:110234081"; gbkey "mRNA"; gene "ITB1_"; model_evidence "Supporting evidence includes similarity to: 6 Proteins, and 97% coverage of the annotated genomic feature by RNAseq alignments"; product "integrin beta-3"; exon_number "16";
NW_018384872.1	Gnomon	exon	333602	333674	.	+	.	gene_id "ITB2"; transcript_id "XM_021039434.2"; db_xref "GeneID:110234081"; gbkey "mRNA"; gene "ITB1_"; model_evidence "Supporting evidence includes similarity to: 6 Proteins, and 97% coverage of the annotated genomic feature by RNAseq alignments"; product "integrin beta-3"; exon_number "17";
NW_018384872.1	Gnomon	exon	333875	333956	.	+	.	gene_id "ITB2"; transcript_id "XM_021039434.2"; db_xref "GeneID:110234081"; gbkey "mRNA"; gene "ITB1_"; model_evidence "Supporting evidence includes similarity to: 6 Proteins, and 97% coverage of the annotated genomic feature by RNAseq alignments"; product "integrin beta-3"; exon_number "18";
NW_018384872.1	Gnomon	exon	334024	334145	.	+	.	gene_id "ITB2"; transcript_id "XM_021039434.2"; db_xref "GeneID:110234081"; gbkey "mRNA"; gene "ITB1_"; model_evidence "Supporting evidence includes similarity to: 6 Proteins, and 97% coverage of the annotated genomic feature by RNAseq alignments"; product "integrin beta-3"; exon_number "19";
NW_018384872.1	Gnomon	exon	334314	334406	.	+	.	gene_id "ITB2"; transcript_id "XM_021039434.2"; db_xref "GeneID:110234081"; gbkey "mRNA"; gene "ITB1_"; model_evidence "Supporting evidence includes similarity to: 6 Proteins, and 97% coverage of the annotated genomic feature by RNAseq alignments"; product "integrin beta-3"; exon_number "20";
NW_018384872.1	Gnomon	exon	334510	334660	.	+	.	gene_id "ITB2"; transcript_id "XM_021039434.2"; db_xref "GeneID:110234081"; gbkey "mRNA"; gene "ITB1_"; model_evidence "Supporting evidence includes similarity to: 6 Proteins, and 97% coverage of the annotated genomic feature by RNAseq alignments"; product "integrin beta-3"; exon_number "21";
NW_018384872.1	Gnomon	exon	334747	334857	.	+	.	gene_id "ITB2"; transcript_id "XM_021039434.2"; db_xref "GeneID:110234081"; gbkey "mRNA"; gene "ITB1_"; model_evidence "Supporting evidence includes similarity to: 6 Proteins, and 97% coverage of the annotated genomic feature by RNAseq alignments"; product "integrin beta-3"; exon_number "22";
NW_018384872.1	Gnomon	exon	335033	335142	.	+	.	gene_id "ITB2"; transcript_id "XM_021039434.2"; db_xref "GeneID:110234081"; gbkey "mRNA"; gene "ITB1_"; model_evidence "Supporting evidence includes similarity to: 6 Proteins, and 97% coverage of the annotated genomic feature by RNAseq alignments"; product "integrin beta-3"; exon_number "23";
NW_018384872.1	Gnomon	exon	335361	335417	.	+	.	gene_id "ITB2"; transcript_id "XM_021039434.2"; db_xref "GeneID:110234081"; gbkey "mRNA"; gene "ITB1_"; model_evidence "Supporting evidence includes similarity to: 6 Proteins, and 97% coverage of the annotated genomic feature by RNAseq alignments"; product "integrin beta-3"; exon_number "24";
NW_018384872.1	Gnomon	exon	335553	336163	.	+	.	gene_id "ITB2"; transcript_id "XM_021039434.2"; db_xref "GeneID:110234081"; gbkey "mRNA"; gene "ITB1_"; model_evidence "Supporting evidence includes similarity to: 6 Proteins, and 97% coverage of the annotated genomic feature by RNAseq alignments"; product "integrin beta-3"; exon_number "25";
NW_018384872.1	Gnomon	CDS	329746	329809	.	+	0	gene_id "ITB2"; transcript_id "XM_021039434.2"; db_xref "GeneID:110234081"; gbkey "CDS"; gene "ITB1_"; product "integrin beta-3"; protein_id "XP_020895093.1"; exon_number "2";
NW_018384872.1	Gnomon	CDS	329892	329959	.	+	2	gene_id "ITB2"; transcript_id "XM_021039434.2"; db_xref "GeneID:110234081"; gbkey "CDS"; gene "ITB1_"; product "integrin beta-3"; protein_id "XP_020895093.1"; exon_number "3";
NW_018384872.1	Gnomon	CDS	330208	330318	.	+	0	gene_id "ITB2"; transcript_id "XM_021039434.2"; db_xref "GeneID:110234081"; gbkey "CDS"; gene "ITB1_"; product "integrin beta-3"; protein_id "XP_020895093.1"; exon_number "4";
NW_018384872.1	Gnomon	CDS	330581	330644	.	+	0	gene_id "ITB2"; transcript_id "XM_021039434.2"; db_xref "GeneID:110234081"; gbkey "CDS"; gene "ITB1_"; product "integrin beta-3"; protein_id "XP_020895093.1"; exon_number "5";
NW_018384872.1	Gnomon	CDS	330719	330850	.	+	2	gene_id "ITB2"; transcript_id "XM_021039434.2"; db_xref "GeneID:110234081"; gbkey "CDS"; gene "ITB1_"; product "integrin beta-3"; protein_id "XP_020895093.1"; exon_number "6";
NW_018384872.1	Gnomon	CDS	330994	331081	.	+	2	gene_id "ITB2"; transcript_id "XM_021039434.2"; db_xref "GeneID:110234081"; gbkey "CDS"; gene "ITB1_"; product "integrin beta-3"; protein_id "XP_020895093.1"; exon_number "7";
NW_018384872.1	Gnomon	CDS	331178	331271	.	+	1	gene_id "ITB2"; transcript_id "XM_021039434.2"; db_xref "GeneID:110234081"; gbkey "CDS"; gene "ITB1_"; product "integrin beta-3"; protein_id "XP_020895093.1"; exon_number "8";
NW_018384872.1	Gnomon	CDS	331366	331455	.	+	0	gene_id "ITB2"; transcript_id "XM_021039434.2"; db_xref "GeneID:110234081"; gbkey "CDS"; gene "ITB1_"; product "integrin beta-3"; protein_id "XP_020895093.1"; exon_number "9";
NW_018384872.1	Gnomon	CDS	331577	331645	.	+	0	gene_id "ITB2"; transcript_id "XM_021039434.2"; db_xref "GeneID:110234081"; gbkey "CDS"; gene "ITB1_"; product "integrin beta-3"; protein_id "XP_020895093.1"; exon_number "10";
NW_018384872.1	Gnomon	CDS	332459	332532	.	+	0	gene_id "ITB2"; transcript_id "XM_021039434.2"; db_xref "GeneID:110234081"; gbkey "CDS"; gene "ITB1_"; product "integrin beta-3"; protein_id "XP_020895093.1"; exon_number "11";
NW_018384872.1	Gnomon	CDS	332630	332681	.	+	1	gene_id "ITB2"; transcript_id "XM_021039434.2"; db_xref "GeneID:110234081"; gbkey "CDS"; gene "ITB1_"; product "integrin beta-3"; protein_id "XP_020895093.1"; exon_number "12";
NW_018384872.1	Gnomon	CDS	332749	332810	.	+	0	gene_id "ITB2"; transcript_id "XM_021039434.2"; db_xref "GeneID:110234081"; gbkey "CDS"; gene "ITB1_"; product "integrin beta-3"; protein_id "XP_020895093.1"; exon_number "13";
NW_018384872.1	Gnomon	CDS	332930	333017	.	+	1	gene_id "ITB2"; transcript_id "XM_021039434.2"; db_xref "GeneID:110234081"; gbkey "CDS"; gene "ITB1_"; product "integrin beta-3"; protein_id "XP_020895093.1"; exon_number "14";
NW_018384872.1	Gnomon	CDS	333263	333336	.	+	0	gene_id "ITB2"; transcript_id "XM_021039434.2"; db_xref "GeneID:110234081"; gbkey "CDS"; gene "ITB1_"; product "integrin beta-3"; protein_id "XP_020895093.1"; exon_number "15";
NW_018384872.1	Gnomon	CDS	333466	333531	.	+	1	gene_id "ITB2"; transcript_id "XM_021039434.2"; db_xref "GeneID:110234081"; gbkey "CDS"; gene "ITB1_"; product "integrin beta-3"; protein_id "XP_020895093.1"; exon_number "16";
NW_018384872.1	Gnomon	CDS	333602	333674	.	+	1	gene_id "ITB2"; transcript_id "XM_021039434.2"; db_xref "GeneID:110234081"; gbkey "CDS"; gene "ITB1_"; product "integrin beta-3"; protein_id "XP_020895093.1"; exon_number "17";
NW_018384872.1	Gnomon	CDS	333875	333956	.	+	0	gene_id "ITB2"; transcript_id "XM_021039434.2"; db_xref "GeneID:110234081"; gbkey "CDS"; gene "ITB1_"; product "integrin beta-3"; protein_id "XP_020895093.1"; exon_number "18";
NW_018384872.1	Gnomon	CDS	334024	334145	.	+	2	gene_id "ITB2"; transcript_id "XM_021039434.2"; db_xref "GeneID:110234081"; gbkey "CDS"; gene "ITB1_"; product "integrin beta-3"; protein_id "XP_020895093.1"; exon_number "19";
NW_018384872.1	Gnomon	CDS	334314	334406	.	+	0	gene_id "ITB2"; transcript_id "XM_021039434.2"; db_xref "GeneID:110234081"; gbkey "CDS"; gene "ITB1_"; product "integrin beta-3"; protein_id "XP_020895093.1"; exon_number "20";
NW_018384872.1	Gnomon	CDS	334510	334660	.	+	0	gene_id "ITB2"; transcript_id "XM_021039434.2"; db_xref "GeneID:110234081"; gbkey "CDS"; gene "ITB1_"; product "integrin beta-3"; protein_id "XP_020895093.1"; exon_number "21";
NW_018384872.1	Gnomon	CDS	334747	334857	.	+	2	gene_id "ITB2"; transcript_id "XM_021039434.2"; db_xref "GeneID:110234081"; gbkey "CDS"; gene "ITB1_"; product "integrin beta-3"; protein_id "XP_020895093.1"; exon_number "22";
NW_018384872.1	Gnomon	CDS	335033	335142	.	+	2	gene_id "ITB2"; transcript_id "XM_021039434.2"; db_xref "GeneID:110234081"; gbkey "CDS"; gene "ITB1_"; product "integrin beta-3"; protein_id "XP_020895093.1"; exon_number "23";
NW_018384872.1	Gnomon	CDS	335361	335417	.	+	0	gene_id "ITB2"; transcript_id "XM_021039434.2"; db_xref "GeneID:110234081"; gbkey "CDS"; gene "ITB1_"; product "integrin beta-3"; protein_id "XP_020895093.1"; exon_number "24";
NW_018384872.1	Gnomon	CDS	335553	335615	.	+	0	gene_id "ITB2"; transcript_id "XM_021039434.2"; db_xref "GeneID:110234081"; gbkey "CDS"; gene "ITB1_"; product "integrin beta-3"; protein_id "XP_020895093.1"; exon_number "25";
NW_018384872.1	Gnomon	start_codon	329746	329748	.	+	0	gene_id "ITB2"; transcript_id "XM_021039434.2"; db_xref "GeneID:110234081"; gbkey "CDS"; gene "ITB1_"; product "integrin beta-3"; protein_id "XP_020895093.1"; exon_number "2";
NW_018384872.1	Gnomon	stop_codon	335616	335618	.	+	0	gene_id "ITB2"; transcript_id "XM_021039434.2"; db_xref "GeneID:110234081"; gbkey "CDS"; gene "ITB1_"; product "integrin beta-3"; protein_id "XP_020895093.1"; exon_number "25";
