# Supplementary material for: Integrins mediate symbiont-specific uptake in cnidarian larvae
Source: EMBO Rep. 2025 Dec 16;27(2):291–310. doi: 10.1038/s44319-025-00645-9 (PMC12852126; doi:10.1038/s44319-025-00645-9)
Supplement: Supplementary file 5 — Source data Fig. 1 [file 44319_2025_645_MOESM5_ESM.zip › EMBOR-2025-61328V2_SourceDataFig1/Fig1A/Aiptasia_Integrins_reviewed.protein_seq.fa]

>ITA1 NP_001421589.1
MWWLSVAVLAALFLHSQTFNIDVNIPVLRQGDQPGSYFGFSVAEHQFSRSGGNANWILVGAPKANTTNLL
VNHKIVSPGAVYKCDLKNADCEQVDFLTENXENSXGEDIEDQSNMWFGVSLSTGPGGNVLACGHRYIYKT
KRVNYHMYPGKCYTAXKSLLQRFIRPYSECLDRNKDDANSGSIATYERYQYCQMGVSSTYIPNTKQAMFG
GPGTTNYQGMIFYGADKDAQYKEGEIGYQGYSVAYGSFFXKTESDLVTGAPRHKHHGMVVVFSQEDDYKT
HKVILSPEVKGLRQPGSGFGSSVAGIDVNNDGWSDILVGAPFYYVKGSVNEGRVFVYMNKGNGEFEKTLE
LAPSVSKNMARFGHVISRVGDLDQDGYEDVAIGAPYEDTSGVVYVFNGSSKGLIXTPAQIIKPSDLKENM
TSFGYSISGDTDLDENGYPDLVIGAFESDKIALLRSRPIIEMVANATIDPKPLDIRSTNCDIKYQGKNIK
TACMSLKICLGYKERKNKLTQKLSADIRIESDVEYNKKARVLFNATLGSVYNKKLTGLPRFPXEECFVEY
VFLRTKVEDIYPDITFRIFYKMHQPSTPPTAAPQQLPPIADYAMLEEQKKTFTNAILPFQRDCIKCVPNL
MLQQTSPKTLAVGGZDFPLEITVSNEGESAYRSELHITIPEGVSVASVDDATDASKKAFPISHKVTSKTV
EDDNTTRIFTVPIANPLKNKEKKRFSVRLSTGGFSKSEDFLPINLKVSSANPEPEKHMADNLIKLNVSII
SKADLKVTGFRGDGQEQVLYGGQVVGESAMVTEDDIGNQVTHIYKVENXGPDLVPEAEIVIQWPYEAKSG
KHLLYLMDVLVTGKGKCHFLPGQINMLNLKKKLNTLAVSSRNNTIVAAQDLEGGVLSRERRETEQLEEKE
NKEKRQTSEPVKQGGRANIILDCQSKEKTAKCTPIRCTMKKLSKGDVVEFTVRSRLWNGTFLEDYYGDYA
KVISRASVKSLVTFVQEQXPDNNNALVSTQINPGFTSKRKTELAPWVIPVAVVSAIIVLAIIIVLLWKCG
FFRRKKFDGNITDAEREEMMQESKKEKQPFE
>ITA2 XP_028518220.1
MLAYFLVCFWLVIINVYGFNVXTRTATIYAHPNRTYLFGFTVALHSYQSTRWLLVGAPLTDVISPNGRLL
HKYGGIFKCETAGSNACVIVNVDNEPERKELFPAGSKRMVAMETKSGQWLGATLKTNBKTVLVCAPRYSH
KKEDRYKTHEFIDGLNLRPWLSGGCYRLHGNLSRQQHGGILKPWAESKSYYTGNSEAGFSAALLDTGVVM
GTVGISFPPNQKEPFLGWTGGLNVYLVTSHAYKTTSRDQLGKNDYMGYDVAIGYYGNTTRQDIAGGAPRG
NNMKGKVLIYDIQEKTDIVFKSQLKLPKEEVKEGVKEQKTPFGTYFGSTLCAVDLNQDGMTDLLVGAPFY
TDTMDEGRVYVYVNKKGIXMLSDVVLKGDNLRGARFGTAIANVGDLNRDGYQDVAIGAPFEGHNSSGAVY
IYYGTKTGIESEYRQKILSRTLNENLLGFGYSISGKVDVDGNGYPDIAVGSFLSGHAVLFRTRRIVEVQA
LIRPDRNRIVLENNKFMCHGVDGTLYKCLNVTVCFRFKDREPSNRRDLEISFDMEADADIIILEYRRMYF
YNGKDKTFKIEGRTTIPTQENEHCLNPYTVYITRNIRFLDLLKKLTFDLKFSLADKACESVPNIPCAMLD
EYLPTAVRNDEVVFQKHCSHEVCKPDLSVTAHVQLPGNHTVLVVGTEDVLTVHMNIENNAKDASYQSIVS
LYFPXNLSYIGPTSTKNVLCSSXYGNETTLATCQIGNPFKPQTKKSLSIKFTAHDVTDDFVISALVSSAS
NDTNQANNMVSIPITTKYLTDMELTGVSQPHDVIYTGNPVSKNVTGPVIIQTLTIRNHGPSFAEGAIANI
QVPKLYENNPDSTVLYIDEVEVSQGPGKCYEMLNGIVPEKXNLSQPALSQTMLQNKLTTILKTTCRSAEC
YLLZCKLGRLAMDEIVHISMKLRLNQNTLIKNNKANTKLVTTAQLSVPTDIMQTDTSNDNVKIILTARPS
SEAKXREDVSWWIILVSILGGLILLAVLIAILYKCGFFKRSRPDKQDALPEXTTPMKV
>ITA3 XP_020913011.1_and_XP_020913056.1
MKFLFXAFWSFSFSFVLVKSFNLDLHEPLVMTSGASGEYFGFSVALHSHGAEKWVLVGAPLANQTVPTGS
RYKVHERYGTVYKCKPTKGGSCETVPIDTSDPQYEMYEDKPINIEEKTGQWLGATLHTTGNNGKVVACAP
RYSLQGHIKTGLPEDRRQVVVGRCFLVWESLSGTYQDIDPCRHSYNTRDFLYSYRSDGFCQAGFAASVFN
DGQTLALSAVGKNYGRGSVGVHFPDTEETIFASSSDVKMDYFGDSMGYAVTTGQFMPRYDEHIVGSSP
MAFNVVGREKVKVSFTLPLPKDAQIGSSFGHAVCALDLNNDGMSDLLVGAPRYSYDGDEGRVFVYVNNGL
GALNIMDGMTLDGDRQPKANFGFSIASAGDLNKDSYNDVVIGAPYGGDDGRGAVYIYHGTKKGIDTKYRQ
KISAAMVGDNKLASFGYSLTGGVDVDDNKYPDIAVGAYXSDRTVLLRTRPIVKVQAKIELSTNQIVLEDN
KTSMCNFADGSRHKCLTARVCFKYSHKVPLNQGIDLSYSLTLDQDMHSDFLRRMFFLGKNASQKAFIWMS
NISITKQNEWKCEPVYRVYLRERERIGDLLSPLTFDVNYDLELNAPCTVCPILDDYDDVRRRSARATIQF
QKQCGKDQECVPDMAVSGRVSFLGGYKDLRIGVSNEMNVSITVLNKADDFAYPGMVIVTYPSLLGYIGTE
TKGVRCSRVTFEDKDTEKAECFVGMPFVGKSKKKFDLKFTTSEIKGDIRQFQIELFATSPSRDADPLNNK
VKLLVNVKFEADLSITGSSVPDQVVYNGKTAVPLKDIKKEKDIGPEVSQIVIVRNNGPSAVDGSVVKISV
PWKHNKDDPESYLLYLLHVMVEGSAASCDVITNPLNIKTKNSTNVKAPGIVDKRLTSSITDQRTKRENKE
TDCKAEECLSFTCQLGRLDSGNDVKIIMTSRVWQNTLVKADVGSIDLFTSAVVSAPSSITEPNKGKNNHV
TIVLRTNPKDSKTPTESTPVWIIILSVLAGLILLALVIFVLYKCGFFKRNRASQQLNNDEEKMSSEGKYD
AASQQDQ
>ITA4 NP_001428822.1
MELILVVVSLLTFVYVKSFNIDITKPVIFDHPKSTKGSYFGFSVSLHSNNKKWLLVGAPLDDVPSKSDSN
QILQKYGAIYKCDPTNSQCSYIPIDNTPVQKRKYKYQGTIKQLEWEKKKTQWLGQDVHSSGKNGKVVTCA
PRYTETPPDRDGTLQYQWILGRCFEVLNDLSDSKVIISPCQNKRYGNNYFGYCQAGFSARLTADGEYIVM
GALGVSNWKGGVIAYSPVYQGEEAFSTQDQIEKGYYMGYSVTSGLFGQSKKMGIAGGAPRAENMKGKVLI
YQIEPSQLTVSATLPQPKNAKMGSYFGSVLCAVDLDKDGYTDILVGAPFYSDVKDEGHVFVYMNNKNGAL
NLMPDMELSGDKIVGARFGSAIANVGSLNNDKYDDVAIGAPYEDKGAVYIYHGKANGIETKYRQKILASQ
VNSGLSLFGHSISGGLDVDDNGYPDMAVGSYGSDKAVLLKTQKVINIKAEISLSVTRFVIENNKTECKEN
DGTFHKCLNVTVCFTTMEAKPTDLNITYKIELDQDKGSDALRRMYFYKKNSKRFMITDTQLMRFSANRKV
CLPVHTVHLRKKSRLVDLLSVLTFDVSFDLAHSSCKTNPNELCPVLNDYMPKLVRAVATFQKQCRSNDIC
KPDLSVTGKLIISGKETDTIHIGTVNDVTLMIDVKNKAPDAAYLAQVVISYPSTFDYIGPRLSDAVQCTT
SAASNGSETATCTIGNPLNGQSNKTVHIKFGTSELARDFSIGIQAKSVNVDQNENDNSMKIPVVVKFEAD
LEVLGSSVPDEVIYQGKAMSKDEIKIQTQIGPKIAQTIIVQNKGPSKVDGAEVQISVPSRYIDDTDSYLL
YLLQVELTGASGSCRTEGALNELKLPLTANVTTSDKDSKRKRRSVVEGTSLDCRTATCKSFKCVFGLLKA
GEKAEVTVRSRLWQSTFLKKNPGTQTIQTTAIVSIPDKKYTQPDSENDKAIISVIVKPPSDADKQKEELA
WWVYFLAVLGGVLLLGIAAFILYKFGFFKRKRIKDISSPTQSDITPAVTTSSAI
>ITB1 XP_020917472.1
MSCVQVMLLYLVVSILLPLQAQSNEQCVEKTTCGECIKVGSACTWCKDKVYFAKGQPAARCDTVENHLXR
KCKKISNPKSSYNANENKKFDSTTNVTPQNLTLRLRKGQATTFNVSMRTPVDFPVDVYYLMDLSGSMFQD
MKKITALGTRIATEMTQITKRFRLGFGTFVDKPLAPFIDTHPNIVKHPNFVPRPGGGVMTDMNSIPAFGF
RNSLPLDLNTSKFESKVAEQNISGNVDNPEGGMDALVQVAVCHKDIGWDKKESARRLVVFTTDASYHFAG
DGLLGGVVLPNDGXCHVSNNEYVASTLMDYPSLGQLRHVLLENQVVPMFAISKNQKPIYDEVVKFLGEES
FAVAAQLSADGSNIVTLIREQYEKIAKTQTISDNSTAGVRIEYTAICPDKTYNNTKICTDVKIGETVSFQ
VSVTAEKCSPDMPDRVHLRTAFGDVALKLEYLCDCECEDLEYQEPKSNHCSSNGSLICGICKCDDGWSGR
LCNCEAGKEFNTSLCQTNQATGQICSGRGDCYCGECQCKKSNTPGEKFYGENCECSNINCPRNKDDKLCG
GPKQGMCDCGECKCFGNWTGPSCSCSADTEGCIKDGVMCSNRGSCVCNQCSCNGSTTCIGPHCEPVPGCL
GLCEANKDCVHCKMFERSECDKQLKCDTKNTNMIIVEEIDSSMGETCDFIDNEDCRYYFAYKYSPDSKLQ
IYVKRKKECEDDLEPLVVILAVIGGILAIGLALLLIWRLLATIQDRREFAKFQKERQNAKWDTGENPIFK
QATTTFQNPTYGGKG
>ITB2 XP_020895093.1
MKTFFFIVALITIVNLPFSTQSCQSQATCKQCISKAECAWCSAEKFKEKAESRCDTLENLKKLGCPMSNI
SNPSSKYEPINPIGVGPTVQVSPQKVTLKLRPGVPATIPLVVRSAENYPVDLYYLMDMSWSMQNDLDKLK
NLAGKIAQTLKNITKNYQLGFGSFVDKTVSPYMRQELKKPCKANQQCVPTYGYKHILKLVKNDTKFKEEI
NKQIISGNLDEPEGGFDALMQVAVCSNRIGWKKSGESRRLVVFVTDAPFHKIASTVKLAFKAPDGIRVQY
TGRCGNKIVSNGECTGVAIKDTVXFDISVSLERCTPEVVKQKSFPIRIPGFGEVEVNLEYICSCQCESSQ
YRVENSSRCSDGNGTYACGQCSCYENRYGENCECDSPFDKSKDLSKCKATNATDEPPCSGSGQCICGKCI
CNRDPRGRIYGDKCQCNDFSCQEHKGAVCGGSDRGVCDCGVCKCKGVYIGVNCGQRNCSLLDYECRKDKE
SPICGGKDRGTCECGQCKCNSKYTGQYCEDCPTCEGGICSSSKDCITCTKFEKNSLEDCKKVNRCEAVIQ
TVETIKNIDTYTDQGLYRCEGSREKCTYYFTYRKRADGKSYDLFVQEKQACPAPAPILAISLGVVGGILL
IGLVLLLIGKILVSMADRIEYKRFERDRMNAKWHREKNPLYKEAKTTFENPTYAGR
