# Supplementary material for: Integrins mediate symbiont-specific uptake in cnidarian larvae
Source: EMBO Rep. 2025 Dec 16;27(2):291–310. doi: 10.1038/s44319-025-00645-9 (PMC12852126; doi:10.1038/s44319-025-00645-9)
Supplement: Supplementary file 6 — Source data Fig. 2 [file 44319_2025_645_MOESM6_ESM.zip]

Archive with 15 entries (10 files):
- EMBOR-2025-61328V2_SourceDataFig2/
- EMBOR-2025-61328V2_SourceDataFig2/.DS_Store
- __MACOSX/EMBOR-2025-61328V2_SourceDataFig2/._.DS_Store
- EMBOR-2025-61328V2_SourceDataFig2/Fig2B/
- EMBOR-2025-61328V2_SourceDataFig2/Fig2E/
- EMBOR-2025-61328V2_SourceDataFig2/Fig2D/
- EMBOR-2025-61328V2_SourceDataFig2/Fig2C/
- EMBOR-2025-61328V2_SourceDataFig2/Fig2B/cropped_2018-10-28_Alpha4 sense 40x 10.tif
- __MACOSX/EMBOR-2025-61328V2_SourceDataFig2/Fig2B/._cropped_2018-10-28_Alpha4 sense 40x 10.tif
- EMBOR-2025-61328V2_SourceDataFig2/Fig2E/MAX_20181027 FISH intalpha 1 4.lif - IntAlpha4 AS 2 whole.tif (CY)_20┬╡m.tif
- __MACOSX/EMBOR-2025-61328V2_SourceDataFig2/Fig2E/._MAX_20181027 FISH intalpha 1 4.lif - IntAlpha4 AS 2 whole.tif (CY)_20┬╡m.tif
- EMBOR-2025-61328V2_SourceDataFig2/Fig2D/MAX_20181027 FISH intalpha 1 4.lif - IntAlpha4 sense 5 whole.tif (CY).tif
- __MACOSX/EMBOR-2025-61328V2_SourceDataFig2/Fig2D/._MAX_20181027 FISH intalpha 1 4.lif - IntAlpha4 sense 5 whole.tif (CY).tif
- EMBOR-2025-61328V2_SourceDataFig2/Fig2C/cropped_2018-10-28_Alpha4 AS 40x 3-1_20micron_scalebar.tif
- __MACOSX/EMBOR-2025-61328V2_SourceDataFig2/Fig2C/._cropped_2018-10-28_Alpha4 AS 40x 3-1_20micron_scalebar.tif
