# Supplementary material for: Integrins mediate symbiont-specific uptake in cnidarian larvae
Source: EMBO Rep. 2025 Dec 16;27(2):291–310. doi: 10.1038/s44319-025-00645-9 (PMC12852126; doi:10.1038/s44319-025-00645-9)
Supplement: Supplementary file 7 — Source data Fig. 3 [file 44319_2025_645_MOESM7_ESM.zip]

Archive with 39 entries (26 files):
- EMBOR-2025-61328V2_SourceDataFig3/
- EMBOR-2025-61328V2_SourceDataFig3/.DS_Store
- __MACOSX/EMBOR-2025-61328V2_SourceDataFig3/._.DS_Store
- EMBOR-2025-61328V2_SourceDataFig3/Fig3I/
- EMBOR-2025-61328V2_SourceDataFig3/Fig3G/
- EMBOR-2025-61328V2_SourceDataFig3/Fig3F/
- EMBOR-2025-61328V2_SourceDataFig3/Fig3A/
- EMBOR-2025-61328V2_SourceDataFig3/Fig3H/
- EMBOR-2025-61328V2_SourceDataFig3/Fig3J/
- EMBOR-2025-61328V2_SourceDataFig3/Fig3D/
- EMBOR-2025-61328V2_SourceDataFig3/Fig3C/
- EMBOR-2025-61328V2_SourceDataFig3/Fig3B/
- EMBOR-2025-61328V2_SourceDataFig3/Fig3E/
- EMBOR-2025-61328V2_SourceDataFig3/Fig3L/
- EMBOR-2025-61328V2_SourceDataFig3/Fig3K/
- EMBOR-2025-61328V2_SourceDataFig3/Fig3I/MAX_20210126_RGDBlocking_RGD_SSB01.lif - RGD0_SSB01_001.tif (RGB)_100┬╡m.tif
- __MACOSX/EMBOR-2025-61328V2_SourceDataFig3/Fig3I/._MAX_20210126_RGDBlocking_RGD_SSB01.lif - RGD0_SSB01_001.tif (RGB)_100┬╡m.tif
- EMBOR-2025-61328V2_SourceDataFig3/Fig3G/20190703 acropora bead larvae.lif - ad85 21 15x.tif (M)_100┬╡m.tif
- __MACOSX/EMBOR-2025-61328V2_SourceDataFig3/Fig3G/._20190703 acropora bead larvae.lif - ad85 21 15x.tif (M)_100┬╡m.tif
- EMBOR-2025-61328V2_SourceDataFig3/Fig3F/3F Coral_Peptide_block.xlsx
- __MACOSX/EMBOR-2025-61328V2_SourceDataFig3/Fig3F/._3F Coral_Peptide_block.xlsx
- EMBOR-2025-61328V2_SourceDataFig3/Fig3A/20190508 RGD DGR block B01 Noc Cve.lif - BO1 DGR 2 whole.tif (CMG)_20┬╡m.tif
- __MACOSX/EMBOR-2025-61328V2_SourceDataFig3/Fig3A/._20190508 RGD DGR block B01 Noc Cve.lif - BO1 DGR 2 whole.tif (CMG)_20┬╡m.tif
- EMBOR-2025-61328V2_SourceDataFig3/Fig3H/3H Coral_Beads.xlsx
- __MACOSX/EMBOR-2025-61328V2_SourceDataFig3/Fig3H/._3H Coral_Beads.xlsx
- EMBOR-2025-61328V2_SourceDataFig3/Fig3J/3J Nematostella_Uptake3Algae.xlsx
- __MACOSX/EMBOR-2025-61328V2_SourceDataFig3/Fig3J/._3J Nematostella_Uptake3Algae.xlsx
- EMBOR-2025-61328V2_SourceDataFig3/Fig3D/3D Collected bead infection quantification.xlsx
- __MACOSX/EMBOR-2025-61328V2_SourceDataFig3/Fig3D/._3D Collected bead infection quantification.xlsx
- EMBOR-2025-61328V2_SourceDataFig3/Fig3C/20190512 RGD beads.lif - RGD bead 3 1x5.tif (CYM)_20┬╡m.tif
- __MACOSX/EMBOR-2025-61328V2_SourceDataFig3/Fig3C/._20190512 RGD beads.lif - RGD bead 3 1x5.tif (CYM)_20┬╡m.tif
- EMBOR-2025-61328V2_SourceDataFig3/Fig3B/Aiptasia peptide block 2019 RGD DGR LDV.xlsx
- __MACOSX/EMBOR-2025-61328V2_SourceDataFig3/Fig3B/._Aiptasia peptide block 2019 RGD DGR LDV.xlsx
- EMBOR-2025-61328V2_SourceDataFig3/Fig3E/20190725 acropora peptide block.lif - 57 20 1x.tif (M)_100┬╡m.tif
- __MACOSX/EMBOR-2025-61328V2_SourceDataFig3/Fig3E/._20190725 acropora peptide block.lif - 57 20 1x.tif (M)_100┬╡m.tif
- EMBOR-2025-61328V2_SourceDataFig3/Fig3L/3L Algae_peptide_block.xlsx
- __MACOSX/EMBOR-2025-61328V2_SourceDataFig3/Fig3L/._3L Algae_peptide_block.xlsx
- EMBOR-2025-61328V2_SourceDataFig3/Fig3K/3K Nematostella RGD blocking.xlsx
- __MACOSX/EMBOR-2025-61328V2_SourceDataFig3/Fig3K/._3K Nematostella RGD blocking.xlsx
