# Supplementary material for: Integrins mediate symbiont-specific uptake in cnidarian larvae
Source: EMBO Rep. 2025 Dec 16;27(2):291–310. doi: 10.1038/s44319-025-00645-9 (PMC12852126; doi:10.1038/s44319-025-00645-9)
Supplement: Supplementary file 7 — Source data Fig. 3 [file 44319_2025_645_MOESM7_ESM.zip › EMBOR-2025-61328V2_SourceDataFig3/Fig3F/3F Coral_Peptide_block.xlsx]

## Sheet: Coral peptide block
RGD/DGR particles per larva	0.611511		0.423372		0.787097		0.60274		0.592424
Peptide 1mM	RGD	DGR	RGD	DGR	RGD	DGR	RGD	DGR	RGD	DGR
Age dpf	3.5	3.5	3.5	3.5	3.5	3.5	4.5	4.5	4.5	4.5
Cross number	2	2	3	3	4	4	3	3	4	4
Larvae counted	30	25	29	34	31	26	29	22	27	23
% infected	46.6667	44	31.0345	17.6471	41.9355	38.4615	37.931	50	81.4815	82.6087
Particles/larva	3.4	5.56	1.34483	3.17647	3.93548	5	2	3.31818	5.66667	9.56522
Particles/inf larva	7.28571	12.6364	4.33333	18	9.38462	13	5.27273	6.63636	6.95455	11.5789
Larva
1	0	11	0	0	0	2	0	0	1	2
2	0	0	0	0	0	0	2	0	3	9
3	3	3	1	0	0	0	0	0	0	10
4	6	0	1	0	17	0	5	0	0	10
5	0	0	0	8	0	0	0	0	0	0
6	8	8	0	0	6	0	2	0	28	3
7	18	0	3	0	7	0	7	4	20	0
8	5	26	0	0	0	21	0	10	0	8
9	0	6	0	0	0	0	0	3	9	4
10	5	0	0	10	13	3	5	0	4	22
11	6	0	0	7	9	0	0	6	9	8
12	0	0	0	0	0	0	0	7	6	12
13	11	0	0	0	3	0	0	5	6	5
14	0	0	0	0	3	0	6	21	7	9
15	0	0	0	0	1	26	0	2	1	0
16	0	9	10	0	0	15	0	0	9	35
17	0	28	1	0	0	0	0	0	8	21
18	7	0	1	0	0	6	8	0	11	6
19	4	7	7	0	0	0	0	4	1	0
20	0	19	0	0	0	11	13	0	1	11
21	1	0	0	18	1	0	0	2	1	18
22	0	0	0	0	0	14	2	9	2	3
23	0	16	0	0	0	3	0		0	24
24	0	0	0	0	18	0	0		1
25	0	6	0	0	6	29	0		5
26	3		0	0	0	0	0		2
27	3		0	0	5		6		18
28	0		2	0	33		0
29	0		13	42	0		2
30	22			0	0
31				23	0
32				0
33				0
34				0
