# Supplementary material for: Integrins mediate symbiont-specific uptake in cnidarian larvae
Source: EMBO Rep. 2025 Dec 16;27(2):291–310. doi: 10.1038/s44319-025-00645-9 (PMC12852126; doi:10.1038/s44319-025-00645-9)
Supplement: Supplementary file 7 — Source data Fig. 3 [file 44319_2025_645_MOESM7_ESM.zip › EMBOR-2025-61328V2_SourceDataFig3/Fig3H/3H Coral_Beads.xlsx]

## Sheet: Coral bead uptake
RGD/DGR particles per larva	1.47368		1.94158		1.66272		2.04369		2.95135
Bead coating	RGD	DGR	RGD	DGR	RGD	DGR	RGD	DGR	RGD	DGR
Age dpf	3.5	3.5	4.5	4.5	4.5	4.5	5.5	5.5	5.5	5.5
Cross number	2	2	2	2	4	4	3	3	4	4
Beads per ml (thousands)	100	100	100	100	100	100	50	50	50	0
Larvae counted	22	22	25	25	25	25	22	25	25	25
% infected	36.3636	31.8182	96	72	84	92	86.3636	64	92	76
Particles/larva	1.27273	0.863636	22.6	11.64	22.48	13.52	10.5455	5.16	21.84	7.4
Particles/inf larva	3.5	2.71429	23.5417	16.1667	26.7619	14.6957	12.2105	8.0625	23.7391	9.73684
Larva
1	0	0	20	0	8	33	5	0	24	4
2	0	1	9	0	0	18	6	15	11	0
3	14	0	32	3	15	3	38	1	12	16
4	0	0	19	5	31	19	2	0	19	0
5	0	0	30	0	1	7	24	1	11	0
6	0	5	21	25	30	18	15	1	29	7
7	0	0	27	12	0	24	19	2	22	2
8	4	0	26	19	42	16	13	0	0	12
9	0	0	4	4	19	2	12	0	33	0
10	0	0	3	29	51	0	12	1	21	7
11	2	0	18	4	12	39	6	0	3	15
12	0	1	2	48	18	13	9	0	49	18
13	0	0	22	0	26	14	21	3	24	4
14	1	0	8	0	47	6	4	2	15	6
15	0	0	19	0	55	10	17	28	14	23
16	0	0	5	2	17	3	0	4	32	0
17	1	5	43	0	68	11	0	3	41	5
18	0	4	84	26	5	9	15	0	32	25
19	3	0	19	44	0	29	2	9	41	7
20	0	0	47	10	28	5	9	39	22	3
21	2	1	29	13	18	15	3	1	23	11
22	1	2	23	12	0	11	0	16	14	12
23			0	4	13	18		0	35	0
24			51	25	35	0		3	0	7
25			4	6	23	15		0	19	1
26
27
28
29
30
31
32
33
34
35
36
37
38
39
40
41
42
43
44
45
46
47
48
49
50
