# Supplementary material for: Integrins mediate symbiont-specific uptake in cnidarian larvae
Source: EMBO Rep. 2025 Dec 16;27(2):291–310. doi: 10.1038/s44319-025-00645-9 (PMC12852126; doi:10.1038/s44319-025-00645-9)
Supplement: Supplementary file 7 — Source data Fig. 3 [file 44319_2025_645_MOESM7_ESM.zip › EMBOR-2025-61328V2_SourceDataFig3/Fig3J/3J Nematostella_Uptake3Algae.xlsx]

## Sheet: Rep 1
SSB01 24 hpi							SSB01 48 hpi							SSB01 5 dpi							Uninfected control 5dpi
Polyp	infected	total # algae	# algae in tentacles	# algae in mouth region	# algae along body column		Polyp	infected	total # algae	# algae in tentacles	# algae in mouth region	# algae along body column		Polyp	infected	total # algae	# algae in tentacles	# algae in mouth region	# algae along body column		Polyp	infected	total # algae	# algae in tentacles	# algae in mouth region	# algae along body column
1	1	56	5	0	51		1	0	0	0	0	0		1	1	24	1	5	18		1	0	0	0	0	0
2	1	16	2	1	13		2	1	74	1	6	67		2	1	12	0	0	12		2	0	0	0	0	0
3	1	154	22	20	112		3	0	0	0	0	0		3	1	50	1	2	47		3	0	0	0	0	0
4	1	72	2	20	50		4	1	84	0	25	59		4	1	14	0	0	14		4	0	0	0	0	0
5	1	61	9	11	41		5	1	79	0	19	60		5	0	0	0	0	0		5	0	0	0	0	0
6	1	61	7	2	52		6	1	2	0	1	1		6	1	48	0	3	45		6	0	0	0	0	0
7	1	35	4	10	21		7	1	74	4	42	28		7	1	20	1	13	6		7	0	0	0	0	0
8	0	0	0	0	0		8	0	0	0	0	0		8	1	23	0	0	23		8	0	0	0	0	0
9	1	104	16	3	85		9	0	0	0	0	0		9	1	89	0	3	86		9	0	0	0	0	0
10	1	6	1	2	3		10	1	15	0	3	12		10	0	0	0	0	0		10	0	0	0	0	0
11	1	45	8	3	34		11	1	49	3	4	42		11	1	55	0	5	50		11	0	0	0	0	0
12	1	4	4	0	0		12	1	64	2	11	51		12	1	56	0	4	52		12	0	0	0	0	0
13	1	3	1	1	1		13	1	22	3	0	19		13	1	94	2	8	84		13	0	0	0	0	0
14	0	0	0	0	0		14	1	40	0	2	38		14	1	88	0	8	80		14	0	0	0	0	0
15	1	20	4	1	15		15	1	103	1	10	92		15	1	13	0	0	13		15	0	0	0	0	0
16	1	58	18	2	38		16	1	3	2	1	0		16	1	12	0	0	12		16	0	0	0	0	0
17	1	2	0	0	2		17	1	7	0	0	7		17	1	41	0	0	41		17	0	0	0	0	0
18	0	0	0	0	0		18	1	78	14	17	47		18	0	0	0	0	0		18	0	0	0	0	0
19	1	52	0	4	48		19	0	0	0	0	0		19	1	35	2	0	33		19	0	0	0	0	0
20	0	0	0	0	0		20	1	22	11	3	8		20	1	7	0	0	7		20	0	0	0	0	0
21	0	0	0	0	0		21	0	0	0	0	0		21	1	48	0	2	46		21	0	0	0	0	0
22	0	0	0	0	0		22	1	3	1	2	0		22	1	19	0	1	18		22	0	0	0	0	0
23	1	36	1	12	23		23	1	109	0	54	55		23	1	61	0	11	50		23	0	0	0	0	0
24	0	0	0	0	0		24	1	10	2	3	5		24	1	47	0	0	47		24	0	0	0	0	0
25	1	45	6	10	29		25	0	0	0	0	0		Sum	21	856	7	65	784		25	0	0	0	0	0
26	1	4	0	4	0		26	1	80	7	34	39		Ratio	87.5						26	0	0	0	0	0
27	1	91	10	7	74		27	1	77	0	57	20		Average		35.6667	0.291667	2.70833	32.6667		27	0	0	0	0	0
28	1	60	1	30	29		28	1	1	1	0	0		Average # of algae / infected polyp		40.7619	1.4	5.41667	37.3333		28	0	0	0	0	0
29	1	21	6	5	10		29	0	0	0	0	0									29	0	0	0	0	0
30	1	145	16	44	85		30	0	0	0	0	0									30	0	0	0	0	0
31	1	75	21	40	14		31	1	28	3	22	3									31	0	0	0	0	0
32	1	9	0	0	9		32	1	3	0	0	3									32	0	0	0	0	0
33	1	11	0	0	11		33	1	50	0	16	34									33	0	0	0	0	0
Sum	26	1246	164	232	850		34	0	0	0	0	0									34	0	0	0	0	0
Ratio	78.7879						35	0	0	0	0	0									35	0	0	0	0	0
Average		37.7576	4.9697	7.0303	25.7576		36	0	0	0	0	0									36	0	0	0	0	0
Average # of algae / infected polyp		47.9231	7.80952	11.0476	35.4167		37	0	0	0	0	0									37	0	0	0	0	0
							38	1	12	0	0	12									38	0	0	0	0	0
							39	1	78	1	49	28									39	0	0	0	0	0
							40	1	49	1	24	24									40	0	0	0	0	0
							41	1	3	3	0	0									41	0	0	0	0	0
							42	1	37	0	26	11									42	0	0	0	0	0
							Sum	29	1256	60	431	765									43	0	0	0	0	0
							Ratio	69.0476													44	0	0	0	0	0
							Average		29.9048	1.42857	10.2619	18.2143									45	0	0	0	0	0
							Average # of algae / infected polyp		43.3103	3.52941	18.7391	30.6									46	0	0	0	0	0
																					Sum	0	0	0	0	0
N. oculata 24 hpi							N. oculata 48 hpi							N.oculata 5 dpi							Uptake rates					Average amount of algae					Average # of algae / infected larvae
Polyp	infected	total # algae	# algae in tentacles	# algae in mouth region	# algae along body column		Polyp	infected	total # algae	# algae in tentacles	# algae in mouth region	# algae along body column		Polyp	infected	total # algae	# algae in tentacles	# algae in mouth region	# algae along body column			1	2	5			1	2	5			1	2	5
1	0	0	0	0	0		1	0	0	0	0	0		1	0	0	0	0	0		SSB01	78.7879	69.0476	87.5		SSB01	37.7576	29.9048	35.6667		SSB01	47.9231	43.3103	40.7619
2	0	0	0	0	0		2	0	0	0	0	0		2	0	0	0	0	0		N. oculata	77.7778	42.8571	28.5714		N. oculata	3.33333	2.42857	2.04762		N. oculata	5	5.66667	7.16667
3	1	2	0	2	0		3	1	1	0	0	1		3	0	0	0	0	0		C. velia	43.4783	63.6364	64.7059		C. velia	17.0435	10.7576	24.1471		C. velia	39.2	16.9048	37.3182
4	1	0	0	0	0		4	0	0	0	0	0		4	0	0	0	0	0
5	1	3	0	0	3		5	1	1	0	0	1		5	1	2	0	0	2
6	1	0	0	0	0		6	1	2	0	0	2		6	0	0	0	0	0
7	1	3	0	3	0		7	0	0	0	0	0		7	0	0	0	0	0
8	1	3	2	0	1		8	0	0	0	0	0		8	1	2	0	0	2
9	1	1	0	1	0		9	1	1	0	0	1		9	1	7	0	1	6
10	1	1	1	0	0		10	1	8	3	0	5		10	0	0	0	0	0
11	1	19	0	0	19		11	0	0	0	0	0		11	0	0	0	0	0
12	1	19	0	0	19		12	0	0	0	0	0		12	1	29	0	5	24
13	1	2	0	0	2		13	0	0	0	0	0		13	0	0	0	0	0
14	0	0	0	0	0		14	1	21	5	6	10		14	1	2	0	0	2
15	1	3	0	3	0		Sum	6	34	8	6	20		15	0	0	0	0	0
16	1	3	1	0	2		Ratio	42.8571						16	0	0	0	0	0
17	1	1	0	0	1		Average		2.42857	0.571429	0.428571	1.42857		17	0	0	0	0	0
18	0	0	0	0	0		Average # of algae / infected polyp		5.66667	4	6	3.33333		18	1	1	0	0	1
Sum	14	60	4	9	47									19	0	0	0	0	0
Ratio	77.7778													20	0	0	0	0	0
Average		3.33333	0.222222	0.5	2.61111									21	0	0	0	0	0
Average # of algae / infected polyp		5	1.33333	2.25	6.71429									Sum	6	43	0	6	37
														Ratio	28.5714
														Average		2.04762	0	0.285714	1.7619
														Average # of algae / infected polyp		7.16667	0	3	6.16667
C. velia 24 dpi							C. velia 48 dpi							C. velia 5 dpi
Polyp	infected	total # algae	# algae in tentacles	# algae in mouth region	# algae along body column		Polyp	infected	total # algae	# algae in tentacles	# algae in mouth region	# algae along body column		Polyp	infected	total # algae	# algae in tentacles	# algae in mouth region	# algae along body column
1	0	0	0	0	0		1	1	18	0	10	8		1	0	0	0	0	0
2	1	8	0	0	8		2	1	8	0	1	7		2	0	0	0	0	0
3	1	22	0	0	22		3	1	25	1	12	12		3	0	0	0	0	0
4	0	0	0	0	0		4	0	0	0	0	0		4	0	0	0	0	0
5	1	99	0	14	85		5	1	1	0	0	1		5	1	165	5	17	143
6	0	0	0	0	0		6	1	2	2	0	0		6	0	0	0	0	0
7	0	0	0	0	0		7	0	0	0	0	0		7	0	0	0	0	0
8	0	0	0	0	0		8	0	0	0	0	0		8	1	30	0	4	26
9	1	5	0	0	5		9	1	36	3	0	33		9	1	6	0	0	6
10	1	11	3	0	8		10	1	5	2	1	2		10	1	35	0	0	35
11	0	0	0	0	0		11	1	1	0	1	0		11	1	22	0	0	22
12	1	4	0	0	4		12	1	16	2	0	14		12	0	0	0	0	0
13	1	94	0	30	64		13	0	0	0	0	0		13	1	97	0	35	62
14	0	0	0	0	0		14	1	5	0	1	4		14	0	0	0	0	0
15	0	0	0	0	0		15	0	0	0	0	0		15	1	2	0	0	2
16	0	0	0	0	0		16	0	0	0	0	0		16	0	0	0	0	0
17	0	0	0	0	0		17	1	53	3	0	50		17	1	101	2	11	88
18	0	0	0	0	0		18	0	0	0	0	0		18	1	29	0	0	29
19	1	2	0	0	2		19	0	0	0	0	0		19	0	0	0	0	0
20	0	0	0	0	0		20	1	7	2	0	5		20	0	0	0	0	0
21	1	37	3	0	34		21	1	34	4	3	27		21	1	8	0	0	8
22	0	0	0	0	0		22	1	14	0	0	14		22	1	128	5	10	113
23	1	110	0	0	110		23	0	0	0	0	0		23	1	70	0	22	48
Sum	10	392	6	44	342		24	1	9	0	0	9		24	1	8	0	0	8
Ratio	43.4783						25	1	6	2	4	0		25	1	16	0	0	16
Average		17.0435	0.26087	1.91304	14.8696		26	1	7	0	4	3		26	1	36	0	0	36
Average # of algae / infected polyp		39.2	3	22	34.2		27	0	0	0	0	0		27	1	6	0	0	6
							28	1	18	0	3	15		28	0	0	0	0	0
							29	0	0	0	0	0		29	1	9	0	0	9
							30	1	25	4	0	21		30	1	31	0	0	31
							31	1	4	0	0	4		31	1	2	0	2	0
							32	1	61	2	6	53		32	1	9	3	3	3
							33	0	0	0	0	0		33	1	1	0	0	1
							Sum	21	355	27	46	282		34	1	10	0	0	10
							Ratio	63.6364						Sum	22	821	15	104	702
							Average		10.7576	0.818182	1.39394	8.54545		Ratio	64.7059
							Average # of algae / infected polyp		16.9048	2.45455	4.18182	15.6667		Average		24.1471	0.441176	3.05882	20.6471
														Average # of algae / infected polyp		37.3182	3.75	13	33.4286

## Sheet: Rep 2
SSB01 24 hpi							SSB01 48 hpi							SSB01 5 dpi							Uninfected control 5dpi
Polyp	infected	total # algae	# algae in tentacles	# algae in mouth region	# algae along body column		Polyp	infected	total # algae	# algae in tentacles	# algae in mouth region	# algae along body column		Polyp	infected	total # algae	# algae in tentacles	# algae in mouth region	# algae along body column		Polyp	infected	total # algae	# algae in tentacles	# algae in mouth region	# algae along body column
1	1	6	0	3	3		1	0	0	0	0	0		1	1	1	0	0	1		1	0	0	0	0	0
2	0	0	0	0	0		2	0	0	0	0	0		2	0	0	0	0	0		2	0	0	0	0	0
3	1	9	3	4	2		3	0	0	0	0	0		3	0	0	0	0	0		3	0	0	0	0	0
4	0	0	0	0	0		4	0	0	0	0	0		4	1	1	0	0	1		4	0	0	0	0	0
5	0	0	0	0	0		5	0	0	0	0	0		5	0	0	0	0	0		5	0	0	0	0	0
6	1	2	0	0	2		6	1	15	0	11	4		6	1	17	0	4	13		6	0	0	0	0	0
7	1	3	0	0	3		7	0	0	0	0	0		7	0	0	0	0	0		7	0	0	0	0	0
8	0	0	0	0	0		8	0	0	0	0	0		8	0	0	0	0	0		8	0	0	0	0	0
9	0	0	0	0	0		9	0	0	0	0	0		9	0	0	0	0	0		9	0	0	0	0	0
10	0	0	0	0	0		10	1	4	0	0	4		10	0	0	0	0	0		10	0	0	0	0	0
11	1	4	0	0	4		11	0	0	0	0	0		11	0	0	0	0	0		11	0	0	0	0	0
12	0	0	0	0	0		12	1	11	1	1	9		12	1	1	0	0	1		12	0	0	0	0	0
13	0	0	0	0	0		13	1	5	2	0	3		13	1	1	0	0	1		13	0	0	0	0	0
14	0	0	0	0	0		14	0	0	0	0	0		14	0	0	0	0	0		14	0	0	0	0	0
15	0	0	0	0	0		15	1	1	0	0	1		15	0	0	0	0	0		15	0	0	0	0	0
16	0	0	0	0	0		16	1	9	0	0	9		16	0	0	0	0	0		16	0	0	0	0	0
17	1	21	0	0	21		17	1	22	4	6	12		17	1	5	0	1	4		17	0	0	0	0	0
18	1	4	0	0	4		18	1	2	0	0	2		18	0	0	0	0	0		18	0	0	0	0	0
19	0	0	0	0	0		19	0	0	0	0	0		19	1	1	0	0	1		19	0	0	0	0	0
20	1	7	0	0	7		20	0	0	0	0	0		Sum	7	27	0	5	22		20	0	0	0	0	0
21	1	1	0	0	1		21	0	0	0	0	0		Ratio	36.8421						21	0	0	0	0	0
22	0	0	0	0	0		Sum	8	69	7	18	44		Average		1.42105	0	0.263158	1.15789		22	0	0	0	0	0
23	0	0	0	0	0		Ratio	38.0952						Average # of algae / infected polyp		3.85714					23	0	0	0	0	0
24	1	1	0	0	1		Average		3.28571	0.333333	0.857143	2.09524									24	0	0	0	0	0
25	0	0	0	0	0		Average # of algae / infected polyp		8.625												25	0	0	0	0	0
Sum	10	58	3	7	48																26	0	0	0	0	0
Ratio	40																				Sum	0	0	0	0	0
Average		2.32	0.12	0.28	1.92
Average # of algae / infected polyp		5.8
N. oculata 24 hpi							N. oculata 48 hpi							N.oculata 5 dpi							Uptake rates					Average amount of algae					Average # of algae / infected polyp
Polyp	infected	total # algae	# algae in tentacles	# algae in mouth region	# algae along body column		Polyp	infected	total # algae	# algae in tentacles	# algae in mouth region	# algae along body column		Polyp	infected	total # algae	# algae in tentacles	# algae in mouth region	# algae along body column			1	2	5			1	2	5			1	2	5
1	0	0	0	0	0		1	0	0	0	0	0		1	0	0	0	0	0		SSB01	40	38.0952	36.8421		SSB01	2.32	3.28571	1.42105		SSB01	5.8	8.625	3.85714
2	0	0	0	0	0		2	0	0	0	0	0		2	1	1	0	0	1		N. oculata	45.4545	28.5714	25		N. oculata	4.5	0.571429	7.03571		N. oculata	9.9	2	28.1429
3	0	0	0	0	0		3	0	0	0	0	0		3	1	1	0	0	1		C. velia	35.4839	42.8571	13.6364		C. velia	16.871	3.17857	2.22727		C. velia	47.5455	7.41667	16.3333
4	1	22	0	5	17		4	1	1	0	0	1		4	0	0	0	0	0
5	0	0	0	0	0		5	1	1	0	0	1		5	0	0	0	0	0
6	0	0	0	0	0		6	0	0	0	0	0		6	1	49	0	14	35
7	0	0	0	0	0		7	0	0	0	0	0		7	0	0	0	0	0
8	1	1	0	0	1		8	1	7	0	0	7		8	1	33	10	6	17
9	0	0	0	0	0		9	1	1	0	0	1		9	0	0	0	0	0
10	1	2	0	0	2		10	0	0	0	0	0		10	0	0	0	0	0
11	0	0	0	0	0		11	0	0	0	0	0		11	0	0	0	0	0
12	0	0	0	0	0		12	1	1	0	0	1		12	0	0	0	0	0
13	1	9	0	0	9		13	0	0	0	0	0		13	0	0	0	0	0
14	1	7	0	0	7		14	0	0	0	0	0		14	1	109	30	26	53
15	0	0	0	0	0		15	0	0	0	0	0		15	0	0	0	0	0
16	1	3	0	0	3		16	0	0	0	0	0		16	0	0	0	0	0
17	0	0	0	0	0		17	0	0	0	0	0		17	0	0	0	0	0
18	1	13	0	0	13		18	0	0	0	0	0		18	1	2	0	0	2
19	0	0	0	0	0		19	0	0	0	0	0		19	0	0	0	0	0
20	1	21	0	0	21		20	0	0	0	0	0		20	0	0	0	0	0
21	1	10	0	0	10		21	0	0	0	0	0		21	0	0	0	0	0
22	1	11	0	0	11		22	0	0	0	0	0		22	0	0	0	0	0
Sum	10	99	0	5	94		23	1	1	0	0	1		23	0	0	0	0	0
Ratio	45.4545						24	0	0	0	0	0		24	0	0	0	0	0
Average		4.5	0	0.227273	4.27273		25	1	2	0	0	2		25	1	2	0	0	2
Average # of algae / infected polyp		9.9					26	1	2	0	0	2		26	0	0	0	0	0
							27	0	0	0	0	0		27	0	0	0	0	0
							28	0	0	0	0	0		28	0	0	0	0	0
							Sum	8	16	0	0	16		Sum	7	197	40	46	111
							Ratio	28.5714						Ratio	25
							Average		0.571429	0	0	0.571429		Average		7.03571	1.42857	1.64286	3.96429
							Average # of algae / infected polyp		2					Average # of algae / infected polyp		28.1429
C. velia 24 dpi							C. velia 48 dpi							C. velia 5 dpi
Polyp	infected	total # algae	# algae in tentacles	# algae in mouth region	# algae along body column		Polyp	infected	total # algae	# algae in tentacles	# algae in mouth region	# algae along body column		Polyp	infected	total # algae	# algae in tentacles	# algae in mouth region	# algae along body column
1	1	3	0	1	2		1	0	0	0	0	0		1	0	0	0	0	0
2	0	0	0	0	0		2	0	0	0	0	0		2	0	0	0	0	0
3	1	151	4	21	126		3	0	0	0	0	0		3	0	0	0	0	0
4	0	0	0	0	0		4	0	0	0	0	0		4	0	0	0	0	0
5	0	0	0	0	0		5	0	0	0	0	0		5	0	0	0	0	0
6	0	0	0	0	0		6	1	5	0	3	2		6	1	5	0	4	1
7	1	34	0	0	34		7	1	1	1	0	0		7	0	0	0	0	0
8	1	10	0	10	0		8	1	2	0	0	2		8	0	0	0	0	0
9	0	0	0	0	0		9	1	2	0	0	2		9	1	2	0	0	2
10	0	0	0	0	0		10	1	1	0	0	1		10	0	0	0	0	0
11	0	0	0	0	0		11	1	5	1	0	4		11	0	0	0	0	0
12	0	0	0	0	0		12	0	0	0	0	0		12	0	0	0	0	0
13	0	0	0	0	0		13	0	0	0	0	0		13	0	0	0	0	0
14	0	0	0	0	0		14	1	5	1	2	2		14	0	0	0	0	0
15	1	8	1	0	7		15	0	0	0	0	0		15	0	0	0	0	0
16	0	0	0	0	0		16	0	0	0	0	0		16	0	0	0	0	0
17	0	0	0	0	0		17	0	0	0	0	0		17	0	0	0	0	0
18	1	58	0	15	43		18	0	0	0	0	0		18	0	0	0	0	0
19	0	0	0	0	0		19	0	0	0	0	0		19	0	0	0	0	0
20	0	0	0	0	0		20	0	0	0	0	0		20	1	42	0	3	39
21	1	9	1	0	8		21	0	0	0	0	0		21	0	0	0	0	0
22	0	0	0	0	0		22	1	1	0	0	1		22	0	0	0	0	0
23	0	0	0	0	0		23	0	0	0	0	0		Sum	3	49	0	7	42
24	0	0	0	0	0		24	1	4	4	0	0		Ratio	13.6364
25	0	0	0	0	0		25	1	6	0	0	6		Average		2.22727	0	0.318182	1.90909
26	1	87	1	15	71		26	0	0	0	0	0		Average # of algae / infected polyp		16.3333
27	0	0	0	0	0		27	1	53	4	0	49
28	0	0	0	0	0		28	1	4	0	0	4
29	1	153	6	17	0		Sum	12	89	11	5	73
30	1	3	0	0	0		Ratio	42.8571
31	1	7	2	5	0		Average		3.17857	0.392857	0.178571	2.60714
Sum	11	523	15	84	291		Average # of algae / infected polyp		7.41667
Ratio	35.4839
Average		16.871	0.483871	2.70968	9.3871
Average # of algae / infected polyp		47.5455

## Sheet: Rep 3
SSB01 24 hpi							SSB01 48 hpi							SSB01 5 dpi							Uninfected control 5dpi
Polyp	infected	total # algae	# algae in tentacles	# algae in mouth region	# algae along body column		Polyp	infected	total # algae	# algae in tentacles	# algae in mouth region	# algae along body column		Polyp	infected	total # algae	# algae in tentacles	# algae in mouth region	# algae along body column		Polyp	infected	total # algae	# algae in tentacles	# algae in mouth region	# algae along body column
1	0	0	0	0	0		1	0	0	0	0	0		1	0	0	0	0	0		1	0	0	0	0	0
2	1	14	0	2	12		2	0	0	0	0	0		2	0	0	0	0	0		2	0	0	0	0	0
3	0	0	0	0	0		3	0	0	0	0	0		3	0	0	0	0	0		3	0	0	0	0	0
4	0	0	0	0	0		4	0	0	0	0	0		4	1	1	0	0	1		4	0	0	0	0	0
5	1	2	0	1	1		5	1	6	0	0	6		5	0	0	0	0	0		5	0	0	0	0	0
6	1	3	1	0	2		6	0	0	0	0	0		6	0	0	0	0	0		6	0	0	0	0	0
7	0	0	0	0	0		7	1	1	0	0	1		7	0	0	0	0	0		7	0	0	0	0	0
8	0	0	0	0	0		8	0	0	0	0	0		8	0	0	0	0	0		8	0	0	0	0	0
9	1	21	0	8	13		9	0	0	0	0	0		9	0	0	0	0	0		9	0	0	0	0	0
10	1	5	0	0	5		10	0	0	0	0	0		10	0	0	0	0	0		10	0	0	0	0	0
11	0	0	0	0	0		11	0	0	0	0	0		11	0	0	0	0	0		11	0	0	0	0	0
12	0	0	0	0	0		12	0	0	0	0	0		12	0	0	0	0	0		12	0	0	0	0	0
13	1	3	0	0	3		13	0	0	0	0	0		13	1	1	0	0	1		13	0	0	0	0	0
14	1	9	0	8	1		14	0	0	0	0	0		14	0	0	0	0	0		14	0	0	0	0	0
15	0	0	0	0	0		15	0	0	0	0	0		15	1	4	0	0	4		15	0	0	0	0	0
16	0	0	0	0	0		16	0	0	0	0	0		16	1	3	0	2	1		16	0	0	0	0	0
17	1	3	0	0	3		17	1	1	0	0	1		17	0	0	0	0	0		17	0	0	0	0	0
18	1	6	0	0	6		18	0	0	0	0	0		18	0	0	0	0	0		18	0	0	0	0	0
19	1	6	0	2	4		19	0	0	0	0	0		19	0	0	0	0	0		19	0	0	0	0	0
20	0	0	0	0	0		20	0	0	0	0	0		Sum	4	9	0	2	7		20	0	0	0	0	0
Sum	10	72	1	21	50		21	1	5	0	1	4		Ratio	21.0526						21	0	0	0	0	0
Ratio	50						22	1	3	0	0	3		Average		0.473684	0	0.105263	0.368421		22	0	0	0	0	0
Average		3.6	0.05	1.05	2.5		23	0	0	0	0	0		Average # of algae / infected polyp		2.25					23	0	0	0	0	0
Average # of algae / infected polyp		7.2					Sum	5	16	0	1	15									24	0	0	0	0	0
							Ratio	21.7391													Sum	0	0	0	0	0
							Average		0.695652	0	0.0434783	0.652174
							Average # of algae / infected polyp		3.2
N. oculata 24 hpi							N. oculata 48 hpi							N.oculata 5 dpi							Uptake rates					Average amount of algae					Average # of algae / infected polyp
Polyp	infected	total # algae	# algae in tentacles	# algae in mouth region	# algae along body column		Polyp	infected	total # algae	# algae in tentacles	# algae in mouth region	# algae along body column		Polyp	infected	total # algae	# algae in tentacles	# algae in mouth region	# algae along body column			1	2	5			1	2	5			1	2	5
1	1	3	0	0	3		1	0	0	0	0	0		1	1	5	0	0	5		SSB01	50	21.7391	21.0526		SSB01	3.6	0.695652	0.473684		SSB01	7.2	3.2	2.25
2	1	43	1	9	33		2	0	0	0	0	0		2	0	0	0	0	0		N. oculata	55	42.8571	37.5		N. oculata	6.95	9.92857	5.5625		N. oculata	13.9	23.1667	14.8333
3	0	0	0	0	0		3	0	0	0	0	0		3	1	5	0	0	5		C. velia	27.2727	18.1818	27.7778		C. velia	11.5455	1.68182	1.94444		C.velia	42.3333	9.25	7
4	0	0	0	0	0		4	0	0	0	0	0		4	0	0	0	0	0
5	1	2	0	0	2		5	1	1	0	0	1		5	0	0	0	0	0
6	1	2	0	0	2		6	1	10	0	2	8		6	0	0	0	0	0
7	0	0	0	0	0		7	0	0	0	0	0		7	0	0	0	0	0
8	1	0	0	0	1		8	0	0	0	0	0		8	1	3	0	0	3
9	0	0	0	0	0		9	1	1	1	0	0		9	1	56	0	0	56
10	1	1	0	0	1		10	1	112	0	18	94		10	0	0	0	0	0
11	1	30	0	7	23		11	0	0	0	0	0		11	0	0	0	0	0
12	1	16	1	0	15		12	1	10	0	0	10		12	0	0	0	0	0
13	1	26	0	4	22		13	1	5	0	2	3		13	0	0	0	0	0
14	1	6	0	0	6		14	0	0	0	0	0		14	1	18	2	0	16
15	0	0	0	0	0		Sum	6	139	1	22	116		15	1	2	0	0	2
16	0	0	0	0	0		Ratio	42.8571						16	0	0	0	0	0
17	0	0	0	0	0		Average		9.92857	0.0714286	1.57143	8.28571		Sum	6	89	2	0	87
18	1	10	0	0	10		Average # of algae / infected polyp		23.1667					Ratio	37.5
19	0	0	0	0	0									Average		5.5625	0.125	0	5.4375
20	0	0	0	0	0									Average # of algae / infected polyp		14.8333
Sum	11	139	2	20	118
Ratio	55
Average		6.95	0.1	1	5.9
Average # of algae / infected polyp		13.9
C. velia 24 dpi							C. velia 48 dpi							C. velia 5 dpi
Polyp	infected	total # algae	# algae in tentacles	# algae in mouth region	# algae along body column		Polyp	infected	total # algae	# algae in tentacles	# algae in mouth region	# algae along body column		Polyp	infected	total # algae	# algae in tentacles	# algae in mouth region	# algae along body column
1	1	11	0	1	10		1	0	0	0	0	0		1	0	0	0	0	0
2	0	0	0	0	0		2	0	0	0	0	0		2	1	4	0	0	4
3	0	0	0	0	0		3	1	2	0	0	2		3	0	0	0	0	0
4	0	0	0	0	0		4	0	0	0	0	0		4	0	0	0	0	0
5	0	0	0	0	0		5	0	0	0	0	0		5	1	3	0	0	3
6	0	0	0	0	0		6	0	0	0	0	0		6	0	0	0	0	0
7	0	0	0	0	0		7	0	0	0	0	0		7	0	0	0	0	0
8	0	0	0	0	0		8	0	0	0	0	0		8	1	16	0	0	16
9	0	0	0	0	0		9	0	0	0	0	0		9	0	0	0	0	0
10	0	0	0	0	0		10	0	0	0	0	0		10	1	2	0	0	2
11	0	0	0	0	0		11	0	0	0	0	0		11	0	0	0	0	0
12	1	21	0	0	21		12	1	16	6	0	10		12	0	0	0	0	0
13	1	6	0	2	4		13	0	0	0	0	0		13	1	10	0	2	8
14	0	0	0	0	0		14	0	0	0	0	0		14	0	0	0	0	0
15	1	1	0	0	1		15	1	2	0	2	0		15	0	0	0	0	0
16	0	0	0	0	0		16	0	0	0	0	0		16	0	0	0	0	0
17	1	1	0	0	1		17	0	0	0	0	0		17	0	0	0	0	0
18	0	0	0	0	0		18	0	0	0	0	0		18	0	0	0	0	0
19	0	0	0	0	0		19	0	0	0	0	0		Sum	5	35	0	2	33
20	0	0	0	0	0		20	1	17	0	0	17		Ratio	27.7778
21	0	0	0	0	0		21	0	0	0	0	0		Average		1.94444	0	0.111111	1.83333
22	1	214	6	28	180		22	0	0	0	0	0		Average # of algae / infected polyp		7
Sum	6	254	6	31	217		Sum	4	37	6	2	29
Ratio	27.2727						Ratio	18.1818
Average		11.5455	0.272727	1.40909	9.86364		Average		1.68182	0.272727	0.0909091	1.31818
Average # of algae / infected polyp		42.3333					Average # of algae / infected polyp		9.25

## Sheet: Rep 4
SSB01 24 hpi							SSB01 48 hpi							SSB01 5 dpi							Uninfected control 5dpi
Polyp	infected	total # algae	# algae in tentacles	# algae in mouth region	# algae along body column		Polyp	infected	total # algae	# algae in tentacles	# algae in mouth region	# algae along body column		Polyp	infected	total # algae	# algae in tentacles	# algae in mouth region	# algae along body column		Polyp	infected	total # algae	# algae in tentacles	# algae in mouth region	# algae along body column
1	0	0	0	0	0		1	1	11	0	0	11		1	1	3	0	0	3		1	0	0	0	0	0
2	0	0	0	0	0		2	1	30	0	0	30		2	1	27	0	0	27		2	0	0	0	0	0
3	1	26	0	0	26		3	0	0	0	0	0		3	1	3	0	0	0		3	0	0	0	0	0
4	1	9	0	0	9		4	0	0	0	0	0		4	1	4	0	0	4		4	0	0	0	0	0
5	0	0	0	0	0		5	1	3	0	1	2		Sum	4	37	0	0	34		5	0	0	0	0	0
6	0	0	0	0	0		6	1	1	0	0	1		Ratio	100						6	0	0	0	0	0
7	0	0	0	0	0		7	1	23	0	1	22		Average		9.25	0	0	8.5		7	0	0	0	0	0
8	0	0	0	0	0		8	1	5	0	0	5		Average # of algae / infected polyp		9.25			8.5		8	0	0	0	0	0
9	0	0	0	0	0		9	1	12	0	0	12									9	0	0	0	0	0
10	1	5	0	0	5		10	1	49	0	0	49									10	0	0	0	0	0
11	1	41	0	7	34		11	1	1	0	0	1									11	0	0	0	0	0
12	1	3	0	0	3		12	1	5	0	0	5									12	0	0	0	0	0
13	1	2	0	0	2		13	0	0	0	0	0									13	0	0	0	0	0
14	1	8	0	0	8		14	1	2	0	0	2									14	0	0	0	0	0
15	1	2	0	0	2		15	0	0	0	0	0									15	0	0	0	0	0
16	0	0	0	0	0		16	1	13	0	0	13									16	0	0	0	0	0
17	1	47	0	4	43		17	1	1	0	0	1									17	0	0	0	0	0
18	1	4	0	0	4		18	0	0	0	0	0									Sum	0	0	0	0	0
Sum	10	147	0	11	136		Sum	13	156	0	2	154
Ratio	55.5556						Ratio	72.2222
Average		8.16667	0	0.611111	7.55556		Average		8.66667	0	0.111111	8.55556
Average # of algae / infected polyp		14.7		5.5	13.6		Average # of algae / infected polyp		12		1.33333	11.8462
N. oculata 24 hpi							N. oculata 48 hpi							N.oculata 5 dpi							Uptake rates					Average amount of algae						Average # of algae / infected polyp
Polyp	infected	total # algae	# algae in tentacles	# algae in mouth region	# algae along body column		Polyp	infected	total # algae	# algae in tentacles	# algae in mouth region	# algae along body column		Polyp	infected	total # algae	# algae in tentacles	# algae in mouth region	# algae along body column			1	2	5			1	2	5			1	2	5
1	0	0	0	0	0		1	1	3	0	0	3		1	1	8	0	0	8		SSB01	55.5556	72.2222	100		SSB01	8.16667	8.66667	9.25		SSB01	14.7	12	9.25
2	0	0	0	0	0		2	1	1	0	0	1		2	1	7	0	1	6		N. oculata	66.6667	57.8947	41.1765		N. oculata	5.38095	5.05263	9.47059		N. oculata	8.07143	8.72727	23
3	1	1	0	0	1		3	0	0	0	0	0		3	1	1	0	0	1		C. velia	25	36.3636	20		C. velia	3.15	3.27273	7.4		C. velia	12.6	9	37
4	0	0	0	0	0		4	0	0	0	0	0		4	0	0	0	0	0
5	1	29	0	0	29		5	0	0	0	0	0		5	0	0	0	0	0
6	1	4	0	2	2		6	1	5	0	1	4		6	0	0	0	0	0
7	0	0	0	0	0		7	1	5	0	0	5		7	0	0	0	0	0
8	1	2	0	0	2		8	1	22	0	6	16		8	1	28	0	2	26
9	1	5	0	0	5		9	1	17	0	0	17		9	0	0	0	0	0
10	1	1	0	0	1		10	1	5	0	0	5		10	0	0	0	0	0
11	1	7	0	0	7		11	0	0	0	0	0		11	0	0	0	0	0
12	1	7	2	2	3		12	1	2	0	0	2		12	0	0	0	0	0
13	1	15	1	1	13		13	0	0	0	0	0		13	1	27	0	2	25
14	0	0	0	0	0		14	1	13	0	0	13		14	1	81	0	14	67
15	1	9	0	2	7		15	0	0	0	0	0		15	0	0	0	0	0
16	1	11	0	2	9		16	1	12	1	0	11		16	0	0	0	0	0
17	0	0	0	0	0		17	0	0	0	0	0		17	1	9	0	0	9
18	0	0	0	0	0		18	0	0	0	0	0		Sum	7	161	0	19	142
19	1	4	0	0	4		19	1	11	0	3	8		Ratio	41.1765
20	1	17	1	5	11		Sum	11	96	1	10	85		Average		9.47059	0	1.11765	8.35294
21	1	1	0	0	1		Ratio	57.8947						Average # of algae / infected polyp		23
Sum	14	113	4	14	95		Average		5.05263	0.0526316	0.526316	4.47368
Ratio	66.6667						Average # of algae / infected polyp		8.72727
Average		5.38095	0.190476	0.666667	4.52381
Average # of algae / infected polyp		8.07143
C. velia 24 dpi							C. velia 48 dpi							C. velia 5 dpi
Polyp	infected	total # algae	# algae in tentacles	# algae in mouth region	# algae along body column		Polyp	infected	total # algae	# algae in tentacles	# algae in mouth region	# algae along body column		Polyp	infected	total # algae	# algae in tentacles	# algae in mouth region	# algae along body column
1	1	46	0	0	46		1	1	15	0	0	15		1	0	0	0	0	0
2	1	6	0	0	6		2	1	5	0	0	5		2	0	0	0	0	0
3	0	0	0	0	0		3	0	0	0	0	0		3	0	0	0	0	0
4	0	0	0	0	0		4	0	0	0	0	0		4	0	0	0	0	0
5	0	0	0	0	0		5	0	0	0	0	0		5	1	37	0	0	37
6	1	2	0	0	2		6	0	0	0	0	0		Sum	1	37	0	0	37
7	0	0	0	0	0		7	1	14	0	0	14		Ratio	20
8	1	3	0	0	3		8	1	2	0	0	2		Average		7.4	0	0	7.4
9	0	0	0	0	0		9	0	0	0	0	0		Average # of algae / infected polyp		37
10	0	0	0	0	0		10	0	0	0	0	0
11	0	0	0	0	0		11	0	0	0	0	0
12	0	0	0	0	0		12					0
13	0	0	0	0	0		13					0
14	0	0	0	0	0		14					0
15	1	6	0	0	6		15					0
16	0	0	0	0	0		16					0
17	0	0	0	0	0		17					0
18	0	0	0	0	0		18					0
19	0	0	0	0	0		19					0
20	0	0	0	0	0		20					0
Sum	5	63	0	0	63		21					0
Ratio	25						22					0
Average		3.15	0	0	3.15		Sum	4	36	0	0	36
Average # of algae / infected polyp		12.6					Ratio	36.3636
							Average		3.27273	0	0	1.63636
							Average # of algae / infected polyp		9

## Sheet: Nematostella_Inf_R
Repeat (Date)	Algae	Well_ID	Polyp	Number of Algae	Time_post_infection
I	SSB01	SI1	1	56	1
I	SSB01	SI1	2	16	1
I	SSB01	SI1	3	154	1
I	SSB01	SI1	4	72	1
I	SSB01	SI1	5	61	1
I	SSB01	SI1	6	61	1
I	SSB01	SI1	7	35	1
I	SSB01	SI1	8	0	1
I	SSB01	SI1	9	104	1
I	SSB01	SI1	10	6	1
I	SSB01	SI1	11	45	1
I	SSB01	SI1	12	4	1
I	SSB01	SI1	13	3	1
I	SSB01	SI1	14	0	1
I	SSB01	SI1	15	20	1
I	SSB01	SI1	16	58	1
I	SSB01	SI1	17	2	1
I	SSB01	SI1	18	0	1
I	SSB01	SI1	19	52	1
I	SSB01	SI1	20	0	1
I	SSB01	SI1	21	0	1
I	SSB01	SI1	22	0	1
I	SSB01	SI1	23	36	1
I	SSB01	SI1	24	0	1
I	SSB01	SI1	25	45	1
I	SSB01	SI1	26	4	1
I	SSB01	SI1	27	91	1
I	SSB01	SI1	28	60	1
I	SSB01	SI1	29	21	1
I	SSB01	SI1	30	145	1
I	SSB01	SI1	31	75	1
I	SSB01	SI1	32	9	1
I	SSB01	SI1	33	11	1
II	SSB01	SII1	1	6	1
II	SSB01	SII1	2	0	1
II	SSB01	SII1	3	9	1
II	SSB01	SII1	4	0	1
II	SSB01	SII1	5	0	1
II	SSB01	SII1	6	2	1
II	SSB01	SII1	7	3	1
II	SSB01	SII1	8	0	1
II	SSB01	SII1	9	0	1
II	SSB01	SII1	10	0	1
II	SSB01	SII1	11	4	1
II	SSB01	SII1	12	0	1
II	SSB01	SII1	13	0	1
II	SSB01	SII1	14	0	1
II	SSB01	SII1	15	0	1
II	SSB01	SII1	16	0	1
II	SSB01	SII1	17	21	1
II	SSB01	SII1	18	4	1
II	SSB01	SII1	19	0	1
II	SSB01	SII1	20	7	1
II	SSB01	SII1	21	1	1
II	SSB01	SII1	22	0	1
II	SSB01	SII1	23	0	1
II	SSB01	SII1	24	1	1
II	SSB01	SII1	25	0	1
III	SSB01	SIII1	1	0	1
III	SSB01	SIII1	2	14	1
III	SSB01	SIII1	3	0	1
III	SSB01	SIII1	4	0	1
III	SSB01	SIII1	5	2	1
III	SSB01	SIII1	6	3	1
III	SSB01	SIII1	7	0	1
III	SSB01	SIII1	8	0	1
III	SSB01	SIII1	9	21	1
III	SSB01	SIII1	10	5	1
III	SSB01	SIII1	11	0	1
III	SSB01	SIII1	12	0	1
III	SSB01	SIII1	13	3	1
III	SSB01	SIII1	14	9	1
III	SSB01	SIII1	15	0	1
III	SSB01	SIII1	16	0	1
III	SSB01	SIII1	17	3	1
III	SSB01	SIII1	18	6	1
III	SSB01	SIII1	19	6	1
III	SSB01	SIII1	20	0	1
IV	SSB01	SIV1	1	0	1
IV	SSB01	SIV1	2	0	1
IV	SSB01	SIV1	3	26	1
IV	SSB01	SIV1	4	9	1
IV	SSB01	SIV1	5	0	1
IV	SSB01	SIV1	6	0	1
IV	SSB01	SIV1	7	0	1
IV	SSB01	SIV1	8	0	1
IV	SSB01	SIV1	9	0	1
IV	SSB01	SIV1	10	5	1
IV	SSB01	SIV1	11	41	1
IV	SSB01	SIV1	12	3	1
IV	SSB01	SIV1	13	2	1
IV	SSB01	SIV1	14	8	1
IV	SSB01	SIV1	15	2	1
IV	SSB01	SIV1	16	0	1
IV	SSB01	SIV1	17	47	1
IV	SSB01	SIV1	18	4	1
I	N. oculata	NI1	1	0	1
I	N. oculata	NI1	2	0	1
I	N. oculata	NI1	3	2	1
I	N. oculata	NI1	4	0	1
I	N. oculata	NI1	5	3	1
I	N. oculata	NI1	6	0	1
I	N. oculata	NI1	7	3	1
I	N. oculata	NI1	8	3	1
I	N. oculata	NI1	9	1	1
I	N. oculata	NI1	10	1	1
I	N. oculata	NI1	11	19	1
I	N. oculata	NI1	12	19	1
I	N. oculata	NI1	13	2	1
I	N. oculata	NI1	14	0	1
I	N. oculata	NI1	15	3	1
I	N. oculata	NI1	16	3	1
I	N. oculata	NI1	17	1	1
I	N. oculata	NI1	18	0	1
II	N. oculata	NII1	1	0	1
II	N. oculata	NII1	2	0	1
II	N. oculata	NII1	3	0	1
II	N. oculata	NII1	4	22	1
II	N. oculata	NII1	5	0	1
II	N. oculata	NII1	6	0	1
II	N. oculata	NII1	7	0	1
II	N. oculata	NII1	8	1	1
II	N. oculata	NII1	9	0	1
II	N. oculata	NII1	10	2	1
II	N. oculata	NII1	11	0	1
II	N. oculata	NII1	12	0	1
II	N. oculata	NII1	13	9	1
II	N. oculata	NII1	14	7	1
II	N. oculata	NII1	15	0	1
II	N. oculata	NII1	16	3	1
II	N. oculata	NII1	17	0	1
II	N. oculata	NII1	18	13	1
II	N. oculata	NII1	19	0	1
II	N. oculata	NII1	20	21	1
II	N. oculata	NII1	21	10	1
II	N. oculata	NII1	22	11	1
III	N. oculata	NIII1	1	3	1
III	N. oculata	NIII1	2	43	1
III	N. oculata	NIII1	3	0	1
III	N. oculata	NIII1	4	0	1
III	N. oculata	NIII1	5	2	1
III	N. oculata	NIII1	6	2	1
III	N. oculata	NIII1	7	0	1
III	N. oculata	NIII1	8	0	1
III	N. oculata	NIII1	9	0	1
III	N. oculata	NIII1	10	1	1
III	N. oculata	NIII1	11	30	1
III	N. oculata	NIII1	12	16	1
III	N. oculata	NIII1	13	26	1
III	N. oculata	NIII1	14	6	1
III	N. oculata	NIII1	15	0	1
III	N. oculata	NIII1	16	0	1
III	N. oculata	NIII1	17	0	1
III	N. oculata	NIII1	18	10	1
III	N. oculata	NIII1	19	0	1
III	N. oculata	NIII1	20	0	1
IV	N. oculata	NIV1	1	0	1
IV	N. oculata	NIV1	2	0	1
IV	N. oculata	NIV1	3	1	1
IV	N. oculata	NIV1	4	0	1
IV	N. oculata	NIV1	5	29	1
IV	N. oculata	NIV1	6	4	1
IV	N. oculata	NIV1	7	0	1
IV	N. oculata	NIV1	8	2	1
IV	N. oculata	NIV1	9	5	1
IV	N. oculata	NIV1	10	1	1
IV	N. oculata	NIV1	11	7	1
IV	N. oculata	NIV1	12	7	1
IV	N. oculata	NIV1	13	15	1
IV	N. oculata	NIV1	14	0	1
IV	N. oculata	NIV1	15	9	1
IV	N. oculata	NIV1	16	11	1
IV	N. oculata	NIV1	17	0	1
IV	N. oculata	NIV1	18	0	1
IV	N. oculata	NIV1	19	4	1
IV	N. oculata	NIV1	20	17	1
IV	N. oculata	NIV1	21	1	1
I	C. velia	CI1	1	0	1
I	C. velia	CI1	2	8	1
I	C. velia	CI1	3	22	1
I	C. velia	CI1	4	0	1
I	C. velia	CI1	5	99	1
I	C. velia	CI1	6	0	1
I	C. velia	CI1	7	0	1
I	C. velia	CI1	8	0	1
I	C. velia	CI1	9	5	1
I	C. velia	CI1	10	11	1
I	C. velia	CI1	11	0	1
I	C. velia	CI1	12	4	1
I	C. velia	CI1	13	94	1
I	C. velia	CI1	14	0	1
I	C. velia	CI1	15	0	1
I	C. velia	CI1	16	0	1
I	C. velia	CI1	17	0	1
I	C. velia	CI1	18	0	1
I	C. velia	CI1	19	2	1
I	C. velia	CI1	20	0	1
I	C. velia	CI1	21	37	1
I	C. velia	CI1	22	0	1
I	C. velia	CI1	23	110	1
II	C. velia	CII1	1	3	1
II	C. velia	CII1	2	0	1
II	C. velia	CII1	3	151	1
II	C. velia	CII1	4	0	1
II	C. velia	CII1	5	0	1
II	C. velia	CII1	6	0	1
II	C. velia	CII1	7	34	1
II	C. velia	CII1	8	10	1
II	C. velia	CII1	9	0	1
II	C. velia	CII1	10	0	1
II	C. velia	CII1	11	0	1
II	C. velia	CII1	12	0	1
II	C. velia	CII1	13	0	1
II	C. velia	CII1	14	0	1
II	C. velia	CII1	15	8	1
II	C. velia	CII1	16	0	1
II	C. velia	CII1	17	0	1
II	C. velia	CII1	18	58	1
II	C. velia	CII1	19	0	1
II	C. velia	CII1	20	0	1
II	C. velia	CII1	21	9	1
II	C. velia	CII1	22	0	1
II	C. velia	CII1	23	0	1
II	C. velia	CII1	24	0	1
II	C. velia	CII1	25	0	1
II	C. velia	CII1	26	87	1
II	C. velia	CII1	27	0	1
II	C. velia	CII1	28	0	1
II	C. velia	CII1	29	153	1
II	C. velia	CII1	30	3	1
II	C. velia	CII1	31	7	1
III	C. velia	CIII1	1	11	1
III	C. velia	CIII1	2	0	1
III	C. velia	CIII1	3	0	1
III	C. velia	CIII1	4	0	1
III	C. velia	CIII1	5	0	1
III	C. velia	CIII1	6	0	1
III	C. velia	CIII1	7	0	1
III	C. velia	CIII1	8	0	1
III	C. velia	CIII1	9	0	1
III	C. velia	CIII1	10	0	1
III	C. velia	CIII1	11	0	1
III	C. velia	CIII1	12	21	1
III	C. velia	CIII1	13	6	1
III	C. velia	CIII1	14	0	1
III	C. velia	CIII1	15	1	1
III	C. velia	CIII1	16	0	1
III	C. velia	CIII1	17	1	1
III	C. velia	CIII1	18	0	1
III	C. velia	CIII1	19	0	1
III	C. velia	CIII1	20	0	1
III	C. velia	CIII1	21	0	1
III	C. velia	CIII1	22	214	1
IV	C. velia	CIV1	1	46	1
IV	C. velia	CIV1	2	6	1
IV	C. velia	CIV1	3	0	1
IV	C. velia	CIV1	4	0	1
IV	C. velia	CIV1	5	0	1
IV	C. velia	CIV1	6	2	1
IV	C. velia	CIV1	7	0	1
IV	C. velia	CIV1	8	3	1
IV	C. velia	CIV1	9	0	1
IV	C. velia	CIV1	10	0	1
IV	C. velia	CIV1	11	0	1
IV	C. velia	CIV1	12	0	1
IV	C. velia	CIV1	13	0	1
IV	C. velia	CIV1	14	0	1
IV	C. velia	CIV1	15	6	1
IV	C. velia	CIV1	16	0	1
IV	C. velia	CIV1	17	0	1
IV	C. velia	CIV1	18	0	1
IV	C. velia	CIV1	19	0	1
IV	C. velia	CIV1	20	0	1
I	SSB01	SI2	1	0	2
I	SSB01	SI2	2	74	2
I	SSB01	SI2	3	0	2
I	SSB01	SI2	4	84	2
I	SSB01	SI2	5	79	2
I	SSB01	SI2	6	2	2
I	SSB01	SI2	7	74	2
I	SSB01	SI2	8	0	2
I	SSB01	SI2	9	0	2
I	SSB01	SI2	10	15	2
I	SSB01	SI2	11	49	2
I	SSB01	SI2	12	64	2
I	SSB01	SI2	13	22	2
I	SSB01	SI2	14	40	2
I	SSB01	SI2	15	103	2
I	SSB01	SI2	16	3	2
I	SSB01	SI2	17	7	2
I	SSB01	SI2	18	78	2
I	SSB01	SI2	19	0	2
I	SSB01	SI2	20	22	2
I	SSB01	SI2	21	0	2
I	SSB01	SI2	22	3	2
I	SSB01	SI2	23	109	2
I	SSB01	SI2	24	10	2
I	SSB01	SI2	25	0	2
I	SSB01	SI2	26	80	2
I	SSB01	SI2	27	77	2
I	SSB01	SI2	28	1	2
I	SSB01	SI2	29	0	2
I	SSB01	SI2	30	0	2
I	SSB01	SI2	31	28	2
I	SSB01	SI2	32	3	2
I	SSB01	SI2	33	50	2
I	SSB01	SI2	34	0	2
I	SSB01	SI2	35	0	2
I	SSB01	SI2	36	0	2
I	SSB01	SI2	37	0	2
I	SSB01	SI2	38	12	2
I	SSB01	SI2	39	78	2
I	SSB01	SI2	40	49	2
I	SSB01	SI2	41	3	2
I	SSB01	SI2	42	37	2
II	SSB01	SII2	1	0	2
II	SSB01	SII2	2	0	2
II	SSB01	SII2	3	0	2
II	SSB01	SII2	4	0	2
II	SSB01	SII2	5	0	2
II	SSB01	SII2	6	15	2
II	SSB01	SII2	7	0	2
II	SSB01	SII2	8	0	2
II	SSB01	SII2	9	0	2
II	SSB01	SII2	10	4	2
II	SSB01	SII2	11	0	2
II	SSB01	SII2	12	11	2
II	SSB01	SII2	13	5	2
II	SSB01	SII2	14	0	2
II	SSB01	SII2	15	1	2
II	SSB01	SII2	16	9	2
II	SSB01	SII2	17	22	2
II	SSB01	SII2	18	2	2
II	SSB01	SII2	19	0	2
II	SSB01	SII2	20	0	2
II	SSB01	SII2	21	0	2
III	SSB01	SIII2	1	0	2
III	SSB01	SIII2	2	0	2
III	SSB01	SIII2	3	0	2
III	SSB01	SIII2	4	0	2
III	SSB01	SIII2	5	6	2
III	SSB01	SIII2	6	0	2
III	SSB01	SIII2	7	1	2
III	SSB01	SIII2	8	0	2
III	SSB01	SIII2	9	0	2
III	SSB01	SIII2	10	0	2
III	SSB01	SIII2	11	0	2
III	SSB01	SIII2	12	0	2
III	SSB01	SIII2	13	0	2
III	SSB01	SIII2	14	0	2
III	SSB01	SIII2	15	0	2
III	SSB01	SIII2	16	0	2
III	SSB01	SIII2	17	1	2
III	SSB01	SIII2	18	0	2
III	SSB01	SIII2	19	0	2
III	SSB01	SIII2	20	0	2
III	SSB01	SIII2	21	5	2
III	SSB01	SIII2	22	3	2
III	SSB01	SIII2	23	0	2
IV	SSB01	SIV2	1	11	2
IV	SSB01	SIV2	2	30	2
IV	SSB01	SIV2	3	0	2
IV	SSB01	SIV2	4	0	2
IV	SSB01	SIV2	5	3	2
IV	SSB01	SIV2	6	1	2
IV	SSB01	SIV2	7	23	2
IV	SSB01	SIV2	8	5	2
IV	SSB01	SIV2	9	12	2
IV	SSB01	SIV2	10	49	2
IV	SSB01	SIV2	11	1	2
IV	SSB01	SIV2	12	5	2
IV	SSB01	SIV2	13	0	2
IV	SSB01	SIV2	14	2	2
IV	SSB01	SIV2	15	0	2
IV	SSB01	SIV2	16	13	2
IV	SSB01	SIV2	17	1	2
IV	SSB01	SIV2	18	0	2
I	N. oculata	NI2	1	0	2
I	N. oculata	NI2	2	0	2
I	N. oculata	NI2	3	1	2
I	N. oculata	NI2	4	0	2
I	N. oculata	NI2	5	1	2
I	N. oculata	NI2	6	2	2
I	N. oculata	NI2	7	0	2
I	N. oculata	NI2	8	0	2
I	N. oculata	NI2	9	1	2
I	N. oculata	NI2	10	8	2
I	N. oculata	NI2	11	0	2
I	N. oculata	NI2	12	0	2
I	N. oculata	NI2	13	0	2
I	N. oculata	NI2	14	21	2
II	N. oculata	NII2	1	0	2
II	N. oculata	NII2	2	0	2
II	N. oculata	NII2	3	0	2
II	N. oculata	NII2	4	1	2
II	N. oculata	NII2	5	1	2
II	N. oculata	NII2	6	0	2
II	N. oculata	NII2	7	0	2
II	N. oculata	NII2	8	7	2
II	N. oculata	NII2	9	1	2
II	N. oculata	NII2	10	0	2
II	N. oculata	NII2	11	0	2
II	N. oculata	NII2	12	1	2
II	N. oculata	NII2	13	0	2
II	N. oculata	NII2	14	0	2
II	N. oculata	NII2	15	0	2
II	N. oculata	NII2	16	0	2
II	N. oculata	NII2	17	0	2
II	N. oculata	NII2	18	0	2
II	N. oculata	NII2	19	0	2
II	N. oculata	NII2	20	0	2
II	N. oculata	NII2	21	0	2
II	N. oculata	NII2	22	0	2
II	N. oculata	NII2	23	1	2
II	N. oculata	NII2	24	0	2
II	N. oculata	NII2	25	2	2
II	N. oculata	NII2	26	2	2
II	N. oculata	NII2	27	0	2
II	N. oculata	NII2	28	0	2
III	N. oculata	NIII2	1	0	2
III	N. oculata	NIII2	2	0	2
III	N. oculata	NIII2	3	0	2
III	N. oculata	NIII2	4	0	2
III	N. oculata	NIII2	5	1	2
III	N. oculata	NIII2	6	10	2
III	N. oculata	NIII2	7	0	2
III	N. oculata	NIII2	8	0	2
III	N. oculata	NIII2	9	1	2
III	N. oculata	NIII2	10	112	2
III	N. oculata	NIII2	11	0	2
III	N. oculata	NIII2	12	10	2
III	N. oculata	NIII2	13	5	2
III	N. oculata	NIII2	14	0	2
IV	N. oculata	NIV2	1	3	2
IV	N. oculata	NIV2	2	1	2
IV	N. oculata	NIV2	3	0	2
IV	N. oculata	NIV2	4	0	2
IV	N. oculata	NIV2	5	0	2
IV	N. oculata	NIV2	6	5	2
IV	N. oculata	NIV2	7	5	2
IV	N. oculata	NIV2	8	22	2
IV	N. oculata	NIV2	9	17	2
IV	N. oculata	NIV2	10	5	2
IV	N. oculata	NIV2	11	0	2
IV	N. oculata	NIV2	12	2	2
IV	N. oculata	NIV2	13	0	2
IV	N. oculata	NIV2	14	13	2
IV	N. oculata	NIV2	15	0	2
IV	N. oculata	NIV2	16	12	2
IV	N. oculata	NIV2	17	0	2
IV	N. oculata	NIV2	18	0	2
IV	N. oculata	NIV2	19	11	2
I	C. velia	CI2	1	18	2
I	C. velia	CI2	2	8	2
I	C. velia	CI2	3	25	2
I	C. velia	CI2	4	0	2
I	C. velia	CI2	5	1	2
I	C. velia	CI2	6	2	2
I	C. velia	CI2	7	0	2
I	C. velia	CI2	8	0	2
I	C. velia	CI2	9	36	2
I	C. velia	CI2	10	5	2
I	C. velia	CI2	11	1	2
I	C. velia	CI2	12	16	2
I	C. velia	CI2	13	0	2
I	C. velia	CI2	14	5	2
I	C. velia	CI2	15	0	2
I	C. velia	CI2	16	0	2
I	C. velia	CI2	17	53	2
I	C. velia	CI2	18	0	2
I	C. velia	CI2	19	0	2
I	C. velia	CI2	20	7	2
I	C. velia	CI2	21	34	2
I	C. velia	CI2	22	14	2
I	C. velia	CI2	23	0	2
I	C. velia	CI2	24	9	2
I	C. velia	CI2	25	6	2
I	C. velia	CI2	26	7	2
I	C. velia	CI2	27	0	2
I	C. velia	CI2	28	18	2
I	C. velia	CI2	29	0	2
I	C. velia	CI2	30	25	2
I	C. velia	CI2	31	4	2
I	C. velia	CI2	32	61	2
I	C. velia	CI2	33	0	2
II	C. velia	CII2	1	0	2
II	C. velia	CII2	2	0	2
II	C. velia	CII2	3	0	2
II	C. velia	CII2	4	0	2
II	C. velia	CII2	5	0	2
II	C. velia	CII2	6	5	2
II	C. velia	CII2	7	1	2
II	C. velia	CII2	8	2	2
II	C. velia	CII2	9	2	2
II	C. velia	CII2	10	1	2
II	C. velia	CII2	11	5	2
II	C. velia	CII2	12	0	2
II	C. velia	CII2	13	0	2
II	C. velia	CII2	14	5	2
II	C. velia	CII2	15	0	2
II	C. velia	CII2	16	0	2
II	C. velia	CII2	17	0	2
II	C. velia	CII2	18	0	2
II	C. velia	CII2	19	0	2
II	C. velia	CII2	20	0	2
II	C. velia	CII2	21	0	2
II	C. velia	CII2	22	1	2
II	C. velia	CII2	23	0	2
II	C. velia	CII2	24	4	2
II	C. velia	CII2	25	6	2
II	C. velia	CII2	26	0	2
II	C. velia	CII2	27	53	2
II	C. velia	CII2	28	4	2
III	C. velia	CIII2	1	0	2
III	C. velia	CIII2	2	0	2
III	C. velia	CIII2	3	2	2
III	C. velia	CIII2	4	0	2
III	C. velia	CIII2	5	0	2
III	C. velia	CIII2	6	0	2
III	C. velia	CIII2	7	0	2
III	C. velia	CIII2	8	0	2
III	C. velia	CIII2	9	0	2
III	C. velia	CIII2	10	0	2
III	C. velia	CIII2	11	0	2
III	C. velia	CIII2	12	16	2
III	C. velia	CIII2	13	0	2
III	C. velia	CIII2	14	0	2
III	C. velia	CIII2	15	2	2
III	C. velia	CIII2	16	0	2
III	C. velia	CIII2	17	0	2
III	C. velia	CIII2	18	0	2
III	C. velia	CIII2	19	0	2
III	C. velia	CIII2	20	17	2
III	C. velia	CIII2	21	0	2
III	C. velia	CIII2	22	0	2
IV	C. velia	CIV2	1	15	2
IV	C. velia	CIV2	2	5	2
IV	C. velia	CIV2	3	0	2
IV	C. velia	CIV2	4	0	2
IV	C. velia	CIV2	5	0	2
IV	C. velia	CIV2	6	0	2
IV	C. velia	CIV2	7	14	2
IV	C. velia	CIV2	8	2	2
IV	C. velia	CIV2	9	0	2
IV	C. velia	CIV2	10	0	2
IV	C. velia	CIV2	11	0	2
I	SSB01	SI5	1	24	5
I	SSB01	SI5	2	12	5
I	SSB01	SI5	3	50	5
I	SSB01	SI5	4	14	5
I	SSB01	SI5	5	0	5
I	SSB01	SI5	6	48	5
I	SSB01	SI5	7	20	5
I	SSB01	SI5	8	23	5
I	SSB01	SI5	9	89	5
I	SSB01	SI5	10	0	5
I	SSB01	SI5	11	55	5
I	SSB01	SI5	12	56	5
I	SSB01	SI5	13	94	5
I	SSB01	SI5	14	88	5
I	SSB01	SI5	15	13	5
I	SSB01	SI5	16	12	5
I	SSB01	SI5	17	41	5
I	SSB01	SI5	18	0	5
I	SSB01	SI5	19	35	5
I	SSB01	SI5	20	7	5
I	SSB01	SI5	21	48	5
I	SSB01	SI5	22	19	5
I	SSB01	SI5	23	61	5
I	SSB01	SI5	24	47	5
II	SSB01	SII5	1	1	5
II	SSB01	SII5	2	0	5
II	SSB01	SII5	3	0	5
II	SSB01	SII5	4	1	5
II	SSB01	SII5	5	0	5
II	SSB01	SII5	6	17	5
II	SSB01	SII5	7	0	5
II	SSB01	SII5	8	0	5
II	SSB01	SII5	9	0	5
II	SSB01	SII5	10	0	5
II	SSB01	SII5	11	0	5
II	SSB01	SII5	12	1	5
II	SSB01	SII5	13	1	5
II	SSB01	SII5	14	0	5
II	SSB01	SII5	15	0	5
II	SSB01	SII5	16	0	5
II	SSB01	SII5	17	5	5
II	SSB01	SII5	18	0	5
II	SSB01	SII5	19	1	5
III	SSB01	SIII5	1	0	5
III	SSB01	SIII5	2	0	5
III	SSB01	SIII5	3	0	5
III	SSB01	SIII5	4	1	5
III	SSB01	SIII5	5	0	5
III	SSB01	SIII5	6	0	5
III	SSB01	SIII5	7	0	5
III	SSB01	SIII5	8	0	5
III	SSB01	SIII5	9	0	5
III	SSB01	SIII5	10	0	5
III	SSB01	SIII5	11	0	5
III	SSB01	SIII5	12	0	5
III	SSB01	SIII5	13	1	5
III	SSB01	SIII5	14	0	5
III	SSB01	SIII5	15	4	5
III	SSB01	SIII5	16	3	5
III	SSB01	SIII5	17	0	5
III	SSB01	SIII5	18	0	5
III	SSB01	SIII5	19	0	5
IV	SSB01	SIV5	1	3	5
IV	SSB01	SIV5	2	27	5
IV	SSB01	SIV5	3	3	5
IV	SSB01	SIV5	4	4	5
I	N. oculata	NI5	1	0	5
I	N. oculata	NI5	2	0	5
I	N. oculata	NI5	3	0	5
I	N. oculata	NI5	4	0	5
I	N. oculata	NI5	5	2	5
I	N. oculata	NI5	6	0	5
I	N. oculata	NI5	7	0	5
I	N. oculata	NI5	8	2	5
I	N. oculata	NI5	9	7	5
I	N. oculata	NI5	10	0	5
I	N. oculata	NI5	11	0	5
I	N. oculata	NI5	12	29	5
I	N. oculata	NI5	13	0	5
I	N. oculata	NI5	14	2	5
I	N. oculata	NI5	15	0	5
I	N. oculata	NI5	16	0	5
I	N. oculata	NI5	17	0	5
I	N. oculata	NI5	18	1	5
I	N. oculata	NI5	19	0	5
I	N. oculata	NI5	20	0	5
I	N. oculata	NI5	21	0	5
II	N. oculata	NII5	1	0	5
II	N. oculata	NII5	2	1	5
II	N. oculata	NII5	3	1	5
II	N. oculata	NII5	4	0	5
II	N. oculata	NII5	5	0	5
II	N. oculata	NII5	6	49	5
II	N. oculata	NII5	7	0	5
II	N. oculata	NII5	8	33	5
II	N. oculata	NII5	9	0	5
II	N. oculata	NII5	10	0	5
II	N. oculata	NII5	11	0	5
II	N. oculata	NII5	12	0	5
II	N. oculata	NII5	13	0	5
II	N. oculata	NII5	14	109	5
II	N. oculata	NII5	15	0	5
II	N. oculata	NII5	16	0	5
II	N. oculata	NII5	17	0	5
II	N. oculata	NII5	18	2	5
II	N. oculata	NII5	19	0	5
II	N. oculata	NII5	20	0	5
II	N. oculata	NII5	21	0	5
II	N. oculata	NII5	22	0	5
II	N. oculata	NII5	23	0	5
II	N. oculata	NII5	24	0	5
II	N. oculata	NII5	25	2	5
II	N. oculata	NII5	26	0	5
II	N. oculata	NII5	27	0	5
II	N. oculata	NII5	28	0	5
III	N. oculata	NIII5	1	5	5
III	N. oculata	NIII5	2	0	5
III	N. oculata	NIII5	3	5	5
III	N. oculata	NIII5	4	0	5
III	N. oculata	NIII5	5	0	5
III	N. oculata	NIII5	6	0	5
III	N. oculata	NIII5	7	0	5
III	N. oculata	NIII5	8	3	5
III	N. oculata	NIII5	9	56	5
III	N. oculata	NIII5	10	0	5
III	N. oculata	NIII5	11	0	5
III	N. oculata	NIII5	12	0	5
III	N. oculata	NIII5	13	0	5
III	N. oculata	NIII5	14	18	5
III	N. oculata	NIII5	15	2	5
III	N. oculata	NIII5	16	0	5
IV	N. oculata	NIV5	1	8	5
IV	N. oculata	NIV5	2	7	5
IV	N. oculata	NIV5	3	1	5
IV	N. oculata	NIV5	4	0	5
IV	N. oculata	NIV5	5	0	5
IV	N. oculata	NIV5	6	0	5
IV	N. oculata	NIV5	7	0	5
IV	N. oculata	NIV5	8	28	5
IV	N. oculata	NIV5	9	0	5
IV	N. oculata	NIV5	10	0	5
IV	N. oculata	NIV5	11	0	5
IV	N. oculata	NIV5	12	0	5
IV	N. oculata	NIV5	13	27	5
IV	N. oculata	NIV5	14	81	5
IV	N. oculata	NIV5	15	0	5
IV	N. oculata	NIV5	16	0	5
IV	N. oculata	NIV5	17	9	5
I	C. velia	CI5	1	0	5
I	C. velia	CI5	2	0	5
I	C. velia	CI5	3	0	5
I	C. velia	CI5	4	0	5
I	C. velia	CI5	5	165	5
I	C. velia	CI5	6	0	5
I	C. velia	CI5	7	0	5
I	C. velia	CI5	8	30	5
I	C. velia	CI5	9	6	5
I	C. velia	CI5	10	35	5
I	C. velia	CI5	11	22	5
I	C. velia	CI5	12	0	5
I	C. velia	CI5	13	97	5
I	C. velia	CI5	14	0	5
I	C. velia	CI5	15	2	5
I	C. velia	CI5	16	0	5
I	C. velia	CI5	17	101	5
I	C. velia	CI5	18	29	5
I	C. velia	CI5	19	0	5
I	C. velia	CI5	20	0	5
I	C. velia	CI5	21	8	5
I	C. velia	CI5	22	128	5
I	C. velia	CI5	23	70	5
I	C. velia	CI5	24	8	5
I	C. velia	CI5	25	16	5
I	C. velia	CI5	26	36	5
I	C. velia	CI5	27	6	5
I	C. velia	CI5	28	0	5
I	C. velia	CI5	29	9	5
I	C. velia	CI5	30	31	5
I	C. velia	CI5	31	2	5
I	C. velia	CI5	32	9	5
I	C. velia	CI5	33	1	5
I	C. velia	CI5	34	10	5
II	C. velia	CII5	1	0	5
II	C. velia	CII5	2	0	5
II	C. velia	CII5	3	0	5
II	C. velia	CII5	4	0	5
II	C. velia	CII5	5	0	5
II	C. velia	CII5	6	5	5
II	C. velia	CII5	7	0	5
II	C. velia	CII5	8	0	5
II	C. velia	CII5	9	2	5
II	C. velia	CII5	10	0	5
II	C. velia	CII5	11	0	5
II	C. velia	CII5	12	0	5
II	C. velia	CII5	13	0	5
II	C. velia	CII5	14	0	5
II	C. velia	CII5	15	0	5
II	C. velia	CII5	16	0	5
II	C. velia	CII5	17	0	5
II	C. velia	CII5	18	0	5
II	C. velia	CII5	19	0	5
II	C. velia	CII5	20	42	5
II	C. velia	CII5	21	0	5
II	C. velia	CII5	22	0	5
III	C. velia	CIII5	1	0	5
III	C. velia	CIII5	2	4	5
III	C. velia	CIII5	3	0	5
III	C. velia	CIII5	4	0	5
III	C. velia	CIII5	5	3	5
III	C. velia	CIII5	6	0	5
III	C. velia	CIII5	7	0	5
III	C. velia	CIII5	8	16	5
III	C. velia	CIII5	9	0	5
III	C. velia	CIII5	10	2	5
III	C. velia	CIII5	11	0	5
III	C. velia	CIII5	12	0	5
III	C. velia	CIII5	13	10	5
III	C. velia	CIII5	14	0	5
III	C. velia	CIII5	15	0	5
III	C. velia	CIII5	16	0	5
III	C. velia	CIII5	17	0	5
III	C. velia	CIII5	18	0	5
IV	C. velia	CIV5	1	0	5
IV	C. velia	CIV5	2	0	5
IV	C. velia	CIV5	3	0	5
IV	C. velia	CIV5	4	0	5
IV	C. velia	CIV5	5	37	5

## Sheet: Only inf. Polyps (Reps)
SSB01 24 hpi						SSB01 48 hpi						SSB01 5 dpi						N. oculata 24 hpi						N. oculata 48 hpi						N. oculata 5 dpi						C. velia 24 hpi						C. velia 48 hpi						C. velia 5 dpi
Rep 1						Rep 1						Rep 1						Rep 1						Rep 1						Rep 1						Rep 1						Rep 1						Rep 1
Polyp	total algae	tentacle	mouth	bodycolumn		Polyp	total algae	tentacle	mouth	bodycolumn		Polyp	total algae	tentacle	mouth	bodycolumn		Polyp	total algae	tentacle	mouth	bodycolumn		Polyp	total algae	tentacle	mouth	bodycolumn		Polyp	total algae	tentacle	mouth	bodycolumn		Polyp	total algae	tentacle	mouth	bodycolumn		Polyp	total algae	tentacle	mouth	bodycolumn		Polyp	total algae
1	56	5	0	51		1	74	1	6	67		1	24	1	5	18		1	2	0	2	0		1	1	0	0	1		1	2	0	0	2		1	8	0	0	8		1	18	0	10	8		1	165
2	16	2	1	13		2	84	0	25	59		2	12	0	0	12		2	0	0	0	0		2	1	0	0	1		2	2	0	0	2		2	22	0	0	22		2	8	0	1	7		2	30
3	154	22	20	112		3	79	0	19	60		3	50	1	2	47		3	3	0	0	3		3	2	0	0	2		3	7	0	1	6		3	99	0	14	85		3	25	1	12	12		3	6
4	72	2	20	50		4	2	0	1	1		4	14	0	0	14		4	0	0	0	0		4	1	0	0	1		4	29	0	5	24		4	5	0	0	5		4	1	0	0	1		4	35
5	61	9	11	41		5	74	4	42	28		5	48	0	3	45		5	3	0	3	0		5	8	3	0	5		5	2	0	0	2		5	11	3	0	8		5	2	2	0	0		5	22
6	61	7	2	52		6	15	0	3	12		6	20	1	13	6		6	3	2	0	1		6	21	5	6	10		6	1	0	0	1		6	4	0	0	4		6	36	3	0	33		6	97
7	35	4	10	21		7	49	3	4	42		7	23	0	0	23		7	1	0	1	0		Rep 2						Rep 2						7	94	0	30	64		7	5	2	1	2		7	2
8	104	16	3	85		8	64	2	11	51		8	89	0	3	86		8	1	1	0	0		7	1	0	0	1		7	1	0	0	1		8	2	0	0	2		8	1	0	1	0		8	101
9	6	1	2	3		9	22	3	0	19		9	55	0	5	50		9	19	0	0	19		8	1	0	0	1		8	1	0	0	1		9	37	3	0	34		9	16	2	0	14		9	29
10	45	8	3	34		10	40	0	2	38		10	56	0	4	52		10	19	0	0	19		9	7	0	0	7		9	49	0	14	35		10	110	0	0	110		10	5	0	1	4		10	8
11	4	4	0	0		11	103	1	10	92		11	94	2	8	84		11	2	0	0	2		10	1	0	0	1		10	33	10	6	17		Rep 2						11	53	3	0	50		11	128
12	3	1	1	1		12	3	2	1	0		12	88	0	8	80		12	3	0	3	0		11	1	0	0	1		11	109	30	26	53		11	3	0	1	2		12	7	2	0	5		12	70
13	20	4	1	15		13	7	0	0	7		13	13	0	0	13		13	3	1	0	2		12	1	0	0	1		12	2	0	0	2		12	151	4	21	126		13	34	4	3	27		13	8
14	58	18	2	38		14	78	14	17	47		14	12	0	0	12		14	1	0	0	1		13	2	0	0	2		13	2	0	0	2		13	34	0	0	34		14	14	0	0	14		14	16
15	2	0	0	2		15	22	11	3	8		15	41	0	0	41		Rep 2						14	2	0	0	2		Rep 3						14	10	0	10	0		15	9	0	0	9		15	36
16	52	0	4	48		16	3	1	2	0		16	35	2	0	33		15	22	0	5	17		Rep 3						14	5	0	0	5		15	8	1	0	7		16	6	2	4	0		16	6
17	36	1	12	23		17	109	0	54	55		17	7	0	0	7		16	1	0	0	1		15	1	0	0	1		15	5	0	0	5		16	58	0	15	43		17	7	0	4	3		17	9
18	45	6	10	29		18	10	2	3	5		18	48	0	2	46		17	2	0	0	2		16	10	0	2	8		16	3	0	0	3		17	9	1	0	8		18	18	0	3	15		18	31
19	4	0	4	0		19	80	7	34	39		19	19	0	1	18		18	9	0	0	9		17	1	1	0	0		17	56	0	0	56		18	87	1	15	71		19	25	4	0	21		19	2
20	91	10	7	74		20	77	0	57	20		20	61	0	11	50		19	7	0	0	7		18	112	0	18	94		18	18	2	0	16		19	153	6	17	0		20	4	0	0	4		20	9
21	60	1	30	29		21	1	1	0	0		21	47	0	0	47		20	3	0	0	3		19	10	0	0	10		19	2	0	0	2		20	3	0	0	0		21	61	2	6	53		21	1
22	21	6	5	10		22	28	3	22	3		Rep 2						21	13	0	0	13		20	5	0	2	3		Rep 4						21	7	2	5	0		Rep 2						22	10
23	145	16	44	85		23	3	0	0	3		22	1	0	0	1		22	21	0	0	21		Rep 4						20	8	0	0	8		Rep 3						22	5	0	3	2		Rep 2
24	75	21	40	14		24	50	0	16	34		23	1	0	0	1		23	10	0	0	10		21	3	0	0	3		21	7	0	1	6		22	11	0	1	10		23	1	1	0	0		23	5
25	9	0	0	9		25	12	0	0	12		24	17	0	4	13		24	11	0	0	11		22	1	0	0	1		22	1	0	0	1		23	21	0	0	21		24	2	0	0	2		24	2
26	11	0	0	11		26	78	1	49	28		25	1	0	0	1		Rep 3						23	5	0	1	4		23	28	0	2	26		24	6	0	2	4		25	2	0	0	2		25	42
Rep 2						27	49	1	24	24		26	1	0	0	1		25	3	0	0	3		24	5	0	0	5		24	27	0	2	25		25	1	0	0	1		26	1	0	0	1		Rep 3
27	6	0	3	3		28	3	3	0	0		27	5	0	1	4		26	43	1	9	33		25	22	0	6	16		25	81	0	14	67		26	1	0	0	1		27	5	1	0	4		26	4
28	9	3	4	2		29	37	0	26	11		28	1	0	0	1		27	2	0	0	2		26	17	0	0	17		26	9	0	0	9		27	214	6	28	180		28	5	1	2	2		27	3
29	2	0	0	2		Rep 2						Rep 3						28	2	0	0	2		27	5	0	0	5								Rep 4						29	1	0	0	1		28	16
30	3	0	0	3		30	15	0	11	4		29	1	0	0	1		29	0	0	0	1		28	2	0	0	2								28	46	0	0	46		30	4	4	0	0		29	2
31	4	0	0	4		31	4	0	0	4		30	1	0	0	1		30	1	0	0	1		29	13	0	0	13								29	6	0	0	6		31	6	0	0	6		30	10
32	21	0	0	21		32	11	1	1	9		31	4	0	0	4		31	30	0	7	23		30	12	1	0	11								30	2	0	0	2		32	53	4	0	49		Rep 4
33	4	0	0	4		33	5	2	0	3		32	3	0	2	1		32	16	1	0	15		31	11	0	3	8								31	3	0	0	3		33	4	0	0	4		31	37
34	7	0	0	7		34	1	0	0	1		Rep 4						33	26	0	4	22														32	6	0	0	6		Rep 3
35	1	0	0	1		35	9	0	0	9		33	3	0	0	3		34	6	0	0	6																				34	2	0	0	2
36	1	0	0	1		36	22	4	6	12		34	27	0	0	27		35	10	0	0	10																				35	16	6	0	10
Rep 3						37	2	0	0	2		35	3	0	0	0		Rep 4																								36	2	0	2	0
37	14	0	2	12		Rep 3						36	4	0	0	4		36	1	0	0	1																				37	17	0	0	17
38	2	0	1	1		38	6	0	0	6								37	29	0	0	29																				Rep 4
39	3	1	0	2		39	1	0	0	1								38	4	0	2	2																				38	15	0	0	15
40	21	0	8	13		40	1	0	0	1								39	2	0	0	2																				39	5	0	0	5
41	5	0	0	5		41	5	0	1	4								40	5	0	0	5																				40	14	0	0	14
42	3	0	0	3		42	3	0	0	3								41	1	0	0	1																				41	2	0	0	2
43	9	0	8	1		Rep 4												42	7	0	0	7
44	3	0	0	3		43	11	0	0	11								43	7	2	2	3
45	6	0	0	6		44	30	0	0	30								44	15	1	1	13
46	6	0	2	4		45	3	0	1	2								45	9	0	2	7
Rep 4						46	1	0	0	1								46	11	0	2	9
47	26	0	0	26		47	23	0	1	22								47	4	0	0	4
48	9	0	0	9		48	5	0	0	5								48	17	1	5	11
49	5	0	0	5		49	12	0	0	12								49	1	0	0	1
50	41	0	7	34		50	49	0	0	49
51	3	0	0	3		51	1	0	0	1
52	2	0	0	2		52	5	0	0	5
53	8	0	0	8		53	2	0	0	2
54	2	0	0	2		54	13	0	0	13
55	47	0	4	43		55	1	0	0	1
56	4	0	0	4
[truncated: 3 more columns]

## Sheet: Only inf. Polyps 
SSB01 24 hpi						SSB01 48 hpi						SSB01 5 dpi						N. oculata 24 hpi						N. oculata 48 hpi						N. oculata 5 dpi						C. velia 24 hpi						C. velia 48 hpi						C. velia 5 dpi
Rep 1						Rep 1						Rep 1						Rep 1						Rep 1						Rep 1						Rep 1						Rep 1						Rep 1
Polyp	total algae	tentacle	mouth	bodycolumn		Polyp	total algae	tentacle	mouth	bodycolumn		Polyp	total algae	tentacle	mouth	bodycolumn		Polyp	total algae	tentacle	mouth	bodycolumn		Polyp	total algae	tentacle	mouth	bodycolumn		Polyp	total algae	tentacle	mouth	bodycolumn		Polyp	total algae	tentacle	mouth	bodycolumn		Polyp	total algae	tentacle	mouth	bodycolumn		Polyp	total algae
1	56	5	0	51		1	74	1	6	67		1	24	1	5	18		1	2	0	2	0		1	1	0	0	1		1	2	0	0	2		1	8	0	0	8		1	18	0	10	8		1	165
2	16	2	1	13		2	84	0	25	59		2	12	0	0	12		2	0	0	0	0		2	1	0	0	1		2	2	0	0	2		2	22	0	0	22		2	8	0	1	7		2	30
3	154	22	20	112		3	79	0	19	60		3	50	1	2	47		3	3	0	0	3		3	2	0	0	2		3	7	0	1	6		3	99	0	14	85		3	25	1	12	12		3	6
4	72	2	20	50		4	2	0	1	1		4	14	0	0	14		4	0	0	0	0		4	1	0	0	1		4	29	0	5	24		4	5	0	0	5		4	1	0	0	1		4	35
5	61	9	11	41		5	74	4	42	28		5	48	0	3	45		5	3	0	3	0		5	8	3	0	5		5	2	0	0	2		5	11	3	0	8		5	2	2	0	0		5	22
6	61	7	2	52		6	15	0	3	12		6	20	1	13	6		6	3	2	0	1		6	21	5	6	10		6	1	0	0	1		6	4	0	0	4		6	36	3	0	33		6	97
7	35	4	10	21		7	49	3	4	42		7	23	0	0	23		7	1	0	1	0		7	1	0	0	1		7	1	0	0	1		7	94	0	30	64		7	5	2	1	2		7	2
8	104	16	3	85		8	64	2	11	51		8	89	0	3	86		8	1	1	0	0		8	1	0	0	1		8	1	0	0	1		8	2	0	0	2		8	1	0	1	0		8	101
9	6	1	2	3		9	22	3	0	19		9	55	0	5	50		9	19	0	0	19		9	7	0	0	7		9	49	0	14	35		9	37	3	0	34		9	16	2	0	14		9	29
10	45	8	3	34		10	40	0	2	38		10	56	0	4	52		10	19	0	0	19		10	1	0	0	1		10	33	10	6	17		10	110	0	0	110		10	5	0	1	4		10	8
11	4	4	0	0		11	103	1	10	92		11	94	2	8	84		11	2	0	0	2		11	1	0	0	1		11	109	30	26	53		11	3	0	1	2		11	53	3	0	50		11	128
12	3	1	1	1		12	3	2	1	0		12	88	0	8	80		12	3	0	3	0		12	1	0	0	1		12	2	0	0	2		12	151	4	21	126		12	7	2	0	5		12	70
13	20	4	1	15		13	7	0	0	7		13	13	0	0	13		13	3	1	0	2		13	2	0	0	2		13	2	0	0	2		13	34	0	0	34		13	34	4	3	27		13	8
14	58	18	2	38		14	78	14	17	47		14	12	0	0	12		14	1	0	0	1		14	2	0	0	2		14	5	0	0	5		14	10	0	10	0		14	14	0	0	14		14	16
15	2	0	0	2		15	22	11	3	8		15	41	0	0	41		15	22	0	5	17		15	1	0	0	1		15	5	0	0	5		15	8	1	0	7		15	9	0	0	9		15	36
16	52	0	4	48		16	3	1	2	0		16	35	2	0	33		16	1	0	0	1		16	10	0	2	8		16	3	0	0	3		16	58	0	15	43		16	6	2	4	0		16	6
17	36	1	12	23		17	109	0	54	55		17	7	0	0	7		17	2	0	0	2		17	1	1	0	0		17	56	0	0	56		17	9	1	0	8		17	7	0	4	3		17	9
18	45	6	10	29		18	10	2	3	5		18	48	0	2	46		18	9	0	0	9		18	112	0	18	94		18	18	2	0	16		18	87	1	15	71		18	18	0	3	15		18	31
19	4	0	4	0		19	80	7	34	39		19	19	0	1	18		19	7	0	0	7		19	10	0	0	10		19	2	0	0	2		19	153	6	17	0		19	25	4	0	21		19	2
20	91	10	7	74		20	77	0	57	20		20	61	0	11	50		20	3	0	0	3		20	5	0	2	3		20	8	0	0	8		20	3	0	0	0		20	4	0	0	4		20	9
21	60	1	30	29		21	1	1	0	0		21	47	0	0	47		21	13	0	0	13		21	3	0	0	3		21	7	0	1	6		21	7	2	5	0		21	61	2	6	53		21	1
22	21	6	5	10		22	28	3	22	3		22	1	0	0	1		22	21	0	0	21		22	1	0	0	1		22	1	0	0	1		22	11	0	1	10		22	5	0	3	2		22	10
23	145	16	44	85		23	3	0	0	3		23	1	0	0	1		23	10	0	0	10		23	5	0	1	4		23	28	0	2	26		23	21	0	0	21		23	1	1	0	0		23	5
24	75	21	40	14		24	50	0	16	34		24	17	0	4	13		24	11	0	0	11		24	5	0	0	5		24	27	0	2	25		24	6	0	2	4		24	2	0	0	2		24	2
25	9	0	0	9		25	12	0	0	12		25	1	0	0	1		25	3	0	0	3		25	22	0	6	16		25	81	0	14	67		25	1	0	0	1		25	2	0	0	2		25	42
26	11	0	0	11		26	78	1	49	28		26	1	0	0	1		26	43	1	9	33		26	17	0	0	17		26	9	0	0	9		26	1	0	0	1		26	1	0	0	1		26	4
27	6	0	3	3		27	49	1	24	24		27	5	0	1	4		27	2	0	0	2		27	5	0	0	5								27	214	6	28	180		27	5	1	0	4		27	3
28	9	3	4	2		28	3	3	0	0		28	1	0	0	1		28	2	0	0	2		28	2	0	0	2								28	46	0	0	46		28	5	1	2	2		28	16
29	2	0	0	2		29	37	0	26	11		29	1	0	0	1		29	0	0	0	1		29	13	0	0	13								29	6	0	0	6		29	1	0	0	1		29	2
30	3	0	0	3		30	15	0	11	4		30	1	0	0	1		30	1	0	0	1		30	12	1	0	11								30	2	0	0	2		30	4	4	0	0		30	10
31	4	0	0	4		31	4	0	0	4		31	4	0	0	4		31	30	0	7	23		31	11	0	3	8								31	3	0	0	3		31	6	0	0	6		31	37
32	21	0	0	21		32	11	1	1	9		32	3	0	2	1		32	16	1	0	15														32	6	0	0	6		32	53	4	0	49
33	4	0	0	4		33	5	2	0	3		33	3	0	0	3		33	26	0	4	22																				33	4	0	0	4
34	7	0	0	7		34	1	0	0	1		34	27	0	0	27		34	6	0	0	6																				34	2	0	0	2
35	1	0	0	1		35	9	0	0	9		35	3	0	0	0		35	10	0	0	10																				35	16	6	0	10
36	1	0	0	1		36	22	4	6	12		36	4	0	0	4		36	1	0	0	1																				36	2	0	2	0
37	14	0	2	12		37	2	0	0	2								37	29	0	0	29																				37	17	0	0	17
38	2	0	1	1		38	6	0	0	6								38	4	0	2	2																				38	15	0	0	15
39	3	1	0	2		39	1	0	0	1								39	2	0	0	2																				39	5	0	0	5
40	21	0	8	13		40	1	0	0	1								40	5	0	0	5																				40	14	0	0	14
41	5	0	0	5		41	5	0	1	4								41	1	0	0	1																				41	2	0	0	2
42	3	0	0	3		42	3	0	0	3								42	7	0	0	7
43	9	0	8	1		43	11	0	0	11								43	7	2	2	3
44	3	0	0	3		44	30	0	0	30								44	15	1	1	13
45	6	0	0	6		45	3	0	1	2								45	9	0	2	7
46	6	0	2	4		46	1	0	0	1								46	11	0	2	9
47	26	0	0	26		47	23	0	1	22								47	4	0	0	4
48	9	0	0	9		48	5	0	0	5								48	17	1	5	11
49	5	0	0	5		49	12	0	0	12								49	1	0	0	1
50	41	0	7	34		50	49	0	0	49
51	3	0	0	3		51	1	0	0	1
52	2	0	0	2		52	5	0	0	5
53	8	0	0	8		53	2	0	0	2
54	2	0	0	2		54	13	0	0	13
55	47	0	4	43		55	1	0	0	1
56	4	0	0	4
[truncated: 3 more columns]

## Sheet: Total algae inf. polyps 4 Reps
SSB01 24 hpi	SSB01 48 hpi	SSB01 5 dpi		N. oculata 24 hpi	N. oculata 48 hpi	N. oculata 5 dpi		C. velia 24 hpi	C. velia 48 hpi	C. velia 5 dpi
56	74	24		2	1	2		8	18	165
16	84	12		3	1	2		22	8	30
154	79	50		3	2	7		99	25	6
72	2	14		3	1	29		5	1	35
61	74	48		1	8	2		11	2	22
61	15	20		1	21	1		4	36	97
35	49	23		19	1	1		94	5	2
104	64	89		19	1	1		2	1	101
6	22	55		2	7	49		37	16	29
45	40	56		3	1	33		110	5	8
4	103	94		3	1	109		3	53	128
3	3	88		1	1	2		151	7	70
20	7	13		22	2	2		34	34	8
58	78	12		1	2	5		10	14	16
2	22	41		2	1	5		8	9	36
52	3	35		9	10	3		58	6	6
36	109	7		7	1	56		9	7	9
45	10	48		3	112	18		87	18	31
4	80	19		13	10	2		153	25	2
91	77	61		21	5	8		3	4	9
60	1	47		10	3	7		7	61	1
21	28	1		11	1	1		11	5	10
145	3	1		3	5	28		21	1	5
75	50	17		43	5	27		6	2	2
9	12	1		2	22	81		1	2	42
11	78	1		2	17	9		1	1	4
6	49	5		1	5			214	5	3
9	3	1		30	2			46	5	16
2	37	1		16	13			6	1	2
3	15	1		26	12			2	4	10
4	4	4		6	11			3	6	37
21	11	3		10				6	53
4	5	3		1					4
7	1	27		29					2
1	9	3		4					16
1	22	4		2					2
14	2			5					17
2	1			1					15
3	1			7					5
21	1			7					14
5	1			15					2
3	1			9
9	11			11
3	30			4
6	3			17
6	1			1
	23
	5
	12
	49
	1
	5
	2
	13
	1

## Sheet: Analysis
infected polyps/ all polyps counted
	Symbiont				N. oculata				C. velia
	Rep 1	Rep 2	Rep 3	Rep 4	Rep 1	Rep 2	Rep 3	Rep 4	Rep 1	Rep 2	Rep 3	Rep 4
1	78.7879	40	50	55.5556	77.7778	45.4545	55	66.6667	43.4783	35.4839	27.2727	25
2	69.0476	38.0952	21.7391	72.2222	42.8571	28.5714	42.8571	57.8947	63.6364	42.8571	18.1818	18.1818
5	87.5	36.8421	21.0526	100	28.5714	25	37.5	41.1765	64.7059	13.6364	27.7778	20
Mean infected polyps/ all polyps counted over 4 replicates
	Symbiont	N. oculata	C. velia
1	56.0859	61.2247	32.8087
2	50.2761	43.0451	35.7143
5	61.3487	33.062	31.53
Average # of algae / infected polyp over 4 replicates
	Symbiont				N. oculata				C. velia
	Rep 1	Rep 2	Rep 3	Rep 4	Rep 1	Rep 2	Rep 3	Rep 4	Rep 1	Rep 2	Rep 3	Rep 4
1	47.9231	5.8	7.2	14.7	5	9.9	13.9	8.07143	39.2	47.5455	42.3333	12.6
2	43.3103	8.625	3.2	12	5.66667	2	23.1667	8.72727	16.9048	7.41667	9.25	9
5	40.7619	3.85714	2.25	9.25	7.16667	28.1429	14.8333	23	37.3182	16.3333	7	37
