# Supplementary material for: Integrins mediate symbiont-specific uptake in cnidarian larvae
Source: EMBO Rep. 2025 Dec 16;27(2):291–310. doi: 10.1038/s44319-025-00645-9 (PMC12852126; doi:10.1038/s44319-025-00645-9)
Supplement: Supplementary file 7 — Source data Fig. 3 [file 44319_2025_645_MOESM7_ESM.zip › EMBOR-2025-61328V2_SourceDataFig3/Fig3D/3D Collected bead infection quantification.xlsx]

## Sheet: 20190509
3 dpf larvae infected 2019.05.xx for 24h. About 300 larvae in 1 ml
Fixed 2019.05.xx		Infected with 50,000 beads or B01 per ml. Performed in BSA-coated, rinsed, 2ml tubes on the bench in the Intellimixer, programme C1 (1 RPM with 2 shakes per cycle to dislodge stuck water).
Stained with phalloidin (565 for beads, 488 for B01) and hoechst. Intracellular location confirmed on confocal.
1) RGD beads	0.88		2) DGR beads	0.952381		3) B01	1
0 mM RGD			0 mM RGD			0 mM RGD
Larvae counted	50		Larvae counted	50		Larvae counted	50
% infected	74		% infected	60		% infected	76
Algae/infected larva	2.97297		Algae/infected larva	2.66667		Algae/infected larva	3.71053
Intracellular/total beads	0.879032		Intracellular/total beads	0.952381		Intracellular/total beads	1
Beads/larva (intracellular)	2.2		Beads/larva (intracellular)	1.6		Beads/larva (intracellular)	2.82
Larva	Algae	Intracellular	Larva	Algae	Intracellular	Larva	Algae	Intracellular
1	1	1	1	0		1	4	4
2	1	1	2	0		2	6	6
3	3	3	3	2	2	3	2	2
4	0		4	2	2	4	1	1
5	14	14	5	0		5	5	5
6	0		6	3	3	6	2	2
7	0		7	0		7	0
8	4	4	8	1	1	8	1	1
9	4	4	9	0		9	0
10	2	1	10	1	1	10	2	2
11	0		11	2	2	11	6	6
12	4	1	12	1	1	12	4	4
13	4	4	13	3	3	13	4	4
14	1	1	14	5	5	14	5	5
15	4	4	15	9	8	15	11	11
16	1	1	16	1	1	16	3	3
17	3	2	17	1		17	1	1
18	0		18	0		18	0
19	7	6	19	2	2	19	6	6
20	1	1	20	0		20	4	4
21	2	2	21	0		21	0
22	2	2	22	0		22	1	1
23	2	2	23	0		23	2	2
24	1	1	24	7	7	24	6	6
25	1	0	25	3	3	25	2	2
26	2	2	26	4	4	26	4	4
27	1	1	27	1	1	27	1	1
28	4	4	28	1	1	28	0
29	0		29	0		29	4	4
30	0		30	1	1	30	0
31	5	4	31	1	1	31	2	2
32	0		32	3	3	32	0
33	2	2	33	3	3	33	0
34	13	8	34	1	1	34	10	10
35	1	1	35	1	1	35	0
36	7	7	36	4	4	36	0
37	9	9	37	0		37	7	7
38	0		38	0		38	2	2
39	1	1	39	2	1	39	6	6
40	2	1	40	0		40	0
41	2	2	41	0		41	3	3
42	0		42	7	6	42	1	1
43	0		43	1	1	43	6	6
44	2	1	44	0		44	5	5
45	2	2	45	0		45	0
46	3	3	46	6	6	46	2	2
47	3	3	47	3	3	47	3	3
48	4	4	48	2	2	48	1	1
49	0		49	0		49	1	1
50	0		50	0		50	5	5

## Sheet: 20190512
7 dpf larvae infected 2019.05.xx for 24h. About 400 larvae in 1 ml
Fixed 2019.05.xx		Infected with 50,000 beads or B01 per ml. Performed in BSA-coated, rinsed, 2ml tubes on the bench in the Intellimixer, programme C1 (1 RPM with 2 shakes per cycle to dislodge stuck water).
Stained with phalloidin (565 for beads, 488 for B01) and hoechst. Intracellular location confirmed on confocal.
1) RGD beads	0.967742		2) DGR beads	0.666667		3) B01	1
50,000/ml			50,000/ml			50,000/ml
Larvae counted	50		Larvae counted	50		Larvae counted	50
% infected	42		% infected	30		% infected	44
Algae/infected larva	1.42857		Algae/infected larva	1.2		Algae/infected larva	1.45455
Intracellular/total beads	0.967742		Intracellular/total beads	0.666667		Intracellular/total beads	1
Beads/larva (intracellular)	0.6		Beads/larva (intracellular)	0.36		Beads/larva (intracellular)	0.64
Larva	Algae	Intracellular	Larva	Algae	Intracellular	Larva	Algae	Intracellular
1	0		1	0		1	0
2	0		2	1	1	2	3	3
3	1		3	0		3	0
4	0		4	0		4	0
5	1	1	5	0		5	1	1
6	0		6	1	1	6	0
7	0		7	0		7	2	2
8	0		8	0		8	0
9	0		9	1	1	9	0
10	1	1	10	1	1	10	0
11	0		11	0		11	1	1
12	2	2	12	0		12	1	1
13	2	2	13	0		13	0
14	0		14	0		14	0
15	0		15	0		15	0
16	0		16	0		16	0
17	0		17	2	2	17	1	1
18	0		18	0		18	0
19	1	1	19	0		19	1	1
20	1	1	20	0		20	2	2
21	2	2	21	9		21	0
22	1	1	22	2	2	22	1	1
23	3	3	23	0		23	0
24	0		24	0		24	0
25	1	1	25	1	1	25	0
26	0		26	0		26	1	1
27	1	1	27	0		27	0
28	1	1	28	1	1	28	1	1
29	2	2	29	2	2	29	1	1
30	2	2	30	0		30	0
31	1	1	31	0		31	0
32	0		32	0		32	2	2
33	0		33	0		33	2	2
34	0		34	1	1	34	0
35	0		35	1	1	35	0
36	0		36	0		36	1	1
37	1	1	37	0		37	0
38	0		38	0		38	1	1
39	0		39	1	1	39	3	3
40	0		40	0		40	0
41	2	2	41	0		41	3	3
42	0		42	0		42	0
43	0		43	1	1	43	0
44	0		44	0		44	1	1
45	0		45	1	1	45	0
46	2	2	46	0		46	1	1
47	1	1	47	1	1	47	1	1
48	1	1	48	0		48	1	1
49	1	1	49	0		49	0
50	0		50	0		50	0

## Sheet: 20190515
3 dpf larvae infected 2019.05.xx for 24h. About 400 larvae in 1 ml
Fixed 2019.05.xx		Infected with 50,000 beads or B01 per ml. Performed in BSA-coated, rinsed, 2ml tubes on the bench in the Intellimixer, programme C1 (1 RPM with 2 shakes per cycle to dislodge stuck water).
Stained with phalloidin (565 for beads, 488 for B01) and hoechst. Intracellular location confirmed on confocal.
1) RGD beads	0.97619		2) DGR beads	0.934783		3) B01	0.989011
50,000/ml			50,000/ml			50,000/ml
Larvae counted	50		Larvae counted	50		Larvae counted	50
% infected	66		% infected	52		% infected	68
Algae/infected larva	2.48485		Algae/infected larva	1.65385		Algae/infected larva	2.64706
Intracellular/total beads	0.97619		Intracellular/total beads	0.931818		Intracellular/total beads	0.988095
Beads/larva (intracellular)	1.64		Beads/larva (intracellular)	0.86		Beads/larva (intracellular)	1.8
Larva	Algae	Intracellular	Larva	Algae	Intracellular	Larva	Algae	Intracellular
1	0		1	2	2	1	7	7
2	0		2	1	1	2	0
3	1	1	3	0		3	1	1
4	0		4	1	1	4	5	5
5	1	1	5	0		5	5	5
6	6	6	6	0		6	2	2
7	2	2	7	0		7	1	1
8	1	1	8	0		8	1	1
9	1	1	9	3	3	9	1	1
10	4	4	10	1		10	1	1
11	0		11	0		11	2	2
12	1	1	12	1	1	12	0
13	0		13	1		13	0
14	5	5	14	1	1	14	3	2
15	0		15	0		15	0
16	0		16	0		16	0
17	1	1	17	0		17	1	1
18	1	1	18	0		18	0
19	1	1	19	0		19	7	7
20	0		20	0		20	2	2
21	4	4	21	1	1	21	0
22	1	1	22	1		22	1	1
23	0		23	1	1	23	0
24	8	8	24	4	4	24	1	1
25	7	7	25	0		25	0
26	1	1	26	1	1	26	0
27	3	3	27	0		27	2	2
28	2	2	28	0		28	0
29	0		29	1	1	29	2	2
30	1	1	30	2	2	30	2	2
31	3	3	31	0		31	2	2
32	0		32	1	1	32	3	3
33	2	2	33	0		33	0
34	1	1	34	1	1	34	2	2
35	2	2	35	0		35	0
36	0		36	1	1	36	6	6
37	2	2	37	0		37	0
38	5	3	38	1	1	38	1	1
39	1	1	39	2	2	39	1	1
40	0		40	1	1	40	0
41	4	4	41	2	2	41	1	1
42	0		42	2	2	42	6	6
43	1	1	43	0		43	5	5
44	5	5	44	1	1	44	3	3
45	3	3	45	6	6	45	3	3
46	2	2	46	2	2	46	0
47	0		47	1	1	47	1	1
48	1	1	48	1	1	48	1	1
49	0		49	2	2	49	6	6
50	0		50	0		50	3	3

## Sheet: 20190516
3 dpf larvae infected 2019.05.xx for 24h. About 400 larvae in 1 ml
Fixed 2019.05.xx		Infected with 50,000 beads or B01 per ml. Performed in BSA-coated, rinsed, 2ml tubes on the bench in the Intellimixer, programme C1 (1 RPM with 2 shakes per cycle to dislodge stuck water).
Stained with phalloidin (565 for beads, 488 for B01) and hoechst. Intracellular location confirmed on confocal.
1) RGD beads	0.963636		2) DGR beads	0.96875		3) B01	1
50,000/ml			50,000/ml			50,000/ml
Larvae counted	50		Larvae counted	50		Larvae counted	50
% infected	56		% infected	38		% infected	60
Algae/infected larva	1.89286		Algae/infected larva	1.63158		Algae/infected larva	1.83333
Intracellular/total beads	0.963636		Intracellular/total beads	0.96875		Intracellular/total beads	1
Beads/larva (intracellular)	1.06		Beads/larva (intracellular)	0.62		Beads/larva (intracellular)	1.1
Larva	Algae	Intracellular	Larva	Algae	Intracellular	Larva	Algae	Intracellular
1	0		1	0		1	2	2
2	2	2	2	0		2	1	1
3	0		3	0		3	0
4	2	2	4	0		4	1	1
5	1	1	5	1	1	5	1	1
6	0		6	0		6	1	1
7	2	2	7	0		7	0
8	0		8	1	1	8	0
9	1	1	9	0		9	2	2
10	1		10	0		10	1	1
11	3	3	11	0		11	0
12	0		12	0		12	0
13	0		13	0		13	0
14	2	2	14	0		14	2	2
15	0		15	0		15	4	4
16	0		16	0		16	1	1
17	1	1	17	0		17	0
18	1	1	18	1	1	18	0
19	0		19	1	1	19	1	1
20	0		20	0		20	2	2
21	1	1	21	2	2	21	4	4
22	3	3	22	1	1	22	0
23	1	1	23	0		23	1	1
24	3	3	24	1	1	24	0
25	1	1	25	2	2	25	3	3
26	0		26	0		26	0
27	3	2	27	5	5	27	0
28	0		28	0		28	3	3
29	0		29	1	1	29	1	1
30	0		30	2	2	30	3	3
31	2	2	31	0		31	1	1
32	0		32	0		32	1	1
33	6	6	33	0		33	1	1
34	2	2	34	2	2	34	0
35	4	4	35	0		35	1	1
36	0		36	1	1	36	0
37	3	3	37	1	1	37	1	1
38	2	2	38	2	2	38	0
39	2	2	39	0		39	2	2
40	0		40	0		40	0
41	1	1	41	0		41	0
42	1	1	42	0		42	1	1
43	1	1	43	2	2	43	1	1
44	0		44	3	3	44	4	4
45	0		45	2	1	45	2	2
46	0		46	0		46	1	1
47	0		47	1	1	47	0
48	1	1	48	0		48	0
49	1	1	49	0		49	5	5
50	1	1	50	0		50	0

## Sheet: Analysis
% infected	RGD	DGR	B01		RGD/B01	DGR/B01
20190509	74	60	76		0.973684	0.789474
20190512	42	30	44		0.954545	0.681818
20190515	66	52	68		0.970588	0.764706
20190516	56	38	60		0.933333	0.633333
Beads/larva (intracellular)	RGD	DGR	B01		RGD/B01	DGR/B01
20190509	2.2	1.6	0.64		3.4375	2.5
20190512	0.6	0.36	2.82		0.212766	0.12766
20190515	1.64	0.86	1.8		0.911111	0.477778
20190516	1.06	0.62	1.1		0.963636	0.563636
