# Supplementary material for: Integrins mediate symbiont-specific uptake in cnidarian larvae
Source: EMBO Rep. 2025 Dec 16;27(2):291–310. doi: 10.1038/s44319-025-00645-9 (PMC12852126; doi:10.1038/s44319-025-00645-9)
Supplement: Supplementary file 7 — Source data Fig. 3 [file 44319_2025_645_MOESM7_ESM.zip › EMBOR-2025-61328V2_SourceDataFig3/Fig3B/Aiptasia peptide block 2019 RGD DGR LDV.xlsx]

## Sheet: Notes
The EILDV samples were messed up in Rep 3 - I didn't filter properly when setting up the infections. Therefore I did another repeat, Rep 3.2. I normalized and analyzed these EILDV samples against the controls from this repeat.

## Sheet: Rep1 20190730
G1										% infected	RGD	DGR	EILDV	Control		algae/larva	RGD	DGR	EILDV	Control	Control average		Norm alg/larv	RGD	DGR	EILDV
Spawned	190712		Peptides added 2 pm							10	73.3333	90	60	80		10	1.63333	1.8	1.8	1.93333	1.84444		10	0.885542	0.975904	0.975904
Infected	190717		Algae added 2.30 pm							100	66.6667	80.7692	70	83.3333		100	1.33333	1.73077	1.9	1.9			100	0.722892	0.938369	1.03012
Age at infection	5 dpf		Fixed 2 pm							1000	46.6667	60.8696	63.3333	80		1000	0.966667	1.73913	1.83333	1.7			1000	0.524096	0.942902	0.993976
B01 split	190712		Batch A - 829 490/ml
Conc B01	50,000/ml		Phall 488 and Hoechst
Fixed	190718		Intracellularity assessed on confocal						Preservation of 5 not very good, not many larvae in good enough condition to assess. 6 also few larvae
9			10			11			5			6			7			1			2			3			4			8			12
GRGDS									SDGRG									EILDV									Control
1000 uM			100 uM			10 uM			1000 uM			100 uM			10 uM			1000 uM			100 uM			10 uM			1 / 0 uM			2 / 0 uM			3 / 0 uM
Larvae total		30	Larvae total		30	Larvae total		30	Larvae total		23	Larvae total		26	Larvae total		30	Larvae total		30	Larvae total		30	Larvae total		30	Larvae total		30	Larvae total		30	Larvae total		30
Larvae with intracellular algae		14	Larvae with intracellular algae		20	Larvae with intracellular algae		22	Larvae with intracellular algae		14	Larvae with intracellular algae		21	Larvae with intracellular algae		27	Larvae with intracellular algae		19	Larvae with intracellular algae		21	Larvae with intracellular algae		18	Larvae with intracellular algae		24	Larvae with intracellular algae		25	Larvae with intracellular algae		24
% larvae infected		46.6667	% larvae infected		66.6667	% larvae infected		73.3333	% larvae infected		60.8696	% larvae infected		80.7692	% larvae infected		90	% larvae infected		63.3333	% larvae infected		70	% larvae infected		60	% larvae infected		80	% larvae infected		83.3333	% larvae infected		80
Algae/larva		0.966667	Algae/larva		1.33333	Algae/larva		1.63333	Algae/larva		1.73913	Algae/larva		1.73077	Algae/larva		1.8	Algae/larva		1.83333	Algae/larva		1.9	Algae/larva		1.8	Algae/larva		1.93333	Algae/larva		1.9	Algae/larva		1.7
Intracellular algae/ infected larva		2.07143	Intracellular algae/ infected larva		2	Intracellular algae/ infected larva		2.22727	Intracellular algae/ infected larva		2.85714	Intracellular algae/ infected larva		2.14286	Intracellular algae/ infected larva		2	Intracellular algae/ infected larva		2.89474	Intracellular algae/ infected larva		2.71429	Intracellular algae/ infected larva		3	Intracellular algae/ infected larva		2.41667	Intracellular algae/ infected larva		2.28	Intracellular algae/ infected larva		2.125
Larva	Algae total	Intracellular algae	Larva	Algae total	Intracellular algae	Larva	Algae total	Intracellular algae	Larva	Algae total	Intracellular algae	Larva	Algae total	Intracellular algae	Larva	Algae total	Intracellular algae	Larva	Algae total	Intracellular algae	Larva	Algae total	Intracellular algae	Larva	Algae total	Intracellular algae	Larva	Algae total	Intracellular algae	Larva	Algae total	Intracellular algae	Larva	Algae total	Intracellular algae
1	4	4	1	1	1	1	1	1	1	0		1	2	2	1	1	1	1	3	3	1	1	1	1	2	2	1	2	2	1	4	4	1	1	1
2	1	1	2	3	3	2	0		2	2	2	2	5	5	2	0		2	0		2	0		2	0		2	5	5	2	0		2	5	5
3	0		3	0		3	2	2	3	0		3	2	2	3	3	3	3	0		3	4	4	3	4	4	3	3	3	3	0		3	2	2
4	0		4	0		4	1	1	4	7	7	4	0		4	2	2	4	3	3	4	1	1	4	0		4	4	4	4	1	1	4	6	6
5	1	1	5	3	3	5	6	6	5	3	3	5	1	1	5	1	1	5	0		5	0		5	2	2	5	4	4	5	2	2	5	2	2
6	0		6	3	3	6	2	2	6	0		6	1	1	6	0		6	0		6	1	1	6	2	2	6	0	0	6	4	4	6	3	3
7	0		7	1	1	7	2	2	7	0		7	0		7	2	2	7	1	1	7	3	3	7	1	1	7	1	1	7	3	3	7	0
8	1	1	8	1	1	8	0		8	0		8	1	1	8	1	1	8	1	1	8	0		8	0		8	0		8	1	1	8	1	1
9	0		9	0		9	2	2	9	5	5	9	2	2	9	1	1	9	0		9	4	4	9	3	3	9	0		9	1	1	9	2	2
10	1	1	10	2	2	10	1	1	10	3	3	10	2	2	10	3	3	10	1	1	10	1	1	10	2	2	10	0		10	1	1	10	1	1
11	0		11	0		11	2	2	11	0		11	0		11	5	5	11	5	5	11	0		11	0		11	7	7	11	3	3	11	1	1
12	0		12	0		12	1	1	12	2	2	12	3	3	12	4	4	12	1	1	12	5	5	12	2	2	12	1	1	12	7	7	12	2	2
13	0		13	1	1	13	1	1	13	2	2	13	2	2	13	2	2	13	2	2	13	3	3	13	3	3	13	6	6	13	2	2	13	3	3
14	1	1	14	0		14	3	3	14	2	2	14	1	1	14	4	4	14	5	5	14	0		14	4	4	14	1	1	14	3	3	14	1	1
15	0		15	3	3	15	0		15	0		15	2	2	15	1	1	15	0		15	2	2	15	2	2	15	2	2	15	2	2	15	3	3
16	2	2	16	2	2	16	0		16	3	3	16	1	1	16	3	3	16	0		16	0		16	5	5	16	1	1	16	2	2	16	0
17	0		17	4	4	17	1	1	17	0		17	3	3	17	1	1	17	2	2	17	1	1	17	4	4	17	1	1	17	0		17	0
18	0		18	0		18	2	2	18	2	2	18	2	2	18	1	1	18	4	4	18	5	5	18	2	2	18	1	1	18	2	2	18	1	1
19	4	4	19	3	3	19	1	1	19	2	2	19	5	5	19	2	2	19	0		19	3	3	19	0		19	2	2	19	1	1	19	3	3
20	5	5	20	0		20	5	5	20	1	1	20	1	1	20	0		20	0		20	1	1	20	1	1	20	2	2	20	1	1	20	1	1
21	1	1	21	1	1	21	2	2	21	3	3	21	0		21	1	1	21	4	4	21	0		21	0		21	4	4	21	0		21	1	1
22	2	2	22	0		22	3	3	22	3	3	22	3	3	22	1	1	22	0		22	2	2	22	10	10	22	4	4	22	0		22	1	1
23	3	3	23	3	3	23	5	5	23	0		23	2	2	23	1	1	23	1	1	23	2	2	23	0		23	1	1	23	1	1	23	0
24	2	2	24	1	1	24	1	1	24			24	3	3	24	2	2	24	0		24	0		24	0		24	0		24	4	4	24	0
25	0		25	0		25	2	2	25			25	1	1	25	2	2	25	2	2	25	1	1	25	0		25	0		25	4	4	25	2	2
26	0		26	1	1	26	0		26			26	0		26	3	3	26	1	1	26	10	10	26	0		26	1	1	26	1	1	26	1	1
27	0		27	2	2	27	0		27			27			27	2	2	27	1	1	27	3	3	27	3	3	27	0		27	1	1	27	4	4
28	1	1	28	1	1	28	0		28			28			28	2	2	28	9	9	28	1	1	28	0		28	3	3	28	1	1	28	3	3
29	0		29	2	2	29	3	3	29			29			29	1	1	29	3	3	29	0		29	2	2	29	1	1	29	4	4	29	1	1
30	0		30	2	2	30	0		30			30			30	2	2	30	6	6	30	3	3	30	0		30	1	1	30	1	1	30	0

## Sheet: Rep2 20190801
20190801										% infected	RGD	DGR	EILDV	Control		algae/larva	RGD	DGR	EILDV	Control	Control average		Norm alg/larv	RGD	DGR	EILDV
Spawned	190712		Peptides added 2 pm							10	93.3333	83.3333	80	90		10	3.36667	3.2	3.26667	2.63333	2.95556		10	1.1391	1.08271	1.10526
Infected	190717		Algae added 2.30 pm							100	68.75	93.3333	92.8571	90		100	2.5	3	2.92857	3.06667			100	0.845865	1.01504	0.99087
Age at infection	5 dpf		Fixed 2 pm							1000	80.9524	92.3077	76.6667	90		1000	1.61905	2.80769	2.3	3.16667			1000	0.547798	0.949971	0.778195
B01 split	190712		Batch B - 899 390/ml
Conc B01	50,000/ml		Phall 488 and Hoechst
Fixed	190718		Intracellularity assessed on confocal
21			22			23			17			18			19			13			14			15			16			20			24
GRGDS									SDGRG									EILDV									Control
1000 uM			100 uM			10 uM			1000 uM			100 uM			10 uM			1000 uM			100 uM			10 uM			1 / 0 uM			2 / 0 uM			3 / 0 uM
Larvae total		21	Larvae total		16	Larvae total		30	Larvae total		26	Larvae total		30	Larvae total		30	Larvae total		30	Larvae total		14	Larvae total		30	Larvae total		30	Larvae total		30	Larvae total		30
Larvae with intracellular algae		17	Larvae with intracellular algae		11	Larvae with intracellular algae		28	Larvae with intracellular algae		24	Larvae with intracellular algae		28	Larvae with intracellular algae		25	Larvae with intracellular algae		23	Larvae with intracellular algae		13	Larvae with intracellular algae		24	Larvae with intracellular algae		27	Larvae with intracellular algae		27	Larvae with intracellular algae		27
% larvae infected		80.9524	% larvae infected		68.75	% larvae infected		93.3333	% larvae infected		92.3077	% larvae infected		93.3333	% larvae infected		83.3333	% larvae infected		76.6667	% larvae infected		92.8571	% larvae infected		80	% larvae infected		90	% larvae infected		90	% larvae infected		90
Algae/larva		1.61905	Algae/larva		2.5	Algae/larva		3.36667	Algae/larva		2.80769	Algae/larva		3	Algae/larva		3.2	Algae/larva		2.3	Algae/larva		2.92857	Algae/larva		3.26667	Algae/larva		2.63333	Algae/larva		3.06667	Algae/larva		3.16667
Intracellular algae/ infected larva		2.23529	Intracellular algae/ infected larva		3.63636	Intracellular algae/ infected larva		3.60714	Intracellular algae/ infected larva		3.04167	Intracellular algae/ infected larva		3.21429	Intracellular algae/ infected larva		3.84	Intracellular algae/ infected larva		3	Intracellular algae/ infected larva		3.15385	Intracellular algae/ infected larva		4.08333	Intracellular algae/ infected larva		2.92593	Intracellular algae/ infected larva		3.40741	Intracellular algae/ infected larva		3.51852
Larva	Algae total	Intracellular algae	Larva	Algae total	Intracellular algae	Larva	Algae total	Intracellular algae	Larva	Algae total	Intracellular algae	Larva	Algae total	Intracellular algae	Larva	Algae total	Intracellular algae	Larva	Algae total	Intracellular algae	Larva	Algae total	Intracellular algae	Larva	Algae total	Intracellular algae	Larva	Algae total	Intracellular algae	Larva	Algae total	Intracellular algae	Larva	Algae total	Intracellular algae
1	3	3	1	8	8	1	2	2	1	1	1	1	0		1	0		1	5	5	1	3	3	1	4	4	1	1	1	1	0		1	5	5
2	2	2	2	2	2	2	4	4	2	7	7	2	1	1	2	5	5	2	0		2	2	2	2	0		2	6	6	2	4	4	2	3	3
3	4	4	3	1	1	3	4	4	3	2	2	3	1	1	3	5	5	3	1	1	3	0		3	1	1	3	2	2	3	8	8	3	3	3
4	0		4	1	1	4	8	8	4	2	2	4	1	1	4	3	3	4	4	4	4	4	4	4	0		4	2	2	4	4	4	4	3	3
5	1	1	5	3	3	5	3	3	5	2	2	5	4	4	5	4	4	5	8	8	5	4	4	5	6	6	5	1	1	5	0		5	1	1
6	1	1	6	0		6	4	4	6	1	1	6	2	2	6	3	3	6	4	4	6	3	3	6	5	5	6	1	1	6	4	4	6	5	5
7	2	2	7	13	13	7	2	2	7	5	5	7	3	3	7	3	3	7	4	4	7	4	4	7	0		7	5	5	7	2	2	7	0
8	0		8	3	3	8	4	4	8	2	2	8	2	2	8	4	4	8	0		8	3	3	8	1	1	8	4	4	8	3	3	8	6	6
9	1	1	9	1	1	9	2	2	9	0		9	2	2	9	7	7	9	4	4	9	1	1	9	2	2	9	2	2	9	4	4	9	5	5
10	0		10	4	4	10	4	4	10	1	1	10	4	4	10	2	2	10	1	1	10	4	4	10	2	2	10	2	2	10	2	2	10	3	3
11	2	2	11	0		11	4	4	11	0		11	3	3	11	5	5	11	2	2	11	3	3	11	1	1	11	3	3	11	1	1	11	3	3
12	2	2	12	0		12	1	1	12	4	4	12	2	2	12	9	9	12	0		12	2	2	12	2	2	12	3	3	12	3	3	12	3	3
13	2	2	13	1	1	13	1	1	13	6	6	13	5	5	13	4	4	13	4	4	13	5	5	13	5	5	13	3	3	13	5	5	13	0
14	0		14	0		14	3	3	14	8	8	14	6	6	14	3	3	14	0		14	3	3	14	10	10	14	2	2	14	3	3	14	2	2
15	1	1	15	0		15	3	3	15	1	1	15	4	4	15	1	1	15	2	2	15			15	0		15	0		15	4	4	15	1	1
16	5	5	16	3	3	16	4	4	16	3	3	16	1	1	16	0		16	3	3	16			16	0		16	6	6	16	2	2	16	5	5
17	2	2	17			17	2	2	17	2	2	17	3	3	17	2	2	17	1	1	17			17	4	4	17	1	1	17	3	3	17	4	4
18	2	2	18			18	5	5	18	7	7	18	2	2	18	2	2	18	2	2	18			18	2	2	18	3	3	18	5	5	18	5	5
19	2	2	19			19	4	4	19	2	2	19	3	3	19	1	1	19	0		19			19	3	3	19	6	6	19	1	1	19	6	6
20	1	1	20			20	6	6	20	2	2	20	2	2	20	1	1	20	1	1	1			20	2	2	20	2	2	20	1	1	20	2	2
21	1	1	21			21	7	7	21	2	2	21	4	4	21	0		21	0		21			21	6	6	21	0		21	7	7	21	2	2
22	2	2	22			22	2	2	22	2	2	22	10	10	22	5	5	22	1	1	22			22	3	3	22	4	4	22	2	2	22	4	4
23	2	2	23			23	1	1	23	5	5	23	4	4	23	0		23	0		23			23	3	3	23	3	3	23	0		23	1	1
24			24			24	2	2	24	3	3	24	4	4	24	4	4	24	2	2	24			24	9	9	24	1	1	24	6	6	24	5	5
25			25			25	13	13	25	1	1	25	4	4	25	1	1	25	3	3	25			25	5	5	25	4	4	25	1	1	25	4	4
26			26			26	0		26	2	2	26	4	4	26	1	1	26	3	3	26			26	1	1	26	3	3	26	6	6	26	1	1
27			27			27	3	3	27			27	2	2	27	11	11	27	5	5	27			27	7	7	27	2	2	27	4	4	27	5	5
28			28			28	0		28			28	4	4	28	3	3	28	6	6	28			28	5	5	28	3	3	28	4	4	28	2	2
29			29			29	2	2	29			29	3	3	29	7	7	29	1	1	29			29	9	9	29	4	4	29	2	2	29	0
30			30			30	1	1	30			30	0		30	0		30	2	2	30			30	0		30	0		30	1	1	30	6	6

## Sheet: Rep3 20190819
										% infected	RGD	DGR	EILDV	Control		algae/larva	RGD	DGR	EILDV	Control	Control average		Norm alg/larv	RGD	DGR	EILDV	EILDV rep5
Spawned										10	86.6667	86.6667	83.3333	86.6667		10	5.86667	5.73333	7.13333	5.83333	6.6		10	0.888889	0.868687	1.08081	1.03333
Infected										100	86.6667	93.3333	90	76.6667		100	5.26667	6.66667	6.9	6.8			100	0.79798	1.0101	1.04545	1.1
Age at infection	5 dpf									1000	80	90	s	83.3333		1000	3.56667	6.73333	1.03333	7.16667			1000	0.540404	1.0202	0.156566	1
B01 split																											Normalized to controls of Rep5
Conc B01	50,000/ml		Phall 488 and Hoechst
Fixed			Intracellularity assessed on confocal															There were a lot of "rafts" of algae trapped in chunks of biofilm on the slide. I didn"t filter the larvae in this first tube (13), and lots of debris got in. I filtered the rest first. I think this trapped algae and stopped them getting taken up.																						REP 5 EILDV
21			22			23			17			18			19			13			14			15			16			20			24
GRGDS									SDGRG									EILDV									Control													1			2			3			4
1000 uM			100 uM			10 uM			1000 uM			100 uM			10 uM			1000 uM			100 uM			10 uM			1 / 0 uM			2 / 0 uM			3 / 0 uM							EILDV									Control
Larvae total		30	Larvae total		30	Larvae total		30	Larvae total		30	Larvae total		30	Larvae total		30	Larvae total		30	Larvae total		30	Larvae total		30	Larvae total		30	Larvae total		30	Larvae total		30					1000 uM			100 uM			10 uM			1 / 0 uM
Larvae with intracellular algae		24	Larvae with intracellular algae		26	Larvae with intracellular algae		26	Larvae with intracellular algae		27	Larvae with intracellular algae		28	Larvae with intracellular algae		26	Larvae with intracellular algae		17	Larvae with intracellular algae		27	Larvae with intracellular algae		25	Larvae with intracellular algae		26	Larvae with intracellular algae		23	Larvae with intracellular algae		25					Larvae total		29	Larvae total		29	Larvae total		29	Larvae total
% larvae infected		80	% larvae infected		86.6667	% larvae infected		86.6667	% larvae infected		90	% larvae infected		93.3333	% larvae infected		86.6667	% larvae infected		56.6667	% larvae infected		90	% larvae infected		83.3333	% larvae infected		86.6667	% larvae infected		76.6667	% larvae infected		83.3333					Larvae with intracellular algae		22	Larvae with intracellular algae		20	Larvae with intracellular algae		26	Larvae with intracellular algae
Algae/larva		3.56667	Algae/larva		5.26667	Algae/larva		5.86667	Algae/larva		6.73333	Algae/larva		6.66667	Algae/larva		5.73333	Algae/larva		1.03333	Algae/larva		6.9	Algae/larva		7.13333	Algae/larva		5.83333	Algae/larva		6.8	Algae/larva		7.16667					% larvae infected		75.8621	% larvae infected		68.9655	% larvae infected		89.6552	% larvae infected
Intracellular algae/ infected larva		4.45833	Intracellular algae/ infected larva		6.07692	Intracellular algae/ infected larva		6.76923	Intracellular algae/ infected larva		7.48148	Intracellular algae/ infected larva		7.14286	Intracellular algae/ infected larva		6.61538	Intracellular algae/ infected larva		1.82353	Intracellular algae/ infected larva		7.66667	Intracellular algae/ infected larva		8.56	Intracellular algae/ infected larva		6.73077	Intracellular algae/ infected larva		8.86957	Intracellular algae/ infected larva		8.6					Algae/larva		2	Algae/larva		2.2069	Algae/larva		2.06897	Algae/larva
Larva	Algae total	Intracellular algae	Larva	Algae total	Intracellular algae	Larva	Algae total	Intracellular algae	Larva	Algae total	Intracellular algae	Larva	Algae total	Intracellular algae	Larva	Algae total	Intracellular algae	Larva	Algae total	Intracellular algae	Larva	Algae total	Intracellular algae	Larva	Algae total	Intracellular algae	Larva	Algae total	Intracellular algae	Larva	Algae total	Intracellular algae	Larva	Algae total	Intracellular algae					Intracellular algae/ infected larva		2.63636	Intracellular algae/ infected larva		3.2	Intracellular algae/ infected larva		2.30769	Intracellular algae/ infected larva
1	1	1	1	0		1	7	7	1	4	4	1	7	7	1	3	3	1	0		1	18	18	1	7	7	1	5	5	1	0		1	14	14					Larva	Algae total	Intracellular algae	Larva	Algae total	Intracellular algae	Larva	Algae total	Intracellular algae	Larva
2	8	8	2	3	3	2	13	13	2	9	9	2	3	3	2	6	6	2	0		2	0		2	0		2	3	3	2	3	3	2	3	3					1	2	2	1	2	2	1	3	3	1
3	2	2	3	6	6	3	4	4	3	4	4	3	18	18	3	5	5	3	1	1	3	8	8	3	8	8	3	2	2	3	1	1	3	0						2	1	1	2	2	2	2	1	1	2
4	1	1	4	9	9	4	5	5	4	9	9	4	12	12	4	16	16	4	1	1	4	6	6	4	0		4	9	9	4	2	2	4	17	17					3	1	1	3	0		3	1	1	3
5	7	7	5	0		5	11	11	5	14	14	5	5	5	5	5	5	5	0		5	8	8	5	6	6	5	9	9	5	14	14	5	3	3					4	0		4	0		4	0		4
6	0		6	12	12	6	0		6	2	2	6	1	1	6	0		6	0		6	0		6	21	21	6	1	1	6	0		6	6	6					5	4	4	5	0		5	1	1	5
7	2	2	7	17	17	7	3	3	7	19	19	7	6	6	7	7	7	7	0		7	3	3	7	8	8	7	4	4	7	1	1	7	2	2					6	1	1	6	7	7	6	1	1	6
8	2	2	8	5	5	8	0		8	2	2	8	6	6	8	3	3	8	6	6	8	8	8	8	3	3	8	1	1	8	4	4	8	1	1					7	2	2	7	2	2	7	1	1	7
9	3	3	9	2	2	9	4	4	9	4	4	9	7	7	9	2	2	9	2	2	9	3	3	9	8	8	9	0		9	11	11	9	21	21					8	4	4	8	0		8	1	1	8
10	0		10	6	6	10	5	5	10	10	10	10	5	5	10	12	12	10	0		10	2	2	10	3	3	10	2	2	10	16	16	10	11	11					9	4	4	9	0		9	1	1	9
11	0		11	8	8	11	8	8	11	0		11	11	11	11	0		11	1	1	11	17	17	11	19	19	11	8	8	11	8	8	11	3	3					10	4	4	10	4	4	10	2	2	10
12	0		12	7	7	12	5	5	12	1	1	12	0		12	0		12	2	2	12	10	10	12	0		12	3	3	12	17	17	12	1	1					11	0		11	1	1	11	2	2	11
13	3	3	13	9	9	13	8	8	13	9	9	13	8	8	13	3	3	13	1	1	13	1	1	13	11	11	13	15	15	13	3	3	13	3	3					12	1	1	12	3	3	12	3	3	12
14	5	5	14	1	1	14	9	9	14	8	8	14	2	2	14	9	9	14	2	2	14	5	5	14	2	2	14	7	7	14	13	13	14	13	13					13	3	3	13	8	8	13	1	1	13
15	2	2	15	2	2	15	3	3	15	7	7	15	3	3	15	6	6	15	0		15	3	3	15	5	5	15	0		15	0		15	4	4					14	1	1	14	0		14	1	1	14
16	0		16	3	3	16	6	6	16	15	15	16	17	17	16	2	2	16	1	1	16	10	10	16	0		16	17	17	16	28	28	16	6	6					15	6	6	15	2	2	15	4	4	15
17	8	8	17	6	6	17	8	8	17	0		17	2	2	17	5	5	17	1	1	17	8	8	17	1	1	17	2	2	17	0		17	1	1					16	0		16	9	9	16	2	2	16
18	0		18	3	3	18	0		18	5	5	18	7	7	18	8	8	18	1	1	18	4	4	18	15	15	18	5	5	18	6	6	18	2	2					17	0		17	7	7	17	4	4	17
19	7	7	19	0		19	3	3	19	12	12	19	8	8	19	9	9	19	0		19	5	5	19	13	13	19	6	6	19	8	8	19	7	7					18	0		18	1	1	18	1	1	18
20	4	4	20	4	4	20	9	9	20	3	3	20	14	14	20	1	1	20	3	3	20	10	10	20	4	4	20	4	4	20	9	9	20	0						19	5	5	19	2	2	19	7	7	19
21	20	20	21	8	8	21	7	7	21	6	6	21	10	10	21	10	10	21	1	1	21	7	7	21	9	9	21	3	3	21	6	6	21	12	12					20	0		20	1	1	20	4	4	20
22	5	5	22	1	1	22	11	11	22	7	7	22	1	1	22	4	4	22	2	2	22	2	2	22	14	14	22	0		22	0		22	0						21	1	1	21	2	2	21	1	1	21
23	4	4	23	0		23	17	17	23	5	5	23	10	10	23	1	1	23	0		23	15	15	23	2	2	23	8	8	23	9	9	23	13	13					22	5	5	22	0		22	2	2	22
24	3	3	24	6	6	24	0		24	2	2	24	11	11	24	16	16	24	0		24	3	3	24	3	3	24	13	3	24	9	9	24	21	21					23	1	1	23	3	3	23	0		23
25	2	2	25	2	2	25	16	16	25	8	8	25	0		25	0		25	0		25	2	2	25	6	6	25	9	9	25	16	16	25	0						24	2	2	24	2	2	24	0		24
26	5	5	26	6	6	26	5	5	26	10	10	26	1	1	26	7	7	26	4	4	26	9	9	26	13	13	26	0		26	0		26	0						25	0		25	2	2	25	6	6	25
27	3	3	27	18	18	27	2	2	27	0		27	6	6	27	1	1	27	0		27	15	15	27	11	11	27	6	6	27	12	12	27	29	29					26	1	1	26	1	1	26	5	5	26
28	3	3	28	7	7	28	1	1	28	13	13	28	1	1	28	9	9	28	0		28	7	7	28	0		28	13	13	28	0		28	1	1					27	2	2	27	3	3	27	4	1	27
29	5	5	29	5	5	29	4	4	29	7	7	29	10	10	29	16	16	29	1	1	29	0		29	20	20	29	18	18	29	7	7	29	14	14					28	3	3	28	0		28	1	1	28
30	2	2	30	2	2	30	2	2	30	7	7	30	8	8	30	6	6	30	1	1	30	18	18	30	2	2	30	12	12	30	1	1	30	7	7					29	4	4	29	0		29	3	3	29
[truncated: 8 more columns]

## Sheet: Rep3.2 20190820
20190820										% infected	RGD	DGR	EILDV	Control		algae/larva	RGD	DGR	EILDV	Control	Control average		Norm alg/larv	RGD	DGR	EILDV
Spawned		ONLY QUANTIFIED EILDV AND CONTROLS 0mM								10	#DIV/0!	#DIV/0!	90	66.6667		10	#DIV/0!	#DIV/0!	2.06667	2.43333	2		10	#DIV/0!	#DIV/0!	1.03333
Infected		To replace EILDV for Rep 4, since I messed up the EILDV samples for that								100	#DIV/0!	#DIV/0!	70	66.6667		100	#DIV/0!	#DIV/0!	2.2	1.3			100	#DIV/0!	#DIV/0!	1.1
Age at infection										1000	#DIV/0!	#DIV/0!	76.6667	83.3333		1000	#DIV/0!	#DIV/0!	2	2.26667			1000	#DIV/0!	#DIV/0!	1
B01 split
Conc B01	50,000/ml		Phall 488 and Hoechst
Fixed			Intracellularity assessed on confocal
9			10			11			5			6			7			1			2			3			4			8			12
GRGDS									SDGRG									EILDV									Control
1000 uM			100 uM			10 uM			1000 uM			100 uM			10 uM			1000 uM			100 uM			10 uM			1 / 0 uM			2 / 0 uM			3 / 0 uM
Larvae total		0	Larvae total		0	Larvae total		0	Larvae total		0	Larvae total		0	Larvae total		0	Larvae total		30	Larvae total		30	Larvae total		30	Larvae total		30	Larvae total		30	Larvae total		30
Larvae with intracellular algae		0	Larvae with intracellular algae		0	Larvae with intracellular algae		0	Larvae with intracellular algae		0	Larvae with intracellular algae		0	Larvae with intracellular algae		0	Larvae with intracellular algae		23	Larvae with intracellular algae		21	Larvae with intracellular algae		27	Larvae with intracellular algae		20	Larvae with intracellular algae		20	Larvae with intracellular algae		25
% larvae infected		#DIV/0!	% larvae infected		#DIV/0!	% larvae infected		#DIV/0!	% larvae infected		#DIV/0!	% larvae infected		#DIV/0!	% larvae infected		#DIV/0!	% larvae infected		76.6667	% larvae infected		70	% larvae infected		90	% larvae infected		66.6667	% larvae infected		66.6667	% larvae infected		83.3333
Algae/larva		#DIV/0!	Algae/larva		#DIV/0!	Algae/larva		#DIV/0!	Algae/larva		#DIV/0!	Algae/larva		#DIV/0!	Algae/larva		#DIV/0!	Algae/larva		2	Algae/larva		2.2	Algae/larva		2.06667	Algae/larva		2.43333	Algae/larva		1.3	Algae/larva		2.26667
Intracellular algae/ infected larva		#DIV/0!	Intracellular algae/ infected larva		#DIV/0!	Intracellular algae/ infected larva		#DIV/0!	Intracellular algae/ infected larva		#DIV/0!	Intracellular algae/ infected larva		#DIV/0!	Intracellular algae/ infected larva		#DIV/0!	Intracellular algae/ infected larva		2.6087	Intracellular algae/ infected larva		3.14286	Intracellular algae/ infected larva		2.2963	Intracellular algae/ infected larva		3.65	Intracellular algae/ infected larva		1.95	Intracellular algae/ infected larva		2.72
Larva	Algae total	Intracellular algae	Larva	Algae total	Intracellular algae	Larva	Algae total	Intracellular algae	Larva	Algae total	Intracellular algae	Larva	Algae total	Intracellular algae	Larva	Algae total	Intracellular algae	Larva	Algae total	Intracellular algae	Larva	Algae total	Intracellular algae	Larva	Algae total	Intracellular algae	Larva	Algae total	Intracellular algae	Larva	Algae total	Intracellular algae	Larva	Algae total	Intracellular algae
1			1			1			1			1			1			1	2	2	1	2	2	1	3	3	1	5	5	1	1	1	1	10	10
2			2			2			2			2			2			2	1	1	2	2	2	2	1	1	2	0		2	0		2	2	2
3			3			3			3			3			3			3	1	1	3	0		3	1	1	3	0		3	0		3	1	1
4			4			4			4			4			4			4	0		4	0		4	0		4	4	4	4	1	1	4	1	1
5			5			5			5			5			5			5	4	4	5	0		5	1	1	5	4	4	5	0		5	5	5
6			6			6			6			6			6			6	1	1	6	7	7	6	1	1	6	4	4	6	4	4	6	5	5
7			7			7			7			7			7			7	2	2	7	2	2	7	1	1	7	6	6	7	1	1	7	2	2
8			8			8			8			8			8			8	4	4	8	0		8	1	1	8	0		8	2	2	8	0
9			9			9			9			9			9			9	4	4	9	0		9	1	1	9	4	4	9	0		9	3	3
10			10			10			10			10			10			10	4	4	10	4	4	10	2	2	10	6	6	10	2	2	10	2	2
11			11			11			11			11			11			11	0		11	1	1	11	2	2	11	3	3	11	1	1	11	1	1
12			12			12			12			12			12			12	1	1	12	3	3	12	3	3	12	0		12	3	3	12	0
13			13			13			13			13			13			13	3	3	13	8	8	13	1	1	13	2	2	13	0		13	4	4
14			14			14			14			14			14			14	1	1	14	0		14	1	1	14	2	2	14	1	1	14	1	1
15			15			15			15			15			15			15	6	6	15	2	2	15	4	4	15	8	8	15	0		15	2	2
16			16			16			16			16			16			16	0		16	9	9	16	2	2	16	5	5	16	3	3	16	2	2
17			17			17			17			17			17			17	0		17	7	7	17	4	4	17	4	4	17	1	1	17	1	1
18			18			18			18			18			18			18	0		18	1	1	18	1	1	18	2	2	18	0		18	0
19			19			19			19			19			19			19	5	5	19	2	2	19	7	7	19	1	1	19	0		19	1	1
20			20			20			20			20			20			20	0		20	1	1	20	4	4	20	6	6	20	0		20	5	5
21			21			21			21			21			21			21	1	1	21	2	2	21	1	1	21	0		21	6	6	21	6	6
22			22			22			22			22			22			22	5	5	22	0		22	2	2	22	1	1	22	1	1	22	1	1
23			23			23			23			23			23			23	1	1	23	3	3	23	0		23	4	4	23	2	2	23	2	2
24			24			24			24			24			24			24	2	2	24	2	2	24	0		24	0		24	0		24	0
25			25			25			25			25			25			25	0		25	2	2	25	6	6	25	0		25	1	1	25	1	1
26			26			26			26			26			26			26	1	1	26	1	1	26	5	5	26	0		26	2	2	26	1	1
27			27			27			27			27			27			27	2	2	27	3	3	27	4	1	27	1	1	27	2	2	27	6	6
28			28			28			28			28			28			28	3	3	28	0		28	1	1	28	0		28	1	1	28	2	2
29			29			29			29			29			29			29	4	4	29	0		29	3	3	29	0		29	3	3	29	0
30			30			30			30			30			30			30	2	2	30	2	2	30	2	2	30	1	1	30	1	1	30	1	1
31			31			31			31			31			31			31			31			31			31			31			31
32			32			32			32			32			32			32			32			32			32			32			32
33			33			33			33			33			33			33			33			33			33			33			33
34			34			34			34			34			34			34			34			34			34			34			34
35			35			35			35			35			35			35			35			35			35			35			35
36			36			36			36			36			36			36			36			36			36			36			36
37			37			37			37			37			37			37			37			37			37			37			37
38			38			38			38			38			38			38			38			38			38			38			38
39			39			39			39			39			39			39			39			39			39			39			39
40			40			40			40			40			40			40			40			40			40			40			40
41			41			41			41			41			41			41			41			41			41			41			41
42			42			42			42			42			42			42			42			42			42			42			42
43			43			43			43			43			43			43			43			43			43			43			43
44			44			44			44			44			44			44			44			44			44			44			44
45			45			45			45			45			45			45			45			45			45			45			45
46			46			46			46			46			46			46			46			46			46			46			46
47			47			47			47			47			47			47			47			47			47			47			47
48			48			48			48			48			48			48			48			48			48			48			48
49			49			49			49			49			49			49			49			49			49			49			49
50			50			50			50			50			50			50			50			50			50			50			50
51			51			51			51			51			51			51			51			51			51			51			51
52			52			52			52			52			52			52			52			52			52			52			52
53			53			53			53			53			53			53			53			53			53			53			53
54			54			54			54			54			54			54			54			54			54			54			54
55			55			55			55			55			55			55			55			55			55			55			55
56			56			56			56			56			56			56			56			56			56			56			56
57			57			57			57			57			57			57			57			57			57			57			57
58			58			58			58			58			58			58			58			58			58			58			58
59			59			59			59			59			59			59			59			59			59			59			59
60			60			60			60			60			60			60			60			60			60			60			60
61			61			61			61			61			61			61			61			61			61			61			61
62			62			62			62			62			62			62			62			62			62			62			62
63			63			63			63			63			63			63			63			63			63			63			63
64			64			64			64			64			64			64			64			64			64			64			64
65			65			65			65			65			65			65			65			65			65			65			65
66			66			66			66			66			66			66			66			66			66			66			66
67			67			67			67			67			67			67			67			67			67			67			67
68			68			68			68			68			68			68			68			68			68			68			68
69			69			69			69			69			69			69			69			69			69			69			69
70			70			70			70			70			70			70			70			70			70			70			70
71			71			71			71			71			71			71			71			71			71			71			71
72			72			72			72			72			72			72			72			72			72			72			72
73			73			73			73			73			73			73			73			73			73			73			73
74			74			74			74			74			74			74			74			74			74			74			74
75			75			75			75			75			75			75			75			75			75			75			75
76			76			76			76			76			76			76			76			76			76			76			76
77			77			77			77			77			77			77			77			77			77			77			77
78			78			78			78			78			78			78			78			78			78			78			78
79			79			79			79			79			79			79			79			79			79			79			79
80			80			80			80			80			80			80			80			80			80			80			80
81			81			81			81			81			81			81			81			81			81			81			81
82			82			82			82			82			82			82			82			82			82			82			82
83			83			83			83			83			83			83			83			83			83			83			83
84			84			84			84			84			84			84			84			84			84			84			84
85			85			85			85			85			85			85			85			85			85			85			85
86			86			86			86			86			86			86			86			86			86			86			86
87			87			87			87			87			87			87			87			87			87			87			87
88			88			88			88			88			88			88			88			88			88			88			88
89			89			89			89			89			89			89			89			89			89			89			89
90			90			90			90			90			90			90			90			90			90			90			90
91			91			91			91			91			91			91			91			91			91			91			91
92			92			92			92			92			92			92			92			92			92			92			92
93			93			93			93			93			93			93			93			93			93			93			93
94			94			94			94			94			94			94			94			94			94			94			94
95			95			95			95			95			95			95			95			95			95			95			95
96			96			96			96			96			96			96			96			96			96			96			96
97			97			97			97			97			97			97			97			97			97			97			97
98			98			98			98			98			98			98			98			98			98			98			98
99			99			99			99			99			99			99			99			99			99			99			99
100			100			100			100			100			100			100			100			100			100			100			100
101			101			101			101			101			101			101			101			101			101			101			101
102			102			102			102			102			102			102			102			102			102			102			102
103			103			103			103			103			103			103			103			103			103			103			103
104			104			104			104			104			104			104			104			104			104			104			104
105			105			105			105			105			105			105			105			105			105			105			105
106			106			106			106			106			106			106			106			106			106			106			106
107			107			107			107			107			107			107			107			107			107			107			107
108			108			108			108			108			108			108			108			108			108			108			108
109			109			109			109			109			109			109			109			109			109			109			109
110			110			110			110			110			110			110			110			110			110			110			110
111			111			111			111			111			111			111			111			111			111			111			111
112			112			112			112			112			112			112			112			112			112			112			112
113			113			113			113			113			113			113			113			113			113			113			113
114			114			114			114			114			114			114			114			114			114			114			114
115			115			115			115			115			115			115			115			115			115			115			115
116			116			116			116			116			116			116			116			116			116			116			116
117			117			117			117			117			117			117			117			117			117			117			117
118			118			118			118			118			118			118			118			118			118			118			118
119			119			119			119			119			119			119			119			119			119			119			119
120			120			120			120			120			120			120			120			120			120			120			120
121			121			121			121			121			121			121			121			121			121			121			121
122			122			122			122			122			122			122			122			122			122			122			122
123			123			123			123			123			123			123			123			123			123			123			123
124			124			124			124			124			124			124			124			124			124			124			124
125			125			125			125			125			125			125			125			125			125			125			125
126			126			126			126			126			126			126			126			126			126			126			126
127			127			127			127			127			127			127			127			127			127			127			127
128			128			128			128			128			128			128			128			128			128			128			128
129			129			129			129			129			129			129			129			129			129			129			129
130			130			130			130			130			130			130			130			130			130			130			130
131			131			131			131			131			131			131			131			131			131			131			131
132			132			132			132			132			132			132			132			132			132			132			132
133			133			133			133			133			133			133			133			133			133			133			133
134			134			134			134			134			134			134			134			134			134			134			134
135			135			135			135			135			135			135			135			135			135			135			135
136			136			136			136			136			136			136			136			136			136			136			136
137			137			137			137			137			137			137			137			137			137			137			137
138			138			138			138			138			138			138			138			138			138			138			138
139			139			139			139			139			139			139			139			139			139			139			139
140			140			140			140			140			140			140			140			140			140			140			140
141			141			141			141			141			141			141			141			141			141			141			141
142			142			142			142			142			142			142			142			142			142			142			142
143			143			143			143			143			143			143			143			143			143			143			143
144			144			144			144			144			144			144			144			144			144			144			144
145			145			145			145			145			145			145			145			145			145			145			145
146			146			146			146			146			146			146			146			146			146			146			146
147			147			147			147			147			147			147			147			147			147			147			147
148			148			148			148			148			148			148			148			148			148			148			148
149			149			149			149			149			149			149			149			149			149			149			149
150			150			150			150			150			150			150			150			150			150			150			150
151			151			151			151			151			151			151			151			151			151			151			151
152			152			152			152			152			152			152			152			152			152			152			152
153			153			153			153			153			153			153			153			153			153			153			153
154			154			154			154			154			154			154			154			154			154			154			154
155			155			155			155			155			155			155			155			155			155			155			155
156			156			156			156			156			156			156			156			156			156			156			156
157			157			157			157			157			157			157			157			157			157			157			157
158			158			158			158			158			158			158			158			158			158			158			158
159			159			159			159			159			159			159			159			159			159			159			159
160			160			160			160			160			160			160			160			160			160			160			160
161			161			161			161			161			161			161			161			161			161			161			161
162			162			162			162			162			162			162			162			162			162			162			162
163			163			163			163			163			163			163			163			163			163			163			163
164			164			164			164			164			164			164			164			164			164			164			164
165			165			165			165			165			165			165			165			165			165			165			165
166			166			166			166			166			166			166			166			166			166			166			166
167			167			167			167			167			167			167			167			167			167			167			167
168			168			168			168			168			168			168			168			168			168			168			168
169			169			169			169			169			169			169			169			169			169			169			169
170			170			170			170			170			170			170			170			170			170			170			170
171			171			171			171			171			171			171			171			171			171			171			171
172			172			172			172			172			172			172			172			172			172			172			172
173			173			173			173			173			173			173			173			173			173			173			173
174			174			174			174			174			174			174			174			174			174			174			174
175			175			175			175			175			175			175			175			175			175			175			175
176			176			176			176			176			176			176			176			176			176			176			176
177			177			177			177			177			177			177			177			177			177			177			177
178			178			178			178			178			178			178			178			178			178			178			178
179			179			179			179			179			179			179			179			179			179			179			179
180			180			180			180			180			180			180			180			180			180			180			180
181			181			181			181			181			181			181			181			181			181			181			181
182			182			182			182			182			182			182			182			182			182			182			182
183			183			183			183			183			183			183			183			183			183			183			183
184			184			184			184			184			184			184			184			184			184			184			184
185			185			185			185			185			185			185			185			185			185			185			185
186			186			186			186			186			186			186			186			186			186			186			186
187			187			187			187			187			187			187			187			187			187			187			187
188			188			188			188			188			188			188			188			188			188			188			188
189			189			189			189			189			189			189			189			189			189			189			189
190			190			190			190			190			190			190			190			190			190			190			190
191			191			191			191			191			191			191			191			191			191			191			191
192			192			192			192			192			192			192			192			192			192			192			192
193			193			193			193			193			193			193			193			193			193			193			193
194			194			194			194			194			194			194			194			194			194			194			194
195			195			195			195			195			195			195			195			195			195			195			195
196			196			196			196			196			196			196			196			196			196			196			196
197			197			197			197			197			197			197			197			197			197			197			197
198			198			198			198			198			198			198			198			198			198			198			198
199			199			199			199			199			199			199			199			199			199			199			199
200			200			200			200			200			200			200			200			200			200			200			200

## Sheet: Summary
% larvae infected									% larvae infected		Normalized agains control
Rep1		RGD	DGR	EILDV	Control	Mean Control			Rep1		RGD	DGR	EILDV
	10	73.3333	90	60	80	81.1111				10	0.90411	1.10959	0.739726
	100	66.6667	80.7692	70	83.3333					100	0.821918	0.995785	0.863014
	1000	46.6667	60.8696	63.3333	80					1000	0.575342	0.750447	0.780822
Rep2		RGD	DGR	EILDV	Control	Mean Control			Rep2		RGD	DGR	EILDV
	10	93.3333	83.3333	80	90	90				10	1.03704	0.925926	0.888889
	100	68.75	93.3333	92.8571	90					100	0.763889	1.03704	1.03175
	1000	80.9524	92.3077	76.6667	90					1000	0.899471	1.02564	0.851852
Rep3		RGD	DGR	EILDV	Control	Mean Control			Rep3		RGD	DGR	EILDV
	10	86.6667	86.6667		83.3333	82.2222				10	1.05405	1.05405	0
	100	86.6667	93.3333		76.6667					100	1.05405	1.13514	0
	1000	80	90		86.6667					1000	0.972973	1.09459	0
Rep3		RGD	DGR	EILDV	Control	Mean Control			Rep3		RGD	DGR	EILDV
	10			90	83.3333	72.2222				10	0	0	1.24615
	100			70	66.6667					100	0	0	0.969231
	1000			76.6667	66.6667					1000	0	0	1.06154
Algae/larva									Algae/larva		Normalized agains control
Rep1		RGD	DGR	EILDV	Control	Mean Control			Rep1		RGD	DGR	EILDV
	10	1.63333	1.8	1.8	1.7	1.84444				10	0.885542	0.975904	0.975904
	100	1.33333	1.73077	1.9	1.9					100	0.722892	0.938369	1.03012
	1000	0.966667	1.73913	1.83333	1.93333					1000	0.524096	0.942902	0.993976
Rep2		RGD	DGR	EILDV	Control	Mean Control			Rep2		RGD	DGR	EILDV
	10	3.36667	3.2	3.26667	3.16667	2.95556				10	1.1391	1.08271	1.10526
	100	2.5	3	2.92857	3.06667					100	0.845865	1.01504	0.99087
	1000	1.61905	2.80769	2.3	2.63333					1000	0.547798	0.949971	0.778195
Rep3		RGD	DGR	EILDV	Control	Mean Control			Rep3		RGD	DGR	EILDV
	10	5.86667	5.73333		7.16667	6.6				10	0.888889	0.868687	0
	100	5.26667	6.66667		6.8					100	0.79798	1.0101	0
	1000	3.56667	6.73333		5.83333					1000	0.540404	1.0202	0
Rep3.2		RGD	DGR	EILDV	Control	Mean Control			Rep3.2		RGD	DGR	EILDV
	10			2.06667	2.26667	2				10	0	0	1.03333
	100			2.2	1.3					100	0	0	1.1
	1000			2	2.43333					1000	0	0	1
Intracellular algae/ infected larva									Intracellular algae/ infected larva		Normalized agains control
Rep1		RGD	DGR	EILDV	Control	Mean Control			Rep1		RGD	DGR	EILDV
	10	2.22727	2	3	2.125	2.27389				10	0.979499	0.87955	1.31933
	100	2	2.14286	2.71429	2.28					100	0.87955	0.942375	1.19368
	1000	2.07143	2.85714	2.89474	2.41667					1000	0.910963	1.2565	1.27303
Rep2		RGD	DGR	EILDV	Control	Mean Control			Rep2		RGD	DGR	EILDV
	10	3.60714	3.84	4.08333	3.51852	3.28395				10	1.09842	1.16932	1.24342
	100	3.63636	3.21429	3.15385	3.40741					100	1.10731	0.978786	0.960382
	1000	2.23529	3.04167	3	2.92593					1000	0.680672	0.926222	0.913534
Rep3		RGD	DGR	EILDV	Control	Mean Control			Rep3		RGD	DGR	EILDV
	10	6.76923	6.61538		8.6	8.06678				10	0.839149	0.820078	0
	100	6.07692	7.14286		8.86957					100	0.753327	0.885466	0
	1000	4.45833	7.48148		6.73077					1000	0.552678	0.927444	0
Rep3.2		RGD	DGR	EILDV	Control	Mean Control			Rep3.2		RGD	DGR	EILDV
	10			2.2963	2.72	2.77333				10	0	0	0.827991
	100			3.14286	1.95					100	0	0	1.13324
	1000			2.6087	3.65					1000	0	0	0.940635
