# Supplementary material for: Integrins mediate symbiont-specific uptake in cnidarian larvae
Source: EMBO Rep. 2025 Dec 16;27(2):291–310. doi: 10.1038/s44319-025-00645-9 (PMC12852126; doi:10.1038/s44319-025-00645-9)
Supplement: Supplementary file 7 — Source data Fig. 3 [file 44319_2025_645_MOESM7_ESM.zip › EMBOR-2025-61328V2_SourceDataFig3/Fig3L/3L Algae_peptide_block.xlsx]

## Sheet: Template
20190909							P/L	B01	Nanno	Chromera	RGD bead	DGR bead
Spawned	20190829						RGD	#DIV/0!	#DIV/0!	#DIV/0!	#DIV/0!	#DIV/0!
Infected	20190903						DGR	#DIV/0!	#DIV/0!	#DIV/0!	#DIV/0!	#DIV/0!
Age at infection	5 dpf						RGD/DGR	#DIV/0!	#DIV/0!	#DIV/0!	#DIV/0!	#DIV/0!
Fixed	20190904
B01 50,000/ml split 190829						N. oculata 100,000/ml split 190830						Chromera 20,000/ml split 190829						RGD beads 50,000/ml						DGR beads 50,000/ml
RGD 1 mM			DGR 1 mM			RGD 1 mM			DGR 1 mM			RGD 1 mM			DGR 1 mM			RGD 1 mM			DGR 1 mM			RGD 1 mM			DGR 1 mM
Larvae total		0	Larvae total		0	Larvae total		0	Larvae total		0	Larvae total		0	Larvae total		0	Larvae total		0	Larvae total		0	Larvae total		0	Larvae total		0
Larvae with intracellular algae		0	Larvae with intracellular algae		0	Larvae with intracellular algae		0	Larvae with intracellular algae		0	Larvae with intracellular algae		0	Larvae with intracellular algae		0	Larvae with intracellular algae		0	Larvae with intracellular algae		0	Larvae with intracellular algae		0	Larvae with intracellular algae		0
% larvae infected		#DIV/0!	% larvae infected		#DIV/0!	% larvae infected		#DIV/0!	% larvae infected		#DIV/0!	% larvae infected		#DIV/0!	% larvae infected		#DIV/0!	% larvae infected		#DIV/0!	% larvae infected		#DIV/0!	% larvae infected		#DIV/0!	% larvae infected		#DIV/0!
Algae/larva		#DIV/0!	Algae/larva		#DIV/0!	Algae/larva		#DIV/0!	Algae/larva		#DIV/0!	Algae/larva		#DIV/0!	Algae/larva		#DIV/0!	Algae/larva		#DIV/0!	Algae/larva		#DIV/0!	Algae/larva		#DIV/0!	Algae/larva		#DIV/0!
Intracellular algae/ infected larva		#DIV/0!	Intracellular algae/ infected larva		#DIV/0!	Intracellular algae/ infected larva		#DIV/0!	Intracellular algae/ infected larva		#DIV/0!	Intracellular algae/ infected larva		#DIV/0!	Intracellular algae/ infected larva		#DIV/0!	Intracellular algae/ infected larva		#DIV/0!	Intracellular algae/ infected larva		#DIV/0!	Intracellular algae/ infected larva		#DIV/0!	Intracellular algae/ infected larva		#DIV/0!
Larva	Algae total	Intracellular algae	Larva	Algae total	Intracellular algae	Larva	Algae total	Intracellular algae	Larva	Algae total	Intracellular algae	Larva	Algae total	Intracellular algae	Larva	Algae total	Intracellular algae	Larva	Algae total	Intracellular algae	Larva	Algae total	Intracellular algae	Larva	Algae total	Intracellular algae	Larva	Algae total	Intracellular algae
1			1			1			1			1			1			1			1			1			1
2			2			2			2			2			2			2			2			2			2
3			3			3			3			3			3			3			3			3			3
4			4			4			4			4			4			4			4			4			4
5			5			5			5			5			5			5			5			5			5
6			6			6			6			6			6			6			6			6			6
7			7			7			7			7			7			7			7			7			7
8			8			8			8			8			8			8			8			8			8
9			9			9			9			9			9			9			9			9			9
10			10			10			10			10			10			10			10			10			10
11			11			11			11			11			11			11			11			11			11
12			12			12			12			12			12			12			12			12			12
13			13			13			13			13			13			13			13			13			13
14			14			14			14			14			14			14			14			14			14
15			15			15			15			15			15			15			15			15			15
16			16			16			16			16			16			16			16			16			16
17			17			17			17			17			17			17			17			17			17
18			18			18			18			18			18			18			18			18			18
19			19			19			19			19			19			19			19			19			19
20			20			20			20			20			20			20			20			20			20
21			21			21			21			21			21			21			21			21			21
22			22			22			22			22			22			22			22			22			22
23			23			23			23			23			23			23			23			23			23
24			24			24			24			24			24			24			24			24			24
25			25			25			25			25			25			25			25			25			25
26			26			26			26			26			26			26			26			26			26
27			27			27			27			27			27			27			27			27			27
28			28			28			28			28			28			28			28			28			28
29			29			29			29			29			29			29			29			29			29
30			30			30			30			30			30			30			30			30			30
31			31			31			31			31			31			31			31			31			31
32			32			32			32			32			32			32			32			32			32
33			33			33			33			33			33			33			33			33			33
34			34			34			34			34			34			34			34			34			34
35			35			35			35			35			35			35			35			35			35
36			36			36			36			36			36			36			36			36			36
37			37			37			37			37			37			37			37			37			37
38			38			38			38			38			38			38			38			38			38
39			39			39			39			39			39			39			39			39			39
40			40			40			40			40			40			40			40			40			40
41			41			41			41			41			41			41			41			41			41
42			42			42			42			42			42			42			42			42			42
43			43			43			43			43			43			43			43			43			43
44			44			44			44			44			44			44			44			44			44
45			45			45			45			45			45			45			45			45			45
46			46			46			46			46			46			46			46			46			46
47			47			47			47			47			47			47			47			47			47
48			48			48			48			48			48			48			48			48			48
49			49			49			49			49			49			49			49			49			49
50			50			50			50			50			50			50			50			50			50
51			51			51			51			51			51			51			51			51			51
52			52			52			52			52			52			52			52			52			52
53			53			53			53			53			53			53			53			53			53
54			54			54			54			54			54			54			54			54			54
55			55			55			55			55			55			55			55			55			55
56			56			56			56			56			56			56			56			56			56
57			57			57			57			57			57			57			57			57			57
58			58			58			58			58			58			58			58			58			58
59			59			59			59			59			59			59			59			59			59
60			60			60			60			60			60			60			60			60			60
61			61			61			61			61			61			61			61			61			61
62			62			62			62			62			62			62			62			62			62
63			63			63			63			63			63			63			63			63			63
64			64			64			64			64			64			64			64			64			64
65			65			65			65			65			65			65			65			65			65
66			66			66			66			66			66			66			66			66			66
67			67			67			67			67			67			67			67			67			67
68			68			68			68			68			68			68			68			68			68
69			69			69			69			69			69			69			69			69			69
70			70			70			70			70			70			70			70			70			70
71			71			71			71			71			71			71			71			71			71
72			72			72			72			72			72			72			72			72			72
73			73			73			73			73			73			73			73			73			73
74			74			74			74			74			74			74			74			74			74
75			75			75			75			75			75			75			75			75			75
76			76			76			76			76			76			76			76			76			76
77			77			77			77			77			77			77			77			77			77
78			78			78			78			78			78			78			78			78			78
79			79			79			79			79			79			79			79			79			79
80			80			80			80			80			80			80			80			80			80
81			81			81			81			81			81			81			81			81			81
82			82			82			82			82			82			82			82			82			82
83			83			83			83			83			83			83			83			83			83
84			84			84			84			84			84			84			84			84			84
85			85			85			85			85			85			85			85			85			85
86			86			86			86			86			86			86			86			86			86
87			87			87			87			87			87			87			87			87			87
88			88			88			88			88			88			88			88			88			88
89			89			89			89			89			89			89			89			89			89
90			90			90			90			90			90			90			90			90			90
91			91			91			91			91			91			91			91			91			91
92			92			92			92			92			92			92			92			92			92
93			93			93			93			93			93			93			93			93			93
94			94			94			94			94			94			94			94			94			94
95			95			95			95			95			95			95			95			95			95
96			96			96			96			96			96			96			96			96			96
97			97			97			97			97			97			97			97			97			97
98			98			98			98			98			98			98			98			98			98
99			99			99			99			99			99			99			99			99			99
100			100			100			100			100			100			100			100			100			100

## Sheet: Rep 1 0909
20190909							P/L	B01	Nanno	Chromera	RGD bead	DGR bead
Spawned	20190829						RGD	1.46667	0.266667	3.2	6.43333	5.2
Infected	20190903						DGR	3.2	0.233333	3.06667	6.96667	1.36667
Age at infection	5 dpf						RGD/DGR	0.458333	1.14286	1.04348	0.923445	3.80488
Fixed	20190904								b
B01 50,000/ml split 190829						N. oculata 50,000/ml split 190830						Chromera 50,000/ml split 190829						RGD beads 50,000/ml						DGR beads 50,000/ml
RGD 1 mM			DGR 1 mM			RGD 1 mM			DGR 1 mM			RGD 1 mM			DGR 1 mM			RGD 1 mM			DGR 1 mM			RGD 1 mM			DGR 1 mM
Larvae total		30	Larvae total		30	Larvae total		30	Larvae total		30	Larvae total		30	Larvae total		30	Larvae total		30	Larvae total		30	Larvae total		25	Larvae total		30
Larvae with intracellular algae		15	Larvae with intracellular algae		27	Larvae with intracellular algae		8	Larvae with intracellular algae		5	Larvae with intracellular algae		26	Larvae with intracellular algae		26	Larvae with intracellular algae		28	Larvae with intracellular algae		27	Larvae with intracellular algae		21	Larvae with intracellular algae		16
% larvae infected		50	% larvae infected		90	% larvae infected		26.6667	% larvae infected		16.6667	% larvae infected		86.6667	% larvae infected		86.6667	% larvae infected		93.3333	% larvae infected		90	% larvae infected		84	% larvae infected		53.3333
Algae/larva		1.46667	Algae/larva		3.2	Algae/larva		0.266667	Algae/larva		0.233333	Algae/larva		3.2	Algae/larva		3.06667	Algae/larva		6.43333	Algae/larva		6.96667	Algae/larva		5.2	Algae/larva		1.36667
Intracellular algae/ infected larva		2.93333	Intracellular algae/ infected larva		3.55556	Intracellular algae/ infected larva		1	Intracellular algae/ infected larva		1.4	Intracellular algae/ infected larva		3.69231	Intracellular algae/ infected larva		3.53846	Intracellular algae/ infected larva		6.89286	Intracellular algae/ infected larva		7.74074	Intracellular algae/ infected larva		6.19048	Intracellular algae/ infected larva		2.5625
Larva	Algae total	Intracellular algae	Larva	Algae total	Intracellular algae	Larva	Algae total	Intracellular algae	Larva	Algae total	Intracellular algae	Larva	Algae total	Intracellular algae	Larva	Algae total	Intracellular algae	Larva	Algae total	Intracellular algae	Larva	Algae total	Intracellular algae	Larva	Algae total	Intracellular algae	Larva	Algae total	Intracellular algae
1	2	2	1	2	2	1	1	1	1	0		1	12	12	1	3	3	1	4	4	1	3	3	1	3	3	1	1	1
2	0		2	1	1	2	0		2	0		2	7	7	2	6	6	2	2	2	2	1	1	2	1	1	2	0
3	0		3	7	7	3	0		3	0		3	1	1	3	0		3	13	13	3	7	7	3	8	8	3	0
4	1	1	4	9	9	4	0		4	1	1	4	0		4	2	2	4	11	11	4	14	14	4	0		4	4	4
5	0		5	2	2	5	0		5	0		5	6	6	5	3	3	5	4	4	5	0		5	2	2	5	2	2
6	0		6	0		6	0		6	2	2	6	2	2	6	3	3	6	16	16	6	6	6	6	2	2	6	1	1
7	1	1	7	2	2	7	1	1	7	0		7	3	3	7	1	1	7	9	9	7	6	6	7	12	12	7	3	3
8	7	7	8	1	1	8	0		8	0		8	1	1	8	6	6	8	3	3	8	3	3	8	10	10	8	0
9	1	1	9	4	4	9	1	1	9	0		9	4	4	9	2	2	9	4	4	9	23	23	9	0		9	0
10	0		10	1	1	10	0		10	0		10	3	3	10	4	4	10	16	16	10	2	2	10	0		10	5	5
11	2	2	11	2	2	11	0		11	0		11	1	1	11	2	2	11	3	3	11	7	7	11	11	11	11	4	4
12	2	2	12	1	1	12	0		12	0		12	1	1	12	1	1	12	5	5	12	0		12	6	6	12	3	3
13	3	3	13	4	4	13	0		13	0		13	4	4	13	10	10	13	13	13	13	1	1	13	2	2	13	2	2
14	0		14	4	4	14	0		14	0		14	3	3	14	4	4	14	3	3	14	17	17	14	2	2	14	1	1
15	6	6	15	2	2	15	0		15	0		15	1	1	15	1	1	15	1	1	15	10	10	15	3	3	15	0
16	8	8	16	1	1	16	0		16	0		16	0		16	0		16	1	1	16	0		16	13	13	16	0
17	0		17	0		17	1	1	17	0		17	0		17	3	3	17	10	10	17	3	3	17	3	3	17	0
18	3	3	18	7	7	18	0		18	0		18	1	1	18	2	2	18	4	4	18	7	7	18	2	2	18	1	1
19	0		19	6	6	19	1	1	19	2	2	19	6	6	19	1	1	19	4	4	19	6	6	19	22	22	19	0
20	0		20	11	11	20	0		20	0		20	2	2	20	5	5	20	0		20	10	10	20	11	11	20	0
21	0		21	5	5	21	0		21	0		21	11	11	21	3	3	21	11	11	21	25	25	21	2	2	21	0
22	0		22	1	1	22	1	1	22	0		22	3	3	22	2	2	22	7	7	22	5	5	22	4	4	22	0
23	1	1	23	3	3	23	0		23	0		23	7	7	23	2	2	23	1	1	23	3	3	23	0		23	1	1
24	0		24	7	7	24	0		24	0		24	0		24	5	5	24	12	12	24	1	1	24	2	2	24	0
25	0		25	2	2	25	0		25	0		25	2	2	25	10	10	25	10	10	25	13	13	25	9	9	25	6	6
26	2	2	26	1	1	26	0		26	0		26	3	3	26	1	1	26	0		26	16	16	26			26	1	1
27	3	3	27	2	2	27	1	1	27	0		27	5	5	27	0		27	11	11	27	3	3	27			27	4	4
28	2	2	28	3	3	28	0		28	1	1	28	1	1	28	1	1	28	6	6	28	6	6	28			28	0
29	0		29	5	5	29	1	1	29	0		29	2	2	29	0		29	7	7	29	1	1	29			29	0
30	0		30	0		30	0		30	1	1	30	4	4	30	9	9	30	2	2	30	10	10	30			30	2	2
31			31			31			31			31			31			31			31			31			31
32			32			32			32			32			32			32			32			32			32
33			33			33			33			33			33			33			33			33			33
34			34			34			34			34			34			34			34			34			34
35			35			35			35			35			35			35			35			35			35
36			36			36			36			36			36			36			36			36			36
37			37			37			37			37			37			37			37			37			37
38			38			38			38			38			38			38			38			38			38
39			39			39			39			39			39			39			39			39			39
40			40			40			40			40			40			40			40			40			40
41			41			41			41			41			41			41			41			41			41
42			42			42			42			42			42			42			42			42			42
43			43			43			43			43			43			43			43			43			43
44			44			44			44			44			44			44			44			44			44
45			45			45			45			45			45			45			45			45			45
46			46			46			46			46			46			46			46			46			46
47			47			47			47			47			47			47			47			47			47
48			48			48			48			48			48			48			48			48			48
49			49			49			49			49			49			49			49			49			49
50			50			50			50			50			50			50			50			50			50
51			51			51			51			51			51			51			51			51			51
52			52			52			52			52			52			52			52			52			52
53			53			53			53			53			53			53			53			53			53
54			54			54			54			54			54			54			54			54			54
55			55			55			55			55			55			55			55			55			55
56			56			56			56			56			56			56			56			56			56
57			57			57			57			57			57			57			57			57			57
58			58			58			58			58			58			58			58			58			58
59			59			59			59			59			59			59			59			59			59
60			60			60			60			60			60			60			60			60			60
61			61			61			61			61			61			61			61			61			61
62			62			62			62			62			62			62			62			62			62
63			63			63			63			63			63			63			63			63			63
64			64			64			64			64			64			64			64			64			64
65			65			65			65			65			65			65			65			65			65
66			66			66			66			66			66			66			66			66			66
67			67			67			67			67			67			67			67			67			67
68			68			68			68			68			68			68			68			68			68
69			69			69			69			69			69			69			69			69			69
70			70			70			70			70			70			70			70			70			70
71			71			71			71			71			71			71			71			71			71
72			72			72			72			72			72			72			72			72			72
73			73			73			73			73			73			73			73			73			73
74			74			74			74			74			74			74			74			74			74
75			75			75			75			75			75			75			75			75			75
76			76			76			76			76			76			76			76			76			76
77			77			77			77			77			77			77			77			77			77
78			78			78			78			78			78			78			78			78			78
79			79			79			79			79			79			79			79			79			79
80			80			80			80			80			80			80			80			80			80
81			81			81			81			81			81			81			81			81			81
82			82			82			82			82			82			82			82			82			82
83			83			83			83			83			83			83			83			83			83
84			84			84			84			84			84			84			84			84			84
85			85			85			85			85			85			85			85			85			85
86			86			86			86			86			86			86			86			86			86
87			87			87			87			87			87			87			87			87			87
88			88			88			88			88			88			88			88			88			88
89			89			89			89			89			89			89			89			89			89
90			90			90			90			90			90			90			90			90			90
91			91			91			91			91			91			91			91			91			91
92			92			92			92			92			92			92			92			92			92
93			93			93			93			93			93			93			93			93			93
94			94			94			94			94			94			94			94			94			94
95			95			95			95			95			95			95			95			95			95
96			96			96			96			96			96			96			96			96			96
97			97			97			97			97			97			97			97			97			97
98			98			98			98			98			98			98			98			98			98
99			99			99			99			99			99			99			99			99			99
100			100			100			100			100			100			100			100			100			100

## Sheet: Rep2 1001
20190909							P/L	B01	Nanno	Chromera	RGD bead	DGR bead
Spawned	20190830						RGD	2.73333	0.933333	6.56667	5.86667	4.55172
Infected	20190904						DGR	8.9	0.9	7.46667	10.6	5.8
Age at infection	5 dpf						RGD/DGR	0.307116	1.03704	0.879464	0.553459	0.78478
Fixed	20190905
B01 50,000/ml split 190829						N. oculata 50,000/ml split 190830						Chromera 50,000/ml split 190829						RGD beads 50,000/ml						DGR beads 50,000/ml
RGD 1 mM			DGR 1 mM			RGD 1 mM			DGR 1 mM			RGD 1 mM			DGR 1 mM			RGD 1 mM			DGR 1 mM			RGD 1 mM			DGR 1 mM
Larvae total		30	Larvae total		30	Larvae total		30	Larvae total		30	Larvae total		30	Larvae total		30	Larvae total		30	Larvae total		30	Larvae total		29	Larvae total		30
Larvae with intracellular algae		23	Larvae with intracellular algae		30	Larvae with intracellular algae		17	Larvae with intracellular algae		17	Larvae with intracellular algae		25	Larvae with intracellular algae		30	Larvae with intracellular algae		29	Larvae with intracellular algae		29	Larvae with intracellular algae		29	Larvae with intracellular algae		30
% larvae infected		76.6667	% larvae infected		100	% larvae infected		56.6667	% larvae infected		56.6667	% larvae infected		83.3333	% larvae infected		100	% larvae infected		96.6667	% larvae infected		96.6667	% larvae infected		100	% larvae infected		100
Algae/larva		2.73333	Algae/larva		8.9	Algae/larva		0.933333	Algae/larva		0.9	Algae/larva		6.56667	Algae/larva		7.46667	Algae/larva		5.86667	Algae/larva		10.6	Algae/larva		4.55172	Algae/larva		5.8
Intracellular algae/ infected larva		3.56522	Intracellular algae/ infected larva		8.9	Intracellular algae/ infected larva		1.64706	Intracellular algae/ infected larva		1.58824	Intracellular algae/ infected larva		7.88	Intracellular algae/ infected larva		7.46667	Intracellular algae/ infected larva		6.06897	Intracellular algae/ infected larva		10.9655	Intracellular algae/ infected larva		4.55172	Intracellular algae/ infected larva		5.8
Larva	Algae total	Intracellular algae	Larva	Algae total	Intracellular algae	Larva	Algae total	Intracellular algae	Larva	Algae total	Intracellular algae	Larva	Algae total	Intracellular algae	Larva	Algae total	Intracellular algae	Larva	Algae total	Intracellular algae	Larva	Algae total	Intracellular algae	Larva	Algae total	Intracellular algae	Larva	Algae total	Intracellular algae
1	5	5	1	13	13	1	1	1	1	0		1	3	3	1	2	2	1	2	2	1	8	8	1	4	4	1	3	3
2	0		2	17	17	2	1	1	2	1	1	2	0		2	31	31	2	6	6	2	12	12	2	2	2	2	2	2
3	5	5	3	6	6	3	0		3	4	4	3	6	6	3	2	2	3	8	8	3	20	7	3	3	3	3	2	2
4	4	4	4	15	15	4	0		4	0		4	6	6	4	15	15	4	6	6	4	4	4	4	5	5	4	12	12
5	0		5	9	9	5	1	1	5	1	1	5	14	14	5	9	9	5	7	7	5	12	12	5	2	2	5	2	2
6	4	4	6	7	7	6	2	2	6	2	2	6	5	5	6	11	11	6	5	5	6	5	5	6	4	4	6	3	3
7	2	2	7	23	23	7	2	2	7	0		7	9	9	7	6	6	7	5	5	7	0		7	0		7	4	4
8	0		8	3	3	8	1	1	8	1	1	8	2	2	8	5	5	8	13	13	8	2	2	8	4	4	8	7	7
9	0		9	5	5	9	4	4	9	0		9	8	8	9	6	6	9	3	3	9	1	1	9	3	3	9	4	4
10	4	4	10	6	6	10	0		10	0		10	5	5	10	4	4	10	8	8	10	16	16	10		3	10	9	6
11	5	5	11	1	1	11	1	1	11	1	1	11	18	18	11	2	2	11	6	6	11	19	19	11	2	2	11	4	4
12	1	1	12	12	12	12	1	1	12	2	2	12	1	1	12	6	6	12	9	9	12	9	9	12	8	8	12	10	10
13	0		13	9	9	13	0		13	0		13	0		13	13	13	13	2	2	13	6	6	13	3	3	13	7	7
14	0		14	7	7	14	0		14	0		14	15	15	14	7	7	14	8	8	14	9	9	14	1	1	14	5	5
15	1	1	15	4	4	15	0		15	0		15	0		15	4	4	15	12	12	15	3	3	15	4	4	15	4	4
16	5	5	16	2	2	16	1	1	16	0		16	11	11	16	5	5	16	4	4	16	21	21	16	7	7	16	3	3
17	4	4	17	9	9	17	0		17	2	2	17	6	6	17	2	2	17	3	3	17	8	8	17	12	12	17	8	8
18	8	8	18	5	5	18	2	2	18	1	1	18	8	8	18	7	7	18	16	16	18	11	11	18	6	6	18	4	4
19	6	6	19	8	8	19	0		19	0		19	9	9	19	7	7	19	7	7	19	4	4	19	4	4	19	6	6
20	1	1	20	5	5	20	1	1	20	0		20	3	3	20	11	11	20	0		20	13	13	20	3	3	20	9	9
21	3	3	21	3	3	21	2	2	21	0		21	9	9	21	4	4	21	5	5	21	7	7	21	2	2	21	5	5
22	4	4	22	13	13	22	0		22	3	3	22	0		22	9	9	22	3	3	22	12	12	22	5	5	22	6	6
23	2	2	23	16	16	23	0		23	1	1	23	10	10	23	8	8	23	6	6	23	16	16	23	3	3	23	20	20
24	3	3	24	25	25	24	1	1	24	2	2	24	0		24	2	2	24	13	13	24	32	24	24	2	2	24	1	1
25	5	5	25	13	13	25	3	3	25	1	1	25	3	3	25	7	7	25	4	4	25	22	18	25	13	13	25	6	6
26	2	2	26	12	12	26	0		26	1	1	26	8	8	26	2	2	26	2	2	26	5	5	26	10	10	26	9	9
27	4	4	27	1	1	27	0		27	2	2	27	10	10	27	3	3	27	5	5	27	12	12	27	1	1	27	12	12
28	0		28	8	8	28	1	1	28	1	1	28	11	11	28	7	7	28	4	4	28	16	16	28	2	2	28	5	5
29	3	3	29	6	6	29	0		29	0		29	9	9	29	16	16	29	3	3	29	22	22	29	9	9	29	3	3
30	1	1	30	4	4	30	3	3	30	1	1	30	8	8	30	11	11	30	1	1	30	16	16	30	5	5	30	2	2
31			31			31			31			31			31			31			31			31			31
32			32			32			32			32			32			32			32			32			32
33			33			33			33			33			33			33			33			33			33
34			34			34			34			34			34			34			34			34			34
35			35			35			35			35			35			35			35			35			35
36			36			36			36			36			36			36			36			36			36
37			37			37			37			37			37			37			37			37			37
38			38			38			38			38			38			38			38			38			38
39			39			39			39			39			39			39			39			39			39
40			40			40			40			40			40			40			40			40			40
41			41			41			41			41			41			41			41			41			41
42			42			42			42			42			42			42			42			42			42
43			43			43			43			43			43			43			43			43			43
44			44			44			44			44			44			44			44			44			44
45			45			45			45			45			45			45			45			45			45
46			46			46			46			46			46			46			46			46			46
47			47			47			47			47			47			47			47			47			47
48			48			48			48			48			48			48			48			48			48
49			49			49			49			49			49			49			49			49			49
50			50			50			50			50			50			50			50			50			50
51			51			51			51			51			51			51			51			51			51
52			52			52			52			52			52			52			52			52			52
53			53			53			53			53			53			53			53			53			53
54			54			54			54			54			54			54			54			54			54
55			55			55			55			55			55			55			55			55			55
56			56			56			56			56			56			56			56			56			56
57			57			57			57			57			57			57			57			57			57
58			58			58			58			58			58			58			58			58			58
59			59			59			59			59			59			59			59			59			59
60			60			60			60			60			60			60			60			60			60
61			61			61			61			61			61			61			61			61			61
62			62			62			62			62			62			62			62			62			62
63			63			63			63			63			63			63			63			63			63
64			64			64			64			64			64			64			64			64			64
65			65			65			65			65			65			65			65			65			65
66			66			66			66			66			66			66			66			66			66
67			67			67			67			67			67			67			67			67			67
68			68			68			68			68			68			68			68			68			68
69			69			69			69			69			69			69			69			69			69
70			70			70			70			70			70			70			70			70			70
71			71			71			71			71			71			71			71			71			71
72			72			72			72			72			72			72			72			72			72
73			73			73			73			73			73			73			73			73			73
74			74			74			74			74			74			74			74			74			74
75			75			75			75			75			75			75			75			75			75
76			76			76			76			76			76			76			76			76			76
77			77			77			77			77			77			77			77			77			77
78			78			78			78			78			78			78			78			78			78
79			79			79			79			79			79			79			79			79			79
80			80			80			80			80			80			80			80			80			80
81			81			81			81			81			81			81			81			81			81
82			82			82			82			82			82			82			82			82			82
83			83			83			83			83			83			83			83			83			83
84			84			84			84			84			84			84			84			84			84
85			85			85			85			85			85			85			85			85			85
86			86			86			86			86			86			86			86			86			86
87			87			87			87			87			87			87			87			87			87
88			88			88			88			88			88			88			88			88			88
89			89			89			89			89			89			89			89			89			89
90			90			90			90			90			90			90			90			90			90
91			91			91			91			91			91			91			91			91			91
92			92			92			92			92			92			92			92			92			92
93			93			93			93			93			93			93			93			93			93
94			94			94			94			94			94			94			94			94			94
95			95			95			95			95			95			95			95			95			95
96			96			96			96			96			96			96			96			96			96
97			97			97			97			97			97			97			97			97			97
98			98			98			98			98			98			98			98			98			98
99			99			99			99			99			99			99			99			99			99
100			100			100			100			100			100			100			100			100			100

## Sheet: Rep3 1008
20191008		Made new peptide stocks and aliquots					P/L	B01	Nanno	Chromera	RGD bead	DGR bead
Spawned		I am quite sure I got them the wrong way round -					RGD	0.733333	0.633333	3.26667	2.46667	2.73333
Infected		effects of RGD and DGR are consistently the exact					DGR	1.43333	0.7	3.1	4.5	2.56667
Age at infection	5 dpf	opposite of what I expect.					RGD/DGR	0.511628	0.904762	1.05376	0.548148	1.06494
Fixed
B01 50,000/ml split 190829						N. oculata 50,000/ml split 190830						Chromera 50,000/ml split 190829						RGD beads 50,000/ml						DGR beads 50,000/ml
RGD 1 mM			DGR 1 mM			RGD 1 mM			DGR 1 mM			RGD 1 mM			DGR 1 mM			RGD 1 mM			DGR 1 mM			RGD 1 mM			DGR 1 mM
Larvae total		30	Larvae total		30	Larvae total		30	Larvae total		30	Larvae total		30	Larvae total		30	Larvae total		30	Larvae total		30	Larvae total		30	Larvae total		30
Larvae with intracellular algae		13	Larvae with intracellular algae		20	Larvae with intracellular algae		13	Larvae with intracellular algae		12	Larvae with intracellular algae		24	Larvae with intracellular algae		23	Larvae with intracellular algae		22	Larvae with intracellular algae		29	Larvae with intracellular algae		26	Larvae with intracellular algae		23
% larvae infected		43.3333	% larvae infected		66.6667	% larvae infected		43.3333	% larvae infected		40	% larvae infected		80	% larvae infected		76.6667	% larvae infected		73.3333	% larvae infected		96.6667	% larvae infected		86.6667	% larvae infected		76.6667
Algae/larva		0.733333	Algae/larva		1.43333	Algae/larva		0.633333	Algae/larva		0.7	Algae/larva		3.26667	Algae/larva		3.1	Algae/larva		2.46667	Algae/larva		4.5	Algae/larva		2.73333	Algae/larva		2.56667
Intracellular algae/ infected larva		1.69231	Intracellular algae/ infected larva		2.15	Intracellular algae/ infected larva		1.46154	Intracellular algae/ infected larva		1.75	Intracellular algae/ infected larva		4.08333	Intracellular algae/ infected larva		4.04348	Intracellular algae/ infected larva		3.36364	Intracellular algae/ infected larva		4.65517	Intracellular algae/ infected larva		3.15385	Intracellular algae/ infected larva		3.34783
Larva	Algae total	Intracellular algae	Larva	Algae total	Intracellular algae	Larva	Algae total	Intracellular algae	Larva	Algae total	Intracellular algae	Larva	Algae total	Intracellular algae	Larva	Algae total	Intracellular algae	Larva	Algae total	Intracellular algae	Larva	Algae total	Intracellular algae	Larva	Algae total	Intracellular algae	Larva	Algae total	Intracellular algae
1	1	1	1	1	1	1	1	1	1	0		1	0		1	0		1	4	4	1	0		1	3	3	1	4	4
2	1	1	2	4	4	2	0		2	0		2	8	8	2	5	5	2	1	1	2	3	3	2	1	1	2	2	2
3	0		3	0		3	0		3	1	1	3	3	3	3	4	4	3	0		3	2	2	3	6	6	3	7	7
4	2	2	4	0		4	0		4	1	1	4	4	4	4	3	3	4	0		3	2	2	4	7	7	4	3	3
5	0		5	0		5	0		5	0		5	2	2	5	4	4	5	4	4	5	1	1	5	3	3	5	6	6
6	1	1	6	3	3	6	2	2	6	0		6	1	1	6	4	4	6	2	2	6	8	8	6	3	3	6	0
7	0		7	1	1	7	0		7	1	1	7	0		7	3	3	7	0		7	5	5	7	5	5	7	2	2
8	2	2	8	2	2	8	1	1	8	2	2	8	4	4	8	4	4	8	8	8	8	7	7	8	1	1	8	3	3
9	0		9	2	2	9	0		9	2	2	9	3	3	9	0		9	1	1	9	12	12	9	3	3	9	1	1
10	0		10	0		10	1	1	10	3	3	10	1	1	10	5	5	10	0		10	5	5	10	3	3	10	3	3
11	3	3	11	3	3	11	0		11	0		11	0		11	1	1	11	1	1	11	4	4	11	0		11	4	4
12	0		12	0		12	1	1	12	1	1	12	7	7	12	8	8	12	3	3	12	3	3	12	2	2	12	4	4
13	1	1	13	3	3	13	0		13	0		13	3	3	13	0		13	2	2	13	4	4	13	1	1	13	6	6
14	1	1	14	0		14	0		14	0		14	4	4	14	0		14	8	8	14	4	4	14	3	3	14	0
15	2	2	15	0		15	4	4	15	0		15	8	8	15	0		15	3	3	15	10	10	15	3	3	15	1	1
16	0		16	3	3	16	0		16	1	1	16	3	3	16	3	3	16	4	4	16	5	5	16	1	1	16	6	6
17	0		17	0		17	1	1	17	0		17	0		17	2	2	17	2	2	17	2	2	17	0		17	0
18	2	2	18	1	1	18	0		18	0		18	5	5	18	2	2	18	0		18	8	8	18	0		18	2	2
19	0		19	4	4	19	1	1	19	1	1	19	5	5	19	6	6	19	3	3	19	5	5	19	3	3	19	3	3
20	0		20	1	1	20	1	1	20	0		20	5	5	20	0		20	0		20	1	1	20	3	3	20	6	6
21	0		21	1	1	21	0		21	0		21	5	5	21	5	5	21	7	7	21	2	2	21	0		21	2	2
22	1	1	22	0		22	0		22	5	5	22	3	3	22	2	2	22	13	13	22	4	4	22	5	5	22	5	5
23	0		23	0		23	2	2	23	0		23	0		23	1	1	23	2	2	23	5	5	23	2	2	23	2	2
24	0		24	3	1	24	0		24	0		24	8	8	24	10	10	24	1	1	24	2	2	24	5	5	24	2	2
25	0		25	2	2	25	0		25	2	2	25	1	1	25	1	1	25	0		25	5	5	25	1	1	25	0
26	1	1	26	4	4	26	1	1	26	0		26	0		26	12	12	26	1	1	26	7	7	26	4	4	26	2	2
27	0		27	2	2	27	1	1	27	0		27	3	3	27	4	4	27	1	1	27	4	4	27	3	3	27	0
28	0		28	2	2	28	2	2	28	1	1	28	1	1	28	1	1	28	1	1	28	5	5	28	3	3	28	0
29	0		29	2	2	29	0		29	0		29	5	5	29	0		29	0		29	7	7	29	2	2	29	0
30	4	4	30	1	1	30	0		30	0		30	6	6	30	3	3	30	2	2	30	3	3	30	6	6	30	1	1
31			31			31			31			31			31			31			31			31			31
32			32			32			32			32			32			32			32			32			32
33			33			33			33			33			33			33			33			33			33
34			34			34			34			34			34			34			34			34			34
35			35			35			35			35			35			35			35			35			35
36			36			36			36			36			36			36			36			36			36
37			37			37			37			37			37			37			37			37			37
38			38			38			38			38			38			38			38			38			38
39			39			39			39			39			39			39			39			39			39
40			40			40			40			40			40			40			40			40			40
41			41			41			41			41			41			41			41			41			41
42			42			42			42			42			42			42			42			42			42
43			43			43			43			43			43			43			43			43			43
44			44			44			44			44			44			44			44			44			44
45			45			45			45			45			45			45			45			45			45
46			46			46			46			46			46			46			46			46			46
47			47			47			47			47			47			47			47			47			47
48			48			48			48			48			48			48			48			48			48
49			49			49			49			49			49			49			49			49			49
50			50			50			50			50			50			50			50			50			50
51			51			51			51			51			51			51			51			51			51
52			52			52			52			52			52			52			52			52			52
53			53			53			53			53			53			53			53			53			53
54			54			54			54			54			54			54			54			54			54
55			55			55			55			55			55			55			55			55			55
56			56			56			56			56			56			56			56			56			56
57			57			57			57			57			57			57			57			57			57
58			58			58			58			58			58			58			58			58			58
59			59			59			59			59			59			59			59			59			59
60			60			60			60			60			60			60			60			60			60
61			61			61			61			61			61			61			61			61			61
62			62			62			62			62			62			62			62			62			62
63			63			63			63			63			63			63			63			63			63
64			64			64			64			64			64			64			64			64			64
65			65			65			65			65			65			65			65			65			65
66			66			66			66			66			66			66			66			66			66
67			67			67			67			67			67			67			67			67			67
68			68			68			68			68			68			68			68			68			68
69			69			69			69			69			69			69			69			69			69
70			70			70			70			70			70			70			70			70			70
71			71			71			71			71			71			71			71			71			71
72			72			72			72			72			72			72			72			72			72
73			73			73			73			73			73			73			73			73			73
74			74			74			74			74			74			74			74			74			74
75			75			75			75			75			75			75			75			75			75
76			76			76			76			76			76			76			76			76			76
77			77			77			77			77			77			77			77			77			77
78			78			78			78			78			78			78			78			78			78
79			79			79			79			79			79			79			79			79			79
80			80			80			80			80			80			80			80			80			80
81			81			81			81			81			81			81			81			81			81
82			82			82			82			82			82			82			82			82			82
83			83			83			83			83			83			83			83			83			83
84			84			84			84			84			84			84			84			84			84
85			85			85			85			85			85			85			85			85			85
86			86			86			86			86			86			86			86			86			86
87			87			87			87			87			87			87			87			87			87
88			88			88			88			88			88			88			88			88			88
89			89			89			89			89			89			89			89			89			89
90			90			90			90			90			90			90			90			90			90
91			91			91			91			91			91			91			91			91			91
92			92			92			92			92			92			92			92			92			92
93			93			93			93			93			93			93			93			93			93
94			94			94			94			94			94			94			94			94			94
95			95			95			95			95			95			95			95			95			95
96			96			96			96			96			96			96			96			96			96
97			97			97			97			97			97			97			97			97			97
98			98			98			98			98			98			98			98			98			98
99			99			99			99			99			99			99			99			99			99
100			100			100			100			100			100			100			100			100			100

## Sheet: Rep4 1027
							P/L	B01	Nanno	Chromera	RGD bead	DGR bead
Spawned							RGD	0.333333	0.1	0.833333	0.866667	1.73333
Infected							DGR	0.7	0.133333	0.666667	1.23333	1.63333
Age at infection	5 dpf						RGD/DGR	0.47619	0.75	1.25	0.702703	1.06122
Fixed
B01 50,000/ml split 190829						N. oculata 50,000/ml split 190830						Chromera 50,000/ml split 190829						RGD beads 50,000/ml						DGR beads 50,000/ml
RGD 1 mM			DGR 1 mM			RGD 1 mM			DGR 1 mM			RGD 1 mM			DGR 1 mM			RGD 1 mM			DGR 1 mM			RGD 1 mM			DGR 1 mM
Larvae total		30	Larvae total		30	Larvae total		30	Larvae total		30	Larvae total		30	Larvae total		30	Larvae total		30	Larvae total		30	Larvae total		30	Larvae total		30
Larvae with intracellular algae		8	Larvae with intracellular algae		14	Larvae with intracellular algae		3	Larvae with intracellular algae		3	Larvae with intracellular algae		15	Larvae with intracellular algae		15	Larvae with intracellular algae		15	Larvae with intracellular algae		17	Larvae with intracellular algae		22	Larvae with intracellular algae		23
% larvae infected		26.6667	% larvae infected		46.6667	% larvae infected		10	% larvae infected		10	% larvae infected		50	% larvae infected		50	% larvae infected		50	% larvae infected		56.6667	% larvae infected		73.3333	% larvae infected		76.6667
Algae/larva		0.333333	Algae/larva		0.7	Algae/larva		0.1	Algae/larva		0.133333	Algae/larva		0.833333	Algae/larva		0.666667	Algae/larva		0.866667	Algae/larva		1.23333	Algae/larva		1.73333	Algae/larva		1.63333
Intracellular algae/ infected larva		1.25	Intracellular algae/ infected larva		1.5	Intracellular algae/ infected larva		1	Intracellular algae/ infected larva		1.33333	Intracellular algae/ infected larva		1.66667	Intracellular algae/ infected larva		1.33333	Intracellular algae/ infected larva		1.73333	Intracellular algae/ infected larva		2.17647	Intracellular algae/ infected larva		2.36364	Intracellular algae/ infected larva		2.13043
Larva	Algae total	Intracellular algae	Larva	Algae total	Intracellular algae	Larva	Algae total	Intracellular algae	Larva	Algae total	Intracellular algae	Larva	Algae total	Intracellular algae	Larva	Algae total	Intracellular algae	Larva	Algae total	Intracellular algae	Larva	Algae total	Intracellular algae	Larva	Algae total	Intracellular algae	Larva	Algae total	Intracellular algae
1	0		1	0		1	0		1	0		1	0		1	0		1	0		1	1	1	1	0		1	3	3
2	0		2	0		2	0		2	0		2	2	2	2	0		2	0		2	1	1	2	3	3	2	0
3	0		3	1	1	3	0		3	0		3	0		3	2	2	3	0		3	0		3	4	4	3	1	1
4	1	1	4	0		4	0		4	0		4	2	2	4	2	2	4	4	3	4	1	1	4	0		4	0
5	0		5	0		5	0		5	0		5	2	2	5	0		5	1	1	5	3	3	5	4	4	5	3	3
6	0		6	1	1	6	0		6	0		6	1	1	6	0		6	2	2	6	3	3	6	1	1	6	1	1
7	0		7	1	1	7	1	1	7	0		7	0		7	1	1	7	1	1	7	1	1	7	3	3	7	0
8	0		8	0		8	0		8	0		8	0		8	0		8	4	4	8	2	2	8	1	1	8	4	4
9	0		9	0		9	0		9	1	1	9	3	3	9	2	2	9	1	1	9	1	1	9	3	3	9	0
10	0		10	2	2	10	0		10	0		10	0		10	1	1	10	1	1	10	4	4	10	0		10	1	1
11	1	1	11	0		11	1	1	11	0		11	0		11	1	1	11	0		11	0		11	1	1	11	1	1
12	2	2	12	0		12	0		12	0		12	1	1	12	1	1	12	0		12	0		12	4	4	12	0
13	1	1	13	2	2	13	0		13	0		13	1	1	13	2	2	13	0		13	0		13	2	2	13	1	1
14	1	1	14	0		14	0		14	0		14	0		14	0		14	0		14	0		14	1	1	14	0
15	0		15	2	2	15	0		15	0		15	1	1	15	1	1	15	0		15	0		15	1	1	15	3	3
16	0		16	0		16	0		16	0		16	0		16	2	2	16	0		16	0		16	0		16	3	3
17	0		17	0		17	0		17	0		17	0		17	0		17	0		17	0		17	0		17	1	1
18	0		18	4	4	18	0		18	0		18	1	1	18	0		18	4	4	18	3	3	18	3	3	18	1	1
19	0		19	0		19	0		19	1	1	19	2	2	19	1	1	19	1	1	19	0		19	2	2	19	1	1
20	0		20	1	1	20	0		20	0		20	0		20	0		20	2	2	20	0		20	2	2	20	3	3
21	0		21	0		21	0		21	0		21	1	1	21	0		21	1	1	21	3	3	21	0		21	1	1
22	0		22	1	1	22	0		22	0		22	1	1	22	0		22	1	1	22	1	1	22	0		22	1	1
23	1	1	23	1	1	23	0		23	0		23	0		23	1	1	23	0		23	1	1	23	6	2	23	1	1
24	1	1	24	0		24	1	1	24	0		24	1	1	24	0		24	0		24	2	2	24	0		24	5	5
25	2	2	25	2	2	25	0		25	0		25	2	2	25	0		25	2	2	25	5	5	25	1	1	25	2	2
26	0		26	0		26	0		26	0		26	4	4	26	1	1	26	0		26	0		26	1	1	26	2	2
27	0		27	1	1	27	0		27	0		27	0		27	1	1	27	1	1	27	1	1	27	2	2	27	3	3
28	0		28	0		28	0		28	2	2	28	0		28	0		28	1	1	28	4	4	28	6	6	28	0
29	0		29	1	1	29	0		29	0		29	0		29	0		29	0		29	0		29	4	4	29	4	4
30	0		30	1	1	30	0		30	0		30	0		30	1	1	30	0		30	0		30	1	1	30	3	3
31			31			31			31			31			31			31			31			31			31
32			32			32			32			32			32			32			32			32			32
33			33			33			33			33			33			33			33			33			33
34			34			34			34			34			34			34			34			34			34
35			35			35			35			35			35			35			35			35			35
36			36			36			36			36			36			36			36			36			36
37			37			37			37			37			37			37			37			37			37
38			38			38			38			38			38			38			38			38			38
39			39			39			39			39			39			39			39			39			39				0
40			40			40			40			40			40			40			40			40			40				4	4
41			41			41			41			41			41			41			41			41			41				1	1
42			42			42			42			42			42			42			42			42			42				3	3
43			43			43			43			43			43			43			43			43			43				1	1
44			44			44			44			44			44			44			44			44			44				3	3
45			45			45			45			45			45			45			45			45			45				0
46			46			46			46			46			46			46			46			46			46				7	7
47			47			47			47			47			47			47			47			47			47				1	1
48			48			48			48			48			48			48			48			48			48				5	5
49			49			49			49			49			49			49			49			49			49				2	2
50			50			50			50			50			50			50			50			50			50				1	1
51			51			51			51			51			51			51			51			51			51				0
52			52			52			52			52			52			52			52			52			52				0
53			53			53			53			53			53			53			53			53			53				0
54			54			54			54			54			54			54			54			54			54				0
55			55			55			55			55			55			55			55			55			55				3	3
56			56			56			56			56			56			56			56			56			56				2	2
57			57			57			57			57			57			57			57			57			57				4	4
58			58			58			58			58			58			58			58			58			58				2	2
59			59			59			59			59			59			59			59			59			59				2	2
60			60			60			60			60			60			60			60			60			60				0
61			61			61			61			61			61			61			61			61			61				0
62			62			62			62			62			62			62			62			62			62				6	6
63			63			63			63			63			63			63			63			63			63				1	1
64			64			64			64			64			64			64			64			64			64				1	1
65			65			65			65			65			65			65			65			65			65				2	2
66			66			66			66			66			66			66			66			66			66				6	6
67			67			67			67			67			67			67			67			67			67				1	1
68			68			68			68			68			68			68			68			68			68				4	4
69			69			69			69			69			69			69			69			69			69
70			70			70			70			70			70			70			70			70			70
71			71			71			71			71			71			71			71			71			71
72			72			72			72			72			72			72			72			72			72
73			73			73			73			73			73			73			73			73			73
74			74			74			74			74			74			74			74			74			74
75			75			75			75			75			75			75			75			75			75
76			76			76			76			76			76			76			76			76			76
77			77			77			77			77			77			77			77			77			77
78			78			78			78			78			78			78			78			78			78
79			79			79			79			79			79			79			79			79			79
80			80			80			80			80			80			80			80			80			80
81			81			81			81			81			81			81			81			81			81
82			82			82			82			82			82			82			82			82			82
83			83			83			83			83			83			83			83			83			83
84			84			84			84			84			84			84			84			84			84
85			85			85			85			85			85			85			85			85			85
86			86			86			86			86			86			86			86			86			86
87			87			87			87			87			87			87			87			87			87
88			88			88			88			88			88			88			88			88			88
89			89			89			89			89			89			89			89			89			89
90			90			90			90			90			90			90			90			90			90
91			91			91			91			91			91			91			91			91			91
92			92			92			92			92			92			92			92			92			92
93			93			93			93			93			93			93			93			93			93
94			94			94			94			94			94			94			94			94			94
95			95			95			95			95			95			95			95			95			95
96			96			96			96			96			96			96			96			96			96
97			97			97			97			97			97			97			97			97			97
98			98			98			98			98			98			98			98			98			98
99			99			99			99			99			99			99			99			99			99
100			100			100			100			100			100			100			100			100			100
