# Supplementary material for: Integrins mediate symbiont-specific uptake in cnidarian larvae
Source: EMBO Rep. 2025 Dec 16;27(2):291–310. doi: 10.1038/s44319-025-00645-9 (PMC12852126; doi:10.1038/s44319-025-00645-9)
Supplement: Supplementary file 7 — Source data Fig. 3 [file 44319_2025_645_MOESM7_ESM.zip › EMBOR-2025-61328V2_SourceDataFig3/Fig3K/3K Nematostella RGD blocking.xlsx]

## Sheet: 20210126_Rep1
0 µM RGD (24 hpi SSB01) - squished some on slide							10 µM RGD (24 hpi SSB01)							100 µM RGD (24 hpi SSB01)							1000 µM RGD (24 hpi SSB01)
Polyp	early juvenile	dev. stage	infected	total # algae	# algae intracell.		Polyp	early juvenile	dev. Stage	infected	total # of algae	# algae intracell.		Polyp	early juvenile	dev. Stage	infected	total # of algae	# algae intracell.		Polyp	early juvenile	dev. Stage	infected	total # of algae	# algae intracell.
1	1		1	8	7		1	1		1	1	1		1	0	tentacle bud	1	2	1		1	0	regressed development	0	0	0
2	1		1	4	4		2	0	late tentacle bud	1	8	4		2	0	late tentacle bud	0	0	0		2	0	regressed development	1	1	0
3	1		1	1	1		3	1		1	10	8		3	1		0	0	0		3	0	regressed development	0	0	0
4	1		1	1	1		4	1		0	0	0		4	1		1	2	2		4	0	regressed development	0	0	0
5	0	tentacle bud	0	0	0		5	1		0	0	0		5	1		1	1	1		5	0	regressed development	1	2	2
6	0	early tentacle bud	1	1	1		6	0	late tentacle bud (less elongated)	1	1	1		6	1		1	1	1		6	0	regressed development	0	0	0
7	0	late tentacle bud	1	3	3		7	1		1	5	5		7	1		1	5	3		7	0	regressed development	1	4	4
8	1		1	1	1		8	1		0	0	0		8	1		1	2	2		8	0	regressed development	1	1	1
9	1		1	1	1		9	1		0	0	0		9	1		1	2	2		9	0	regressed development (little tentacles)	0	0	0
10	1		0	0	0		10	1		0	0	0		10	1		1	2	2		10	0	regressed development	0	0	0
11	1		1	1	1		11	1		1	6	6		11	0	late tentacle bud	1	1	1		11	0	regressed development	1	3	3
12	1		0	0	0		12	1		0	0	0		12	0	late tentacle bud	0	0	0		12	0	regressed development	0	0	0
13	1		1	2	2		13	1		1	1	1		13	1		1	3	3		13	0	regressed development (tentacle buds)	0	0	0
14	1		1	2	2		14	1		0	0	0		14	1		0	0	0		14	0	regressed development	1	3	3
15	1		0	0	0		Sum	12		7	32	26		15	1		0	0	0		15	0	regressed development	0	0	0
16	1		0	0	0		Ratio	85.7143		50		81.25		16	1		0	0	0		16	0	regressed development	0	0	0
17	0	late planula/early tentacle bud	1	2	2		Average inf.				4.57143	3.71429		17	0	tentacle bud	0	0	0		17	0	regressed development	0	0	0
18	1		1	10	10		Note:	symbionts hanging around polyps - sticking to surface (?)						18	1		0	0	0		18	0	regressed development	0	0	0
19	1		1	1	1									19	0	late tentacle bud	0	0	0		19	0	regressed development	1	2	0
20	1		0	0	0									20	1		0	0	0		20	0	regressed development	1	2	0
21	1		0	0	0									Sum	14		10	21	18		21	0	regressed development	0	0	0
22	0	tentacle bud	0	0	0									Ratio	70		50		85.7143		22	0	regressed development	0	0	0
23	0	tentacle bud	1	4	4		Ratio of juvenile polyps							Average				2.1	1.8		Sum	0		8	18	13
24	1		0	0	0			0	10	100	1000										Ratio	0		36.3636		72.2222
25	1		1	1	1		RGD	73.3333	85.7143	70	0										Average				2.25	1.625
26	0	tentacle bud	1	5	5		DGR	88.2353	90	72	0
27	1		0	0	0
28	0	late planula/early tentacle bud	1	1	1
29	1		0	0	0
30	1		1	3	3
Sum	22		19	52	51
Ratio	73.3333		63.3333		98.0769
Average inf.				2.73684	2.68421
0 µM DGR (24 hpi SSB01)							10 µM DGR (24 hpi SSB01)							100 µM DGR (24 hpi SSB01)							1000 µM DGR (24 hpi SSB01)							Uptake rate normalized to no peptide control						Intracell. algae per infected polyp normalized to no peptide control
Polyp	early juvenile	dev. Stage	infected	total # algae	# algae intracell.		Polyp	early juvenile	dev. Stage	infected	total # algae	# algae intracell.		Polyp	early juvenile	dev. Stage	infected	total # algae	# algae intracell.		Polyp	early juvenile	dev. Stage	infected	total # algae	# algae intracell.			0	10	100	1000			0	10	100	1000
1	1		1	1	1		1	1		0	0	0		1	1		0	0	0		1	0	no futher dev - backwards even?	0	0	0		RGD	1	0.789474	0.789474	0.574163		RGD	1	1.38375	0.670588	0.605392
2	1		0	0	0		2	1		1	4	4		2	1		0	0	0		2	0	regressed development	0	0	0		DGR	1	0.927273	0.803636	0.470356		DGR	1	1.57667	1.28615	1.13143
3	0	early tentacle bud	1	2	3		3	1		1	6	4		3	1		0	0	0		3	0	regressed development	0	0	0
4	1		1	3	3		4	1		1	1	1		4	0	tentacle bud	1	13	13		4	0	regressed development	1	6	6		Uptake rates						Average amount of algae								Ratio intracellular/extracellular algae in inf. Polyps
5	1		0	0	0		5	0	late tentacle bud	1	4	4		5	1		0	0	0		5	0	regressed development	0	0	0			0	10	100	1000			0	10	100	1000					0 µM	10 µM	100 µM	1000 µM
6	1		1	6	5		6	1		0	0	0		6	0	tentacle bud	0	0	0		6	0	regressed development (planula larvae)	1	1	1		RGD	63.3333	50	50	36.3636		RGD	2.68421	3.71429	1.8	1.625				RGD	98	81.25	85.7	72.2
7	1		1	3	3		7	1		0	0	0		7	1		1	6	6		7	0	regressed development (planula larvae)	1	4	4		DGR	64.7059	60	52	30.4348		DGR	2.27273	3.58333	2.92308	2.57143				DGR	100	93.5	100	100
8	0	tentacle bud	0	0	0		8	1		1	7	7		8	1		1	1	1		8	0	regressed development	0	0	0
9	1		1	2	2		9	1		0	0	0		9	1		0	0	0		9	0	regressed development (planula larvae)	0	0	0
10	1		1	1	1		10	1		1	7	6		10	1		1	1	1		10	0	regressed development	0	0	0
11	1		1	1	1		11	1		0	0	0		11	1		0	0	0		11	0	regressed development	0	0	0
12	1		0	0	0		12	1		1	1	1		12	0	late tentacle bud	1	1	1		12	0	regressed development	0	0	0
13	1		1	1	1		13	0	late tentacle bud (not elongated)	1	4	4		13	1		1	1	1		13	0	regressed development (planula larvae)	0	0	0
14	1		1	4	4		14	1		1	4	4		14	1		0	0	0		14	0	regressed development	1	1	1
15	1		0	0	0		15	1		0	0	0		15	0	early tentacle bud	1	1	1		15	0	regressed development	0	0	0
16	1		0	0	0		16	1		0	0	0		16	0	early tentacle bud	1	2	2		16	0	regressed development	1	4	4
17	1		1	1	1		17	1		1	3	3		17	1		1	3	3		17	0	regressed development	0	0	0
Sum	15		11	25	25		18	1		1	1	1		18	1		1	2	2		18	0	regressed development	1	1	1
Ratio	88.2353		64.7059		100		19	1		1	4	4		19	1		1	2	2		19	0	regressed development	0	0	0
Average				2.27273	2.27273		20	1		0	0	0		20	0	late tentacle bud	1	4	4		20	0	regressed development	0	0	0
							Sum	18		12	46	43		21	0	late tentacle bud	0	0	0		21	0	regressed development	0	0	0
							Ratio	90		60		93.4783		22	1		1	1	1		22	0	regressed development	1	1	1
							Average				3.83333	3.58333		23	1		0	0	0		23	0	regressed development	0	0	0
														24	1		0	0	0		Sum	0		7	18	18
														25	1		0	0	0		Ratio	0		30.4348		100
														Sum	18		13	38	38		Average				2.57143	2.57143
														Ratio	72		52		100
														Average				2.92308	2.92308

## Sheet: 20210209_Rep2
0 µM RGD (24 hpi SSB01)							100 µM RGD (24 hpi SSB01)							500 µM RGD (24 hpi SSB01)
Polyp	Juvenile	dev. stage	infected	total # algae	# algae intracell.		Polyp	Juvenile	dev. Stage	infected	total # of algae	# algae intracell.		Polyp	Juvenile	dev. Stage	infected	total # of algae	# algae intracell.
1	1		0	0	0		1	0	late tentacle bud	0	0	0		1	1		1	15	2
2	1		1	40	1		2	1		1	7	7		2	1		1	2	2
3	1		1	22	22		3	1		1	9	9		3	0	tentacle bud	1	5	5
4	1		1	4	3		4	1		0	0	0		4	1		1	6	3
5	1		1	6	6		5	1		1	1	1		5	1		1	2	2
6	1		0	0	0		6	1		1	1	1		6	1		1	1	1
7	1		1	3	3		7	0	early tentacle bud	0	0	0		7	1		1	2	2
8	1		1	2	2		8	1		0	0	0		8	1		1	6	6
9	1		1	4	4		9	1		1	1	1		9	0	tentacle bud	1	2	2
10	1		1	10	9		10	1		0	0	0		10	0	tentacle bud	0	0	0
11	1		0	0	0		11	1		0	0	0		11	1		1	4	2
12	1		1	16	11		12	1		0	0	0		12	1		0	0	0
13	1		0	0	0		13	1		1	3	3		13	1	plus big blob extracell.	1	7	7
14	1		1	1	1		14	0	late tentacle bud	0	0	0		14	1		0	0	0
15	1		0	0	0		15	1		1	56	?		15	1		0	0	0
16	1		0	0	0		16	1		1	9	9		16	1		1	21	13
17	1		1	15	15		17	1		0	0	0		17	1		0	0	0
18	1		1	9	7		18	1		0	0	0		18	1		1	3	0
19	1		1	4	4		19	0	early tentacle bud	0	0	0		19	1		1	4	2
Sum	18		12	96	87		Sum	14		7	31	31		20	0	tentacle bud	1	2	2
Ratio	100		63.1579		90.625		Ratio	77.7778		36.8421		100		Sum	16		15	82	51
Average inf.				8	7.25		Average inf.				4.42857	4.42857		Ratio	80		75		62.1951
														Average				5.46667	3.4
														Average without outlier				4.35714	2.71429
							few polyps with tons of symbionts in them - did not quantify as it is almost impossible to score for intracellularization - observed in all conditions but especially in 500 µM RGD
							Ratio of juvenile polyps
								0 µM	100 µM	500 µM
							RGD	100	77.77	80
							DGR	91.3	91	75
0 µM DGR (24 hpi SSB01)																												Uptake rate normalized to no peptide control						Intracell. algae per infected polyp normalized to no peptide control					Intracell. algae per infected polyp normalized to no peptide control
Polyp	juvenile	dev. Stage	infected	total # algae	# algae intracell.																								0 µM	100 µM	500 µM				0 µM	100 µM	500 µM			0 µM	100 µM	500 µM
1	1	generally tend to be a bit older	1	12	12																							RGD	1	0.583333	1.1875			RGD	1	0.610837	0.468966		RGD	1	0.610837	0.373793
2	1		0	0	0																							DGR	1	0.727273	1.35909			DGR	1	0.293033	0.721311		DGR	1	1	1.71875
3	1		0	0	0
4	1		0	0	0		100 µM DGR (24 hpi SSB01)							500 µM DGR (24 hpi SSB01)														Uptake rates						Average amount of algae					Average amount of algae without "outliers"							Ratio intracellular/extracellular algae in inf. Polyps
5	1		1	25	25		Polyp	early juvenile	dev. Stage	infected	total # algae	# algae intracell.		Polyp	early juvenile	dev. Stage	infected	total # algae	# algae intracell.										0 µM	100 µM	500 µM				0 µM	100 µM	500 µM			0 µM	100 µM	500 µM					0 µM	100 µM	500 µM
6	0	late tentacle bud	1	11	11		1	1		1	2	2		1	1		1	3	3									RGD	63.1579	36.8421	75			RGD	7.25	4.42857	3.4		RGD	7.25	4.42857	2.71				RGD	90.625	100	62.2
7	0	late tentacle bud	1	1	1		2	0	late tentacle bud	0	0	0		2	1		1	1	1									DGR	47.8261	34.7826	65			DGR	5.54545	1.625	4		DGR	1.6	1.6	2.75				DGR	100	100	98.1
8	1		0	0	0		3	1		0	0	0		3	0	late tentacle bud	1	1	1
9	1		0	0	0		4	1		1	1	1		4	1		1	3	3
10	1		1	1	1		5	1		1	1	1		5	1		1	3	2
11	1		0	0	0		6	1		0	0	0		6	1		1	10	10
12	1		1	1	1		7	1		0	0	0		7	1		1	2	2
13	1		0	0	0		8	1		0	0	0		8	1		1	2	2
14	1		1	1	1		9	1		0	0	0		9	0	tentacle bud	0	0	0
15	1		0	0	0		10	1		0	0	0		10	1		1	2	2
16	1		0	0	0		11	0	tentacle bud	0	0	0		11	1		0	0	0
17	1		1	2	2		12	1		0	0	0		12	1		1	4	4
18	1		0	0	0		13	1		0	0	0		13	1		0	0	0
19	1		1	1	1		14	1		0	0	0		14	0	tentacle bud	0	0	0
20	1		0	0	0		15	1		1	1	1		15	1		1	2	2
21	1		0	0	0		16	1		1	2	2		16	1		0	0	0
22	1		1	5	5		17	1		1	2	2		17	1		1	1	1
23	1		1	1	1		18	1		1	3	3		18	0	tentacle bud	0	0	0
Sum	21		11	61	61		19	1		0	0	0		19	1		1	19	19
Ratio	91.3043		47.8261		100		20	1		1	1	1		20	0		0	0	0
Average				5.54545	5.54545		21	1		0	0	0		Sum	15		13	53	52
Average without outliers				1.625	1.625		22	1		0	0	0		Ratio	75		65		98.1132
Many SSB01 sticking to the surface of polyps! Pretty tough to identify whether they are intracellular...							23	1		0	0	0		Average				4.07692	4
SSB01 also seem to be taken up into endoderm? Or are they just sticking to surface too?							Sum	21		8	13	13		Average without outlier				2.83333	2.75
							Ratio	91.3043		34.7826		100
Next time: try to collect even younger tentacle bud stages again							Average				1.625	1.625
Do not count SSB01 sticking to outside of polyps
Phalloidin may have been overstained

## Sheet: 20210219_Rep3
0 µM RGD (24 hpi SSB01)							100 µM RGD (24 hpi SSB01)							500 µM RGD (24 hpi SSB01)
Polyp	Juvenile	dev. stage	infected	total # algae	# algae intracell.		Polyp	Juvenile	dev. Stage	infected	total # of algae	# algae intracell.		Polyp	Juvenile	dev. Stage	infected	total # of algae	# algae intracell.
1	1		0	0	0		1	1		0	0	0		1	0	early tentacle bud	0	0	0
2	1		1	1	1		2	0	early tentacle bud	0	0	0		2	1		0	0	0
3	1		0	0	0		3	1		0	0	0		3	0	dev. Regressed?
4	1		0	0	0		4	1		1	1	1		4	1		1	1	0
5	1		1	2	2		5	0	early tentacle bud	0	0	0		5	1		1	3	0
6	1		1	9	9		6	1		0	0	0		6	1		0	0	0
7	1		1	2	2		7	1		0	0	0		7	1		0	0	0
8	1		1	1	0		8	1		0	0	0		8	0	late tentacle bud	1	2	1
9	1		0	0	0		9	1		0	0	0		9	1	misshapen	1	2	2
10	1		0	0	0		10	1		1	2	2		10	1		1	4	4
Sum			5	15			11	0	late tentacle bud	0	0	0		11	1		1	4	4
Ratio							12	1		0	0	0		12
Average inf.							13	0	late tentacle bud	0	0	0		13
							14	1		1	1	1		14
							15	1		1	2	1		15
							Sum							16
							Ratio							17
							Average inf.							18
														19
														20
														Sum
														Ratio
														Average
														Average without outlier
							few polyps with tons of symbionts in them - did not quantify as it is almost impossible to score for intracellularization - observed in all conditions but especially in 500 µM RGD
I fixed the polyps in PBS by accident --> they don't look the best, not sure whether I can use this data...
Again many SSB01 sticking to polyps...							Ratio of juvenile polyps
								0 µM	100 µM	500 µM
							RGD
							DGR
																												Uptake rate normalized to no peptide control						Intracell. algae per infected polyp normalized to no peptide control					Intracell. algae per infected polyp normalized to no peptide control
																													0 µM	100 µM	500 µM				0 µM	100 µM	500 µM			0 µM	100 µM	500 µM
																												RGD						RGD					RGD
																												DGR						DGR					DGR
0 µM DGR (24 hpi SSB01)							100 µM DGR (24 hpi SSB01)							500 µM DGR (24 hpi SSB01)														Uptake rates						Average amount of algae					Average amount of algae without "outliers"							Ratio intracellular/extracellular algae in inf. Polyps
Polyp	juvenile	dev. Stage	infected	total # algae	# algae intracell.		Polyp	early juvenile	dev. Stage	infected	total # algae	# algae intracell.		Polyp	early juvenile	dev. Stage	infected	total # algae	# algae intracell.										0 µM	100 µM	500 µM				0 µM	100 µM	500 µM			0 µM	100 µM	500 µM					0 µM	100 µM	500 µM
1	1		1	2	2		1	1		1	1	1		1	1		0	0	0									RGD						RGD					RGD							RGD
2	1		0	0	0		2	1		0	0	0		2	1		1	15	12									DGR						DGR					DGR							DGR
3	1		0	0	0		3	0	early tentacle bud	0	0	0		3	1		0	0	0
4	1		0	0	0		4	1		1	3	3		4	1		1	1	1
5	1		0	0	0		5	1		1	8	8		5	1		1	1	1
Sum							6	1		1	1	1		6	1		0	0	0
Ratio							7	1		1	1	1		7	1		1	1	1
Average							8	1		0	0	0		8	1		1	3	0
Average without outliers							9	0	early tentacle bud	0	0	0		9	1		1	2	2
							10	1		1	1	1		10	1		0	0	0
							Sum							11	0	late tentacle bud	1	1	1
							Ratio							12	1		0	0	0
							Average							13	0	regressed dev.?
														14	1		0	0	0
														Sum
														Ratio
														Average
														Average without outlier

## Sheet: 20210317_Rep4
0 µM DGR (24 hpi SSB01)							100 µM DGR (24 hpi SSB01)							500 µM DGR (24 hpi SSB01)
Polyp	Juvenile	dev. stage	infected	total # algae	# algae intracell.		Polyp	Juvenile	dev. Stage	infected	total # of algae	# algae intracell.		Polyp	Juvenile	dev. Stage	infected	total # of algae	# algae intracell.
1	1		1	8	8		1	1		1	2	2		1	1	early juvenile	0	0	0
2	1		0	0	0		2	1	early juvenile	1	1	1		2	1		1	32	23
3	1		0	0	0		3	1		1	6	6		3	1	early juvenile	1	2	2
4	1		1	1	1		4	1	early juvenile	0	0	0		4	1		1	3	3
5	1		0	0	0		5	1		1	9	9		5	1	early juvenile	0	0	0
6	1		1	13	13		6	1	early juvenile	1	2	2		6	1	early juvenile	0	0	0
7	1	early juvenile	1	2	2		7	1		0	0	0		7	1		0	0	0
8	1		1	1	1		8	1		0	0	0		8	1		0	0	0
9	1		1	4	4		9	1	early juvenile	1	13	13		9	1	early juvenile	0	0	0
10	0	late tentacle bud	0	0	0		10	1		0	0	0		10	1		0	0	0
11	0	late tentacle bud	0	0	0		11	1		1	2	2		11	0	late tentacle bud	0	0	0
12	0	late tentacle bud	0	0	0		12	1	early juvenile	0	0	0		12	1		0	0	0
13	1		0	0	0		13	1		0	0	0		13	1		0	0	0
14	1	early juvenile	1	1	1		14	1		0	0	0		14	0	late tentacle bud	0	0	0
15	1		1	1	0		15	1	early juvenile	0	0	0		15	1		1	12	12
16	1		0	0	0		16	1		0	0	0		16	1		0	0	0
17	1		1	10	10		17	1	early juvenile	1	5	5		17	1	early juvenile	0	0	0
18	1	early juvenile	1	1	1		18	0	late tentacle bud	0	0	0		18	1	early juvenile	0	0	0
19	1		1	1	1		19	1		0	0	0		19	1	early juvenile	0	0	0
20	1		0	0	0		20	1		1	18	18		20	1	early juvenile	0	0	0
21	1	early juvenile	0	0	0		21	0	late tentacle bud	0	0	0		Sum	18		4	49	40
22	1		0	0	0		22	1		1	1	1		Ratio	90		20		81.6327
23	1		0	0	0		23	1		1	15	14		Average inf.				12.25	10
24	1		0	0	0		24	1		1	2	2					22.2222
25	0	late tentacle bud	0	0	0		Sum	22		12	76	75
26	0	late tentacle bud	0	0	0		Ratio	91.6667		50		98.6842
27	1		1	5	5		Average inf.				6.33333	6.25
28	1	early juvenile	0	0	0					54.5455
29	1		0	0	0
30	1		1	22	22
31	1	early juvenile	0	0	0
32	1		1	1	1
Sum	27		14	71	70
Ratio	84.375		43.75		98.5915
Average inf.				5.41667	5.33333
			43.75				Developmental stages											Ratio of juvenile polyps
									0 µM	100 µM	500 µM								0 µM	100 µM	500 µM
							DGR	tentacle buds	15.625	8.33333	10							DGR	84.375	91.6667	90
Check again whether I might have switched DGR and RGD samples								early juveniles	18.75	29.1667	45							RGD	96.6667	93.33	73.0769
								juveniles	65.625	62.5	45
							RGD	tentacle buds	3.33333	6.66667	23.0769
								early juveniles	16.6667	13.3333	30.7692
								juveniles	80	80	46.1538
																												Uptake rate normalized to no peptide control						Intracell. algae per infected polyp normalized to no peptide control
																													0 µM	100 µM	500 µM				0 µM	100 µM	500 µM
																												RGD	1	0.857143	1.81319			RGD	1	0.756757	0.806486
																												DGR	1	1.14286	0.457143			DGR	1	1.17188	1.875
0 µM RGD (24 hpi SSB01)							100 µM RGD (24 hpi SSB01)							500 µM RGD (24 hpi SSB01)														Uptake rates						Average amount of algae						Ratio intracellular/extracellular algae in inf. Polyps
Polyp	juvenile	dev. Stage	infected	total # algae	# algae intracell.		Polyp	early juvenile	dev. Stage	infected	total # algae	# algae intracell.		Polyp	Juvenile	dev. Stage	infected	total # of algae	# algae intracell.										0 µM	100 µM	500 µM				0 µM	100 µM	500 µM				0 µM	100 µM	500 µM
1	1	early juvenile	0	0	0		1	1		0	0	0		1	0	late tentacle bud	1	1	1									RGD	23.3333	20	42.3077			RGD	4.625	3.5	3.73			RGD	92.8571	100	85.4167
2	1		1	1	1		2	1	early juvenile	0	0	0		2	1		1	4	4									DGR	43.75	50	20			DGR	5.33333	6.25	10			DGR	98.5915	98.6842	81.6327
3	1	early juvenile	0	0	0		3	1		0	0	0		3	1		0	0	0
4	1		0	0	0		4	1		0	0	0		4	0	late tentacle bud	0	0	0
5	1		1	1	1		5	1	early juvenile	0	0	0		5	1		0	0	0
6	1		0	0	0		6	1		0	0	0		6	1	early juvenile	0	0	0
7	1		0	0	0		7	1		0	0	0		7	1	early juvenile	1	2	2
8	0	tentacle bud	0	0	0		8	1		1	5	5		8	0	late tentacle bud	0	0	0
9	1		1	7	5		9	1		1	1	1		9	1	early juvenile	0	0	0
10	1		0	0	0		10	0	tentacle bud	0	0	0		10	0	late tentacle bud	0	0	0
11	1		0	0	0		11	1		0	0	0		11	1		1	7	5
12	1		0	0	0		12	1		0	0	0		12	1		1	3	3
13	1	early juvenile	0	0	0		13	1		1	1	1		13	1		0	0	0
14	1		0	0	0		14	1		0	0	0		14	1	early juvenile	1	9	5
15	1		0	0	0		15	1		0	0	0		15	1	early juvenile	1	11	11
16	1		0	0	0		Sum	14		3	7	7		16	1		1	1	1
17	1		1	2	2		Ratio	93.3333		20		100		17	0	late tentacle bud	0	0	0
18	1		1	13	13		Average				3.5	3.5		18	1	early juvenile	1	6	6
19	1		0	0	0					21.4286				19	1		0	0	0
20	1	early juvenile	1	1	1									20	1		0	0	0
21	1		0	0	0									21	0	late tentacle bud	0	0	0									Uptake rates without tentacle buds normalized to no peptide control
22	1		0	0	0									22	0	late tentacle bud	0	0	0										0 µM	100 µM	500 µM
23	1		0	0	0									23	1		1	2	1									RGD	1	0.776786	2.09868
24	1		0	0	0									24	1	early juvenile	1	2	2									DGR	1	1.24675	0.507429
25	1		0	0	0									25	1	early juvenile	0	0	0
26	1	early juvenile	0	0	0									26	1		0	0	0									Uptake rates without tentacle buds
27	1		1	3	3									Sum	19		11	48	41										0 µM	100 µM	500 µM
28	1		0	0	0									Ratio	73.0769		42.3077		85.4167									RGD	27.5862	21.4286	57.8947
29	1		0	0	0									Average inf.				4.36364	3.72727									DGR	43.75	54.5455	22.2
30	1		0	0	0
31	1	early juvenile	1	15	11												57.8947
Sum	30		8	43	37
Ratio	96.7742		25.8065		86.0465
Average				5.375	4.625
Without outlier			7	28	26
	29		23.3333		92.8571
	96.6667			4	3.71429
			27.5862

## Sheet: Tabelle1
SSB01 uptake rates (excluding planula larvae)						Average amount of intracell. algae in inf. Polyps						Ratio intra. Vs. Extracell. Algae in inf. Polyps
		0 µM	100 µM	500 µM				0 µM	100 µM	500 µM				0 µM	100 µM	500 µM
Rep 1	RGD	66.6667	43.75	73.6842		Rep1	RGD	7.25	4.42857	3.14286		Rep 1	RGD	90.625	100	61.1111		0.366935	1.27273
	DGR	47.8261	34.7826	65			DGR	5.54545	1.625	4			DGR	100	100	98.1132
Rep 4	RGD	25.8065	20	42.3077		Rep 4	RGD	4.625	3.5	3.72727		Rep 4	RGD	86.0465	100	85.4167		1.78571	2.68293
	DGR	43.75	50	20			DGR	5.33333	6.25	10			DGR	98.5915	98.6842	81.6327
Rep 3	RGD	25	58.8235	64.2857		Rep 3	RGD	11	3.7	15.5		Rep 3	RGD	91.6667	90.2439	91.8519		1.98198	0.571429
	DGR	60	46.1538	50			DGR	10.5556	7.33333	8.85714			DGR	95	88	95.3846
Rep 4	RGD	23.5294	35.4839	42.8571		Rep 4	RGD	1.25	4.11111	2.16667		Rep 4	RGD	62.5	88.0952	100		0.486486	1.52308
	DGR	31.8182	42.1053	34.375			DGR	4.42857	2	3.3			DGR	73.913	88.8889	80.4878
Means						Means						Means
		0 µM	100 µM	500 µM				0 µM	100 µM	500 µM				0 µM	100 µM	500 µM
0.75 - 1 * 10^5 SSB01	RGD	35.2506	39.5144	55.7837		0.75 - 1 * 10^5 SSB01	RGD	6.03125	3.93492	6.1342		0.75 - 1 * 10^5 SSB01	RGD	82.7095	94.5848	84.5949
	DGR	45.8486	43.2604	42.3438			DGR	6.46573	4.30208	6.53929			DGR	91.8761	93.8933	88.9046
Normalization to no peptide control
SSB01 uptake rates (excluding planula larvae)						Average amount of intracell. algae in inf. Polyps						Ratio intra. Vs. Extracell. Algae in inf. Polyps
		0 µM	100 µM	500 µM				0 µM	100 µM	500 µM				0 µM	100 µM	500 µM
Rep 1	RGD	66.6667	43.75	73.6842		Rep1	RGD	7.25	4.42857	3.14286		Rep 1	RGD	90.625	100	61.1111
	DGR	47.8261	34.7826	65			DGR	5.54545	1.625	4			DGR	100	100	98.1132
Rep 4	RGD	25.8065	20	42.3077		Rep 4	RGD	4.625	3.5	3.72727		Rep 4	RGD	86.0465	100	85.4167
	DGR	43.75	50	20			DGR	5.33333	6.25	10			DGR	98.5915	98.6842	81.6327
Rep 3	RGD	25	58.8235	64.2857		Rep 3	RGD	11	3.7	15.5		Rep 3	RGD	91.6667	90.2439	91.8519
	DGR	60	46.1538	50			DGR	10.5556	7.33333	8.85714			DGR	95	88	95.3846
Rep 4	RGD	23.5294	35.4839	42.8571		Rep 4	RGD	1.25	4.11111	2.16667		Rep 4	RGD	62.5	88.0952	100
	DGR	31.8182	42.1053	34.375			DGR	4.42857	2	3.3			DGR	73.913	88.8889	80.4878
SSB01 uptake rate (normalized to no peptide control)						Average amount of intracell. algae in inf. Polyps (normalized to control)						Ratio intra. Vs. Extracell. Algae in inf. Polyps (normalized to 100%)
		0 µM	100 µM	500 µM				0 µM	100 µM	500 µM				0 µM	100 µM	500 µM
Rep 1	RGD	1	0.65625	1.10526		Rep 2	RGD	1	0.610837	0.433498		Rep 1	RGD	0.90625	1	0.611111		2.08454	0.600985
	DGR	1	0.727273	1.35909			DGR	1	0.293033	0.721311			DGR	1	1	0.981132
Rep 4	RGD	1	0.775	1.63942		Rep 4	RGD	1	0.756757	0.805897		Rep 4	RGD	0.860465	1	0.854167		0.645766	0.429812
	DGR	1	1.14286	0.457143			DGR	1	1.17188	1.875			DGR	0.985915	0.986842	0.816327
Rep 3	RGD	1	2.35294	2.57143		Rep 3	RGD	1	0.336364	1.40909		Rep 3	RGD	0.916667	0.902439	0.918519		0.48416	1.67929
	DGR	1	0.769231	0.833333			DGR	1	0.694737	0.839098			DGR	0.95	0.88	0.953846
Rep 4	RGD	1	1.50806	1.82143		Rep 4	RGD	1	3.28889	1.73333		Rep 4	RGD	0.625	0.880952	1		7.28254	2.32612
	DGR	1	1.32331	1.08036			DGR	1	0.451613	0.745161			DGR	0.73913	0.888889	0.804878
