# Supplementary material for: Integrins mediate symbiont-specific uptake in cnidarian larvae
Source: EMBO Rep. 2025 Dec 16;27(2):291–310. doi: 10.1038/s44319-025-00645-9 (PMC12852126; doi:10.1038/s44319-025-00645-9)
Supplement: Supplementary file 8 — Source data Fig. 4 [file 44319_2025_645_MOESM8_ESM.zip]

Archive with 15 entries (10 files):
- EMBOR-2025-61328V2_SourceDataFig4/
- EMBOR-2025-61328V2_SourceDataFig4/.DS_Store
- __MACOSX/EMBOR-2025-61328V2_SourceDataFig4/._.DS_Store
- EMBOR-2025-61328V2_SourceDataFig4/Fig4A/
- EMBOR-2025-61328V2_SourceDataFig4/Fig4D/
- EMBOR-2025-61328V2_SourceDataFig4/Fig4C/
- EMBOR-2025-61328V2_SourceDataFig4/Fig4B/
- EMBOR-2025-61328V2_SourceDataFig4/Fig4A/20210219_HekUptake_aVCb3N_YFP_SSB01_90minInf.lif - aVCb3N_90minInf_Inf48hpt_SSB01Conc.2_002-1.tif (RGB).tif
- __MACOSX/EMBOR-2025-61328V2_SourceDataFig4/Fig4A/._20210219_HekUptake_aVCb3N_YFP_SSB01_90minInf.lif - aVCb3N_90minInf_Inf48hpt_SSB01Conc.2_002-1.tif (RGB).tif
- EMBOR-2025-61328V2_SourceDataFig4/Fig4D/4D HEK infection.xlsx
- __MACOSX/EMBOR-2025-61328V2_SourceDataFig4/Fig4D/._4D HEK infection.xlsx
- EMBOR-2025-61328V2_SourceDataFig4/Fig4C/20210521_HekUptake_fGFP_SSB01_90min.lif - 20210521_1_fGFP_90min_Inf48hpt_SSB01Conc.3_002-1.tif (RGB).tif
- __MACOSX/EMBOR-2025-61328V2_SourceDataFig4/Fig4C/._20210521_HekUptake_fGFP_SSB01_90min.lif - 20210521_1_fGFP_90min_Inf48hpt_SSB01Conc.3_002-1.tif (RGB).tif
- EMBOR-2025-61328V2_SourceDataFig4/Fig4B/20210430_HekUptake_aVCD217A_SSB01_90min.lif - 1_aVCD217A_90min_Inf48hpt_SSB01Conc.3_003-1_red_50┬╡m.tif
- __MACOSX/EMBOR-2025-61328V2_SourceDataFig4/Fig4B/._20210430_HekUptake_aVCD217A_SSB01_90min.lif - 1_aVCD217A_90min_Inf48hpt_SSB01Conc.3_003-1_red_50┬╡m.tif
