# Supplementary material for: Integrins mediate symbiont-specific uptake in cnidarian larvae
Source: EMBO Rep. 2025 Dec 16;27(2):291–310. doi: 10.1038/s44319-025-00645-9 (PMC12852126; doi:10.1038/s44319-025-00645-9)
Supplement: Supplementary file 8 — Source data Fig. 4 [file 44319_2025_645_MOESM8_ESM.zip › EMBOR-2025-61328V2_SourceDataFig4/Fig4D/4D HEK infection.xlsx]

## Sheet: Sheet1
Algae	Transfection	Infected_cells
SSB01	OE	11.64
SSB01	OE	9.69
SSB01	OE	12.7
SSB01	MUT	0.47
SSB01	MUT	0.29
SSB01	MUT	1.5
SSB01	fGFP	1
SSB01	fGFP	2.66
SSB01	fGFP	2.2
No	OE	0.43
No	OE	0.72
No	OE	0.49
No	MUT	0.3
No	MUT	0.5
No	MUT	0.74
No	fGFP	0.15
No	fGFP	0.21
No	fGFP	0.72
Cv	OE	3.44
Cv	OE	2.54
Cv	OE	2.95
Cv	MUT	0.3
Cv	MUT	1.45
Cv	MUT	1.32
Cv	fGFP	1.64
Cv	fGFP	0.75
Cv	fGFP	1.82

## Sheet: Sheet3
> output1<-aov(Infected_cells~Transfection*Algae, data=X4D_HEK_infection)
> summary(output1)
Df Sum Sq Mean Sq F value Pr(>F)
Transfection 2 94.84 47.42 92.99 3.25e-10 ***
Algae 2 83.38 41.69 81.75 9.28e-10 ***
Transfection:Algae 4 113.41 28.35 55.60 6.90e-10 ***
Residuals 18 9.18 0.51
---
Signif. codes: 0 ‘***’ 0.001 ‘**’ 0.01 ‘*’ 0.05 ‘.’ 0.1 ‘ ’ 1
> TukeyHSD(output1)
Tukey multiple comparisons of means
95% family-wise confidence level
Fit: aov(formula = Infected_cells ~ Transfection * Algae, data = X4D_HEK_infection)
$Transfection
diff lwr upr p adj
MUT-fGFP -0.4755556 -1.334720 0.3836087 0.3555802
OE-fGFP 3.7166667 2.857502 4.5758310 0.0000000
OE-MUT 4.1922222 3.333058 5.0513865 0.0000000
$Algae
diff lwr upr p adj
No-Cv -1.327778 -2.186942 -0.4686135 0.0026024
SSB01-Cv 2.882222 2.023058 3.7413865 0.0000003
SSB01-No 4.210000 3.350836 5.0691643 0.0000000
$`Transfection:Algae`
diff lwr upr p adj
MUT:Cv-fGFP:Cv -0.38000000 -2.42303318 1.6630332 0.9988777
OE:Cv-fGFP:Cv 1.57333333 -0.46969985 3.6163665 0.2154954						this one in the paper we say is significant but here I find its not…
fGFP:No-fGFP:Cv -1.04333333 -3.08636651 0.9996998 0.6881025
MUT:No-fGFP:Cv -0.89000000 -2.93303318 1.1530332 0.8294935
OE:No-fGFP:Cv -0.85666667 -2.89969985 1.1863665 0.8554073
fGFP:SSB01-fGFP:Cv 0.55000000 -1.49303318 2.5930332 0.9867107
MUT:SSB01-fGFP:Cv -0.65000000 -2.69303318 1.3930332 0.9641828
OE:SSB01-fGFP:Cv 9.94000000 7.89696682 11.9830332 0.0000000
OE:Cv-MUT:Cv 1.95333333 -0.08969985 3.9963665 0.0673214
fGFP:No-MUT:Cv -0.66333333 -2.70636651 1.3796998 0.9598701
MUT:No-MUT:Cv -0.51000000 -2.55303318 1.5330332 0.9917551
OE:No-MUT:Cv -0.47666667 -2.51969985 1.5663665 0.9946934
fGFP:SSB01-MUT:Cv 0.93000000 -1.11303318 2.9730332 0.7957542
MUT:SSB01-MUT:Cv -0.27000000 -2.31303318 1.7730332 0.9999079
OE:SSB01-MUT:Cv 10.32000000 8.27696682 12.3630332 0.0000000
fGFP:No-OE:Cv -2.61666667 -4.65969985 -0.5736335 0.0067783
MUT:No-OE:Cv -2.46333333 -4.50636651 -0.4203002 0.0116741
OE:No-OE:Cv -2.43000000 -4.47303318 -0.3869668 0.0131321
fGFP:SSB01-OE:Cv -1.02333333 -3.06636651 1.0196998 0.7080818
MUT:SSB01-OE:Cv -2.22333333 -4.26636651 -0.1803002 0.0270469
OE:SSB01-OE:Cv 8.36666667 6.32363349 10.4096998 0.0000000
MUT:No-fGFP:No 0.15333333 -1.88969985 2.1963665 0.9999988
OE:No-fGFP:No 0.18666667 -1.85636651 2.2296998 0.9999945
fGFP:SSB01-fGFP:No 1.59333333 -0.44969985 3.6363665 0.2037321
MUT:SSB01-fGFP:No 0.39333333 -1.64969985 2.4363665 0.9985691
OE:SSB01-fGFP:No 10.98333333 8.94030015 13.0263665 0.0000000
OE:No-MUT:No 0.03333333 -2.00969985 2.0763665 1.0000000
fGFP:SSB01-MUT:No 1.44000000 -0.60303318 3.4830332 0.3074055
MUT:SSB01-MUT:No 0.24000000 -1.80303318 2.2830332 0.9999622
OE:SSB01-MUT:No 10.83000000 8.78696682 12.8730332 0.0000000
fGFP:SSB01-OE:No 1.40666667 -0.63636651 3.4496998 0.3340590
MUT:SSB01-OE:No 0.20666667 -1.83636651 2.2496998 0.9999880
OE:SSB01-OE:No 10.79666667 8.75363349 12.8396998 0.0000000
MUT:SSB01-fGFP:SSB01 -1.20000000 -3.24303318 0.8430332 0.5270202
OE:SSB01-fGFP:SSB01 9.39000000 7.34696682 11.4330332 0.0000000						***
OE:SSB01-MUT:SSB01 10.59000000 8.54696682 12.6330332 0.0000000						***

## Sheet: Sheet2
> shapiro.test(OESSB014$Infected_cells)
	Shapiro-Wilk normality test
data: OESSB014$Infected_cells
W = 0.97168, p-value = 0.6771
> shapiro.test(MUTSSB014$Infected_cells)
	Shapiro-Wilk normality test
data: MUTSSB014$Infected_cells
W = 0.85874, p-value = 0.2641
> shapiro.test(GFPSSB014$Infected_cells)
	Shapiro-Wilk normality test
data: GFPSSB014$Infected_cells
W = 0.93787, p-value = 0.5189
> shapiro.test(OENo4$Infected_cells)
	Shapiro-Wilk normality test
data: OENo4$Infected_cells
W = 0.89723, p-value = 0.3767
> shapiro.test(MUTNo4$Infected_cells)
	Shapiro-Wilk normality test
data: MUTNo4$Infected_cells
W = 0.99725, p-value = 0.8999
> shapiro.test(GFPNo4$Infected_cells)
	Shapiro-Wilk normality test
data: GFPNo4$Infected_cells
W = 0.82798, p-value = 0.1832
> shapiro.test(OECv4$Infected_cells)
	Shapiro-Wilk normality test
data: OECv4$Infected_cells
W = 0.99737, p-value = 0.9021
> shapiro.test(MUTCv4$Infected_cells)
	Shapiro-Wilk normality test
data: MUTCv4$Infected_cells
W = 0.83358, p-value = 0.1975
> shapiro.test(GFPCv4$Infected_cells)
	Shapiro-Wilk normality test
data: GFPCv4$Infected_cells
W = 0.87202, p-value = 0.3013
